# Supplementary material for: Peach Fruit Development: A Comparative Proteomic Study Between Endocarp and Mesocarp at Very Early Stages Underpins the Main Differential Biochemical Processes Between These Tissues
Source: Front Plant Sci. 2019 Jun 4;10:715. doi: 10.3389/fpls.2019.00715 (PMC6558166; doi:10.3389/fpls.2019.00715)
Supplement: Supplementary file 10 [file Table_1.XLSX]

## Sheet: A
Supplementary Table 1: Aminoacid profiling. A. Gradient used in Reverse Phase-HPLC for aminoacid analysis.
Column regeneration time was 7 minutes
Time (min)	Buffer A (%)	Buffer B (%)
0	100	0
0.1	96.5	3.5
1	96.5	3.5
22	94.8	5.2
24	69	31
46	64.6	35.4
50	0	100
57	0	100
59	100	0
64	100	0

## Sheet: B
Supplementary Table 1: Aminoacid profiling. B. Calibration curves. The paramaters for each standard are shown.
Aminoacid	Equation	Coefficient regression
Alanine	4701.6x+1.91	0.9
Arginine	6011.5x+0.35	0.98
Aspargine	5075.3x+1.95	0.97
aspartate	4390.5x-0.35	0.93
cistine	5568.4x-3.59	0.96
Citrulline	4665.6x+1.15	0.98
Glutamate	4501.7x-0.17	0.98
Glutamine	5661.1x+1.67	0.97
Glycine	5755.9x+1.98	0.98
Hidroxy-Proline	5147.9x+0.76	0.99
Isoleucine	5079.1x+0.99	0.9
Leucine	5420.8x+1.66	0.96
Lysine	7233.8x-1.33	0.79
Metionine	5866.3x+1.22	0.99
Ornintine	5815.9x+1.87	0.92
Phenylalanine	5639.9x+2.37	0.99
Proline	4978.3x+1.32	0.92
Serine	4841.7+2.68	0.97
Threonine	6840.3x+0.22	0.95
Triptophane	5762.6x+5.64	0.88
Tyrosine	5677.3x+3.08	0.98
Valine	5042.9x+1.33	0.99
