# Supplementary material for: Peach Fruit Development: A Comparative Proteomic Study Between Endocarp and Mesocarp at Very Early Stages Underpins the Main Differential Biochemical Processes Between These Tissues
Source: Front Plant Sci. 2019 Jun 4;10:715. doi: 10.3389/fpls.2019.00715 (PMC6558166; doi:10.3389/fpls.2019.00715)
Supplement: Supplementary file 11 [file Table_2.XLSX]

## Sheet: Proteins
Supplementary Table 2: entire dataset of protein identification including description, number of peptides (#peptides), sequence coverages, scores, number of Peptide Spectrum Matches (#PSM), number of Proteins Groups, number of AA composing this group (#AA) and label-free quantification values (areas and normalized areas). The UniprotKB database (http://www.uniprot.org/uniprot/) accession numbers …
Accession	Description	Sum PEP Score	Coverage	# Peptides	# PSMs	# Unique Peptides	# Protein Groups	# AAs	MW [kDa]	calc. pI	Area: Ee1	Area: Ee2	Area: Ee3	Area: Em1	Area: Em2	Area: Em3	Area: S1e1	Area: S1e2	Area: S1e3	Area: S1m1	Area: S1m2	Area: S1m3	Area: S2e1	Area: S2e2	Area: S2e3	Area: S2m1	Area: S2m2	Area: S2m3	Area: Ee1 Norm	Area: Ee2 Norm	Area: Ee3 Norm	Area: Em1 Norm	Area: Em2 Norm	Area: Em3 Norm	Area: S1e1 Norm	Area: S1e2 Norm	Area: S1e3 Norm	Area: S1m1 Norm	Area: S1m2 Norm	Area: S1m3 Norm	Area: S2e1 Norm	Area: S2e2 Norm	Area: S2e3 Norm	Area: S2m1 Norm	Area: S2m2 Norm	Area: S2m3 Norm	emPAI	Score Ee1 Sequest HT	Coverage Ee1 Sequest HT
M5WFB9	Uncharacterized protein OS=Prunus persica GN=PRUPE_ppa001783mg PE=3 SV=1	457.192	62.6144	46	2271	46	1	765	84.6	6.55	7.88047e+08	8.50669e+08	8.28728e+08	1.83573e+09	5.38053e+08	2.5262e+09	1.29801e+10	1.22339e+10	1.06834e+10	3.08176e+09	9.18046e+09	6.71382e+09	1.22568e+10	8.10832e+09	9.02627e+09	2.47391e+09	2.35045e+09	1.97904e+09	3.6834e+09	3.56709e+09	3.60349e+09	3.79703e+09	1.32913e+09	3.33576e+09	1.29801e+10	1.70735e+10	1.51986e+10	6.32962e+09	1.43178e+10	1.10734e+10	3.00064e+10	2.19642e+10	2.40858e+10	4.94341e+09	7.65679e+09	5.93937e+09	32.113	34.49	36.9935
I1U4K7	Polyphenol oxidase II OS=Prunus persica GN=PPOII PE=4 SV=1	299.112	59.396	28	2128	28	1	596	67	6.95	3.29764e+09	4.17423e+09	3.64536e+09	1.80807e+10	9.55184e+09	2.41458e+10	1.16641e+10	1.01923e+10	1.05275e+10	1.59873e+10	1.43326e+10	1.33601e+10	7.2805e+08	7.80616e+08	7.08107e+08	4183051283	4.10513e+09	2.86157e+09	1.54135e+10	1.75037e+10	1.58508e+10	3.73981e+10	2.35954e+10	3.18837e+10	1.16641e+10	1.42243e+10	1.49769e+10	3.28362e+10	2.23531e+10	2.20354e+10	1.78236e+09	2.11457e+09	1.88952e+09	8.35865e+09	1.33728e+10	8.58795e+09	41.518	121.53	46.6443
M5W2H9	Fructose-bisphosphate aldolase OS=Prunus persica GN=PRUPE_ppa007696mg PE=3 SV=1	293.711	87.7095	30	1163	20	1	358	38.4	7.36	1.95822e+09	2.35165e+09	2.24122e+09	1.9424e+09	1.36839e+09	2.30438e+09	5.56209e+09	4.02723e+09	3.91947e+09	1.72941e+09	4.55414e+09	3.92363e+09	2.13764e+09	1.66707e+09	1.8624e+09	1.66917e+09	9.84432e+08	1.26165e+09	9.15288e+09	9.86113e+09	9.74529e+09	4.01768e+09	3.38026e+09	3.04286e+09	5.56209e+09	5.62038e+09	5.57599e+09	3.55204e+09	7.10261e+09	6.47144e+09	5.23322e+09	4.51583e+09	4.96964e+09	3.33536e+09	3.20687e+09	3.78636e+09	298.358	85.92	74.0223
M5W3N4	Uncharacterized protein OS=Prunus persica GN=PRUPE_ppa024477mg PE=3 SV=1	282.157	60.1575	31	993	16	1	635	69.5	5.36	2.88007e+08	3.41173e+08	2.84882e+08	1.22173e+09	2.61274e+08	1.4041e+09	2.04837e+09	1.28628e+09	2.26794e+09	719267201	1.04411e+09	1.02043e+09	5.12318e+08	6.50962e+08	5.79559e+08	4.80331e+08	3.11498e+08	2.38031e+08	1.34617e+09	1.43063e+09	1.23873e+09	2.52702e+09	6.45413e+08	1.85406e+09	2.04837e+09	1.79512e+09	3.22646e+09	1.4773e+09	1.62839e+09	1.68305e+09	1.25422e+09	1.76336e+09	1.5465e+09	9.59806e+08	1.01473e+09	7.14361e+08	31.622	51.41	39.3701
M5WMU0	Malate dehydrogenase OS=Prunus persica GN=PRUPE_ppa008270mg PE=3 SV=1	230.776	68.7316	16	965	14	1	339	35.5	8.87	1.72172e+09	3.48734e+09	2.15925e+09	1.94902e+09	2.3255e+09	3.55924e+09	6.99966e+09	3.66624e+09	4.51452e+09	1.69256e+09	4.56993e+09	4.47727e+09	2.64465e+09	2.11218e+09	2.06362e+09	1.50079e+09	1.1845e+09	1.18702e+09	8.04746e+09	1.46234e+10	9.3889e+09	4.03136e+09	5.74456e+09	4.69985e+09	6.99966e+09	5.11658e+09	6.42254e+09	3.47635e+09	7.12724e+09	7.38458e+09	6.47444e+09	5.72157e+09	5.50657e+09	2.99892e+09	3.8586e+09	3.56239e+09	86.333	68.76	60.472
M5VPR4	Uncharacterized protein OS=Prunus persica GN=PRUPE_ppa005779mg PE=3 SV=1	228.631	68.4685	24	876	13	1	444	47.7	5.82	1.02118e+09	1.11144e+09	9.36075e+08	1.46449e+09	9.77348e+08	2.22885e+09	5.57254e+09	4.49743e+09	4.3329e+09	1.71997e+09	2.52095e+09	1.99811e+09	7.84474e+08	697567953	6.33434e+08	5.90086e+08	528333171	5.21818e+08	4.7731e+09	4.66059e+09	4.07025e+09	3.02916e+09	2.4143e+09	2.94313e+09	5.57254e+09	6.27659e+09	6.16415e+09	3.53264e+09	3.93166e+09	3.29558e+09	1.92049e+09	1.88961e+09	1.69026e+09	1.17912e+09	1.72109e+09	1.56604e+09	40.753	57.58	41.2162
M5XQ59	Glyceraldehyde-3-phosphate dehydrogenase OS=Prunus persica GN=PRUPE_ppa008227mg PE=3 SV=1	214.843	77.9412	22	1675	13	1	340	37	7.52	2.89344e+09	3.44942e+09	3.42039e+09	3.85753e+09	2.00212e+09	5.42757e+09	9.62131e+09	8.10775e+09	7.05551e+09	3.36941e+09	8.23859e+09	7.12211e+09	5.94826e+08	4.27101e+08	5.10135e+08	3.09044e+08	3.43665e+08	3.38059e+08	1.35242e+10	1.44644e+10	1.48726e+10	7.97893e+09	4.94573e+09	7.16693e+09	9.62131e+09	1.13151e+10	1.00374e+10	6.92043e+09	1.28489e+10	1.17468e+10	1.45621e+09	1.15695e+09	1.36125e+09	6.17538e+08	1.11952e+09	1.01456e+09	52.367	106.69	64.7059
M5X5S2	Uncharacterized protein OS=Prunus persica GN=PRUPE_ppa002641mg PE=3 SV=1	206.904	57.1649	28	670	13	1	649	71.1	5.25	52534237	4.74425e+07	5.60647e+07	1.82885e+08	5.06983e+07	2.18945e+08	6.36301e+08	5.29726e+08	6.31932e+08	3.06967e+08	1.90658e+08	1.45245e+08	1.35252e+08	2.16904e+08	1.36374e+08	2.54095e+08	1.42195e+08	1.81053e+08	2.4555e+08	1.9894e+08	2.43781e+08	3.78279e+08	1.25238e+08	2.8911e+08	6.36301e+08	7.39284e+08	8.99012e+08	6.3048e+08	2.9735e+08	2.3956e+08	3.31114e+08	5.87561e+08	3.639e+08	5.07738e+08	4.63211e+08	5.43365e+08	16.508	26.26	17.2573
M5W098	Annexin OS=Prunus persica GN=PRUPE_ppa008881mg PE=3 SV=1	200.726	76.5823	31	1455	31	1	316	35.9	6.64	1.91719e+09	2.51763e+09	2.37156e+09	1.77213e+09	2.85896e+09	2.9362e+09	6.02458e+09	3.49574e+09	3.57428e+09	2.39415e+09	3.28007e+09	2.96416e+09	5.03128e+09	4.09122e+09	4.34398e+09	3.2404e+09	2.58389e+09	2.6429e+09	8.96111e+09	1.05571e+10	1.03121e+10	3.66547e+09	7.06235e+09	3.87716e+09	6.02458e+09	4.87863e+09	5.08491e+09	4.91735e+09	5.11558e+09	4.88894e+09	1.23172e+10	1.10825e+10	1.15915e+10	6.47503e+09	8.41724e+09	7.93169e+09	150.991	71.46	69.3038
M5VP31	Uncharacterized protein OS=Prunus persica GN=PRUPE_ppa001973mg PE=3 SV=1	198.468	47.4114	32	407	32	1	734	79.5	8.46	3.60257e+08	4.50267e+08	4.17553e+08	6.10705e+08	3.29455e+08	7.54935e+08	1.37786e+09	9.25115e+08	1.01442e+09	3.16727e+08	1.17266e+09	1.03714e+09	2.80875e+08	3.4124e+08	1.99314e+08	2.17683e+08	1.18495e+08	138264859	1.68387e+09	1.8881e+09	1.81561e+09	1.26318e+09	8.13837e+08	9.96866e+08	1.37786e+09	1.29109e+09	1.44316e+09	6.50525e+08	1.82887e+09	1.71061e+09	6.8762e+08	9.24368e+08	5.31851e+08	4.34979e+08	3.86007e+08	4.14951e+08	8.047	34.82	24.5232
M5WMI1	Uncharacterized protein OS=Prunus persica GN=PRUPE_ppa007588mg PE=4 SV=1	196.096	81.4917	22	733	13	1	362	41.1	5.97	2.41074e+08	2.83411e+08	2.70294e+08	9.60457e+08	2.1283e+08	833220253	2.02676e+09	1.55418e+09	1.94059e+09	1.74482e+09	2.8283e+09	3106706679	2362434674	2.07404e+09	1.79225e+09	1.58833e+09	1.5866e+09	1.20584e+09	1.1268e+09	1.18842e+09	1.17529e+09	1.98661e+09	5.25744e+08	1.10024e+09	2.02676e+09	2.169e+09	2.76077e+09	3.58368e+09	4.411e+09	5.12404e+09	5.78355e+09	5.61825e+09	4.78247e+09	3.17382e+09	5.16849e+09	3.61887e+09	38.811	11.33	23.2044
M5X171	Uncharacterized protein OS=Prunus persica GN=PRUPE_ppa005966mg PE=3 SV=1	191.77	47.3563	19	1359	19	1	435	46.9	9.11	3.09895e+09	2.96991e+09	2.86583e+09	6.27485e+09	5.7796e+09	1.1798e+10	7.63964e+10	5.69834e+10	4.9682e+10	1.48664e+10	2.60868e+10	2.30343e+10	1.09677e+10	1.72543e+10	1.80842e+10	2.18471e+09	1.12618e+09	1.68916e+09	1.44847e+10	1.24537e+10	1.24613e+10	1.29789e+10	1.42771e+10	1.55789e+10	7.63964e+10	7.95258e+10	7.06796e+10	3.0534e+10	4.06848e+10	3.79916e+10	2.68504e+10	4.67392e+10	4.82559e+10	4.36552e+09	3.66863e+09	5.06938e+09	73.989	47.95	30.1149
M5WES8	Uncharacterized protein OS=Prunus persica GN=PRUPE_ppa002489mg PE=3 SV=1	190.45	54.5727	34	744	30	1	667	73.4	5.27	4.47381e+08	5.78855e+08	4.96028e+08	1.03963e+09	7.43095e+08	1.54912e+09	9.36113e+08	5.55062e+08	8.47648e+08	5.50432e+08	1.36984e+09	1.07538e+09	8.67499e+08	9.06587e+08	7.18776e+08	6.93084e+07	7.0054e+07	9.13496e+07	2.0911e+09	2.4273e+09	2.15683e+09	2.15038e+09	1.83563e+09	2.04556e+09	9.36113e+08	7.74642e+08	1.2059e+09	1.13053e+09	2.13639e+09	1.77367e+09	2.12375e+09	2.45581e+09	1.91799e+09	1.38493e+08	2.28207e+08	2.74152e+08	13.007	52.65	38.8306
M5VVJ8	Malic enzyme OS=Prunus persica GN=PRUPE_ppa003142mg PE=3 SV=1	187.877	67.2788	26	623	26	1	599	66.4	5.99	6.96429e+07	8.52386e+07	8.66496e+07	1.79724e+08	3.64132e+07	1.86373e+08	1.36173e+09	1.14863e+09	1459286461	8.63414e+08	1.31123e+09	1.04918e+09	4.1786e+08	3.47007e+08	4.25772e+08	4.03665e+08	3.13161e+08	2.46766e+08	3.25517e+08	3.57429e+08	3.76771e+08	3.71741e+08	8.99498e+07	2.461e+08	1.36173e+09	1.60302e+09	2.07604e+09	1.77336e+09	2.04499e+09	1.73046e+09	1.02297e+09	9.39989e+08	1.13613e+09	8.0661e+08	1.02015e+09	7.40578e+08	6.499	3.82	10.0167
M5WNI6	Uncharacterized protein OS=Prunus persica GN=PRUPE_ppa002222mg PE=3 SV=1	187.461	48.0687	28	557	28	1	699	74.5	5.19	5.78505e+08	7.02199e+08	6.31605e+08	1.00541e+09	6.31208e+08	1.42024e+09	8.94586e+08	5.04459e+08	5.63663e+08	3.53901e+08	680213002	6.13759e+08	2.22819e+08	2.43985e+08	2.61873e+08	4.9809e+08	2.44238e+08	2.61116e+08	2.70398e+09	2.94452e+09	2.74635e+09	2.07959e+09	1.55924e+09	1.87538e+09	8.94586e+08	7.04021e+08	8.0189e+08	7.26876e+08	1.06086e+09	1.0123e+09	5.4549e+08	6.60918e+08	6.98783e+08	9.95293e+08	7.95626e+08	7.83643e+08	10.22	68.69	42.0601
M5Y9C1	Malate dehydrogenase OS=Prunus persica GN=PRUPE_ppa008435mg PE=3 SV=1	178.421	57.5301	16	620	11	1	332	35.4	6.79	8.41722e+08	1.05495e+09	9.27233e+08	1.47786e+09	466495000	1.83621e+09	1.33105e+10	8.28912e+09	8.55825e+09	1.69217e+09	4.37118e+09	3.69457e+09	8.94005e+08	8.45904e+08	1.06453e+09	2.40954e+09	1.51283e+09	2.0691e+09	3.93428e+09	4.42368e+09	4.03181e+09	3.05681e+09	1.15236e+09	2.42466e+09	1.33105e+10	1.15683e+10	1.21753e+10	3.47556e+09	6.81727e+09	6.09364e+09	2.18864e+09	2.29142e+09	2.84059e+09	4.81479e+09	4.92818e+09	6.20963e+09	32.405	26.89	39.1566
M5XDY9	Uncharacterized protein OS=Prunus persica GN=PRUPE_ppa018655mg PE=3 SV=1	175.559	69.2	20	775	13	1	250	28.1	4.68	6.25391e+08	6.26236e+08	6.3286e+08	7.73284e+08	1.07017e+09	1.21775e+09	2.68483e+09	1.57781e+09	1.63497e+09	7.51529e+08	9.75829e+08	704426432	4.03775e+09	2.4673e+09	2.85333e+09	1.67316e+09	1.34117e+09	1.20005e+09	2.92313e+09	2.62598e+09	2.75181e+09	1.59946e+09	2.64358e+09	1.60799e+09	2.68483e+09	2.20198e+09	2.32597e+09	1.54356e+09	1.5219e+09	1.16185e+09	9.88494e+09	6.68355e+09	7.61386e+09	3.34335e+09	4.36896e+09	3.60152e+09	38.811	23.02	43.6
M5XEC5	Uncharacterized protein OS=Prunus persica GN=PRUPE_ppa008494mg PE=3 SV=1	169.582	82.9787	22	615	21	1	329	35.3	5.59	1.049e+09	1.22766e+09	1.199e+09	675314733	2.01506e+08	8.8318e+08	3.702e+09	3.21755e+09	2.70233e+09	4.97686e+08	1.11804e+09	1.07534e+09	2.84856e+09	1.23084e+09	1.43282e+09	4.45005e+08	2.54606e+08	3.42803e+08	4.9031e+09	5.14793e+09	5.21352e+09	1.39682e+09	4.9777e+08	1.16621e+09	3.702e+09	4.4904e+09	3.84445e+09	1.0222e+09	1.74369e+09	1.77361e+09	6.97365e+09	3.33415e+09	3.82336e+09	8.89217e+08	8.294e+08	1.0288e+09	30.623	36.11	55.0152
M5XCY9	Protein disulfide-isomerase OS=Prunus persica GN=PRUPE_ppa004628mg PE=3 SV=1	168.814	63.1263	32	758	32	1	499	55.9	5.05	8.5954e+08	8.99212e+08	7.91459e+08	9.1112e+08	8.6678e+08	1.28029e+09	1.33626e+09	1.49175e+09	1.08759e+09	7.28954e+08	2.16222e+09	2.20943e+09	656667898	6.73496e+08	6.2432e+08	5.79667e+08	3.96882e+08	4.10804e+08	4.01756e+09	3.77065e+09	3.44143e+09	1.88456e+09	2.14116e+09	1.69058e+09	1.33626e+09	2.08189e+09	1.54724e+09	1.4972e+09	3.37218e+09	3.64412e+09	1.60761e+09	1.8244e+09	1.66594e+09	1.1583e+09	1.29288e+09	1.23288e+09	20.544	29.77	44.489
M5WUG5	Uncharacterized protein OS=Prunus persica GN=PRUPE_ppa008661mg PE=4 SV=1	168.733	76.4706	23	956	12	1	323	34.4	6.06	1.50699e+09	1.68036e+09	1.58789e+09	9.21716e+08	7.71819e+08	1.74985e+09	6.25184e+09	6.22988e+09	5.76915e+09	2.59278e+09	3.28282e+09	3.31649e+09	1.79888e+09	1.19104e+09	1.98394e+09	2.33662e+09	7.72307e+08	1.1997e+09	7.04381e+09	7.0462e+09	6.90449e+09	1.90648e+09	1.90659e+09	2.31062e+09	6.25184e+09	8.69439e+09	8.20742e+09	5.32531e+09	5.11986e+09	5.47006e+09	4.4039e+09	3.22635e+09	5.29396e+09	4.66908e+09	2.51586e+09	3.60045e+09	18.055	83.93	74.3034
M5X5T2	Uncharacterized protein OS=Prunus persica GN=PRUPE_ppa008712mg PE=4 SV=1	168.204	76.3975	21	785	17	1	322	34.4	5.59	6.05927e+08	6.7096e+08	6.54771e+08	4.30273e+08	4.81042e+08	7.97829e+08	2135907736	2.25964e+09	1.44176e+09	1.33938e+09	2.02459e+09	2.05557e+09	1.16395e+09	5.65817e+08	8.73448e+08	1.40245e+09	5.81498e+08	8.17311e+08	2.83215e+09	2.81352e+09	2.84708e+09	8.89978e+08	1.18829e+09	1.05351e+09	2135907736	3.15355e+09	2.0511e+09	2.75095e+09	3.15753e+09	3.39034e+09	2.8495e+09	1.53271e+09	2.33072e+09	2.80239e+09	1.89428e+09	2.45286e+09	19.153	42.18	63.6646
M5WPC6	Uncharacterized protein OS=Prunus persica GN=PRUPE_ppa006226mg PE=3 SV=1	167.937	63.4204	29	587	29	1	421	48.3	4.54	1.24672e+09	1.19531e+09	1.01081e+09	1.6497e+09	7.04442e+08	2.39941e+09	3.60363e+09	3.89557e+09	2.99178e+09	5.3145e+08	2.40112e+09	2.01277e+09	8.01073e+08	5.75773e+08	7.23744e+08	6.4252e+08	3.22397e+08	2.56041e+08	5.82727e+09	5.01228e+09	4.3952e+09	3.41224e+09	1.74015e+09	3.16834e+09	3.60363e+09	5.43665e+09	4.25622e+09	1.09155e+09	3.74478e+09	3.31977e+09	1.96113e+09	1.55968e+09	1.93124e+09	1.2839e+09	1.05024e+09	7.68414e+08	33.333	33.95	52.019
M5WQ72	Uncharacterized protein OS=Prunus persica GN=PRUPE_ppa001847mg PE=4 SV=1	167.337	33.2011	20	525	20	1	756	82.1	5.72	3.8797e+08	3.9049e+08	3.77585e+08	4.41228e+08	1.66831e+08	5.7291e+08	3.26434e+09	2.01833e+09	2073963997	8.00139e+08	1.67792e+09	1.57884e+09	1.25943e+09	9.49629e+08	6.99913e+08	1.87686e+09	7.43257e+08	1.05248e+09	1.81341e+09	1.63743e+09	1.64182e+09	9.12637e+08	4.12115e+08	7.56509e+08	3.26434e+09	2.81677e+09	2.9505e+09	1.6434e+09	2.61687e+09	2.60405e+09	3.08326e+09	2.5724e+09	1.86765e+09	3.75037e+09	2.42122e+09	3.15863e+09	9	10.95	15.3439
M5XJJ3	Uncharacterized protein OS=Prunus persica GN=PRUPE_ppa005739mg PE=3 SV=1	163.194	53.3632	21	439	10	1	446	48.3	6.37	2.6014e+08	3.18763e+08	2.63027e+08	2.43404e+08	1.30604e+08	3.42e+08	1.12162e+09	8.75736e+08	957619852	2.57111e+08	3.1986e+08	2.64045e+08	44708766	4.74234e+07	3.71933e+07	13475156			1.21592e+09	1.33666e+09	1.1437e+09	5.03457e+08	3.22625e+08	4.516e+08	1.12162e+09	1.22217e+09	1.36235e+09	5.28081e+08	4.98852e+08	4.35502e+08	1.09453e+08	1.28463e+08	9.92468e+07	2.69263e+07	#VALUE!	#VALUE!	9	43.82	39.4619
M5WD83	Glyceraldehyde-3-phosphate dehydrogenase OS=Prunus persica GN=PRUPE_ppa008250mg PE=3 SV=1	160.73	71.3864	20	1125	11	1	339	36.7	6.89	3.94259e+08	3.69595e+08	4.54467e+08	3.52858e+08	3.12927e+08	595235014	2.86867e+09	2.51023e+09	2.37537e+09	7.693e+08	1.95052e+09	1.92054e+09	6.19379e+08	4.81237e+08	7.40767e+08	8.87856e+08	6.3407e+08	6.60958e+08	1.8428e+09	1.54981e+09	1.97612e+09	7.29854e+08	7.73009e+08	7.85988e+08	2.86867e+09	3.50327e+09	3.3793e+09	1.58007e+09	3.04203e+09	3.16763e+09	1.51632e+09	1.3036e+09	1.97667e+09	1.77413e+09	2.06554e+09	1.98362e+09	28.936	70.09	55.4572
M5XKI2	Uncharacterized protein OS=Prunus persica GN=PRUPE_ppa001692mg PE=4 SV=1	160.499	45.0578	25	592	25	1	779	83.6	7.44	7.10647e+08	9.50909e+08	1.38017e+09	3.86956e+08	3.11383e+08	6.61402e+08	3.99235e+09	3.36266e+09	2.84356e+09	5.70913e+08	1.35948e+09	1.19549e+09	4.2704e+08	8.19764e+08	7.10977e+08	6.19421e+08	2.34355e+08	3.38742e+08	3.32162e+09	3.98743e+09	6.00126e+09	8.00381e+08	7.69194e+08	8.73359e+08	3.99235e+09	4.69292e+09	4.04536e+09	1.1726e+09	2.12024e+09	1.97178e+09	1.04545e+09	2.22062e+09	1.89718e+09	1.23774e+09	7.63433e+08	1.01661e+09	4.555	48.96	26.3158
M5XC21	Uncharacterized protein OS=Prunus persica GN=PRUPE_ppa003860mg PE=4 SV=1	158.803	49.4485	18	561	17	1	544	60.4	9.13	3.38794e+08	3.78106e+08	3.52685e+08	5.10293e+08	2.92572e+08	7.66689e+08	3.66729e+09	2.88146e+09	1.77973e+09	7.69881e+08	1.88258e+09	1.85991e+09	3.10969e+08	2.88193e+08	4.1163e+08	1.89858e+08	1.67976e+08	1.87544e+08	1.58355e+09	1.5855e+09	1.53355e+09	1.05549e+09	7.22726e+08	1.01239e+09	3.66729e+09	4.02136e+09	2.53192e+09	1.58126e+09	2.93606e+09	3.06764e+09	7.61291e+08	7.80672e+08	1.0984e+09	3.79378e+08	5.47195e+08	5.62844e+08	5.898	13.15	24.0809
M5WT60	Uncharacterized protein OS=Prunus persica GN=PRUPE_ppa003224mg PE=4 SV=1	158.612	44.8393	21	541	21	1	591	65.8	8.28	3.70329e+08	3.62267e+08	3.03124e+08	3.63331e+08	3.16217e+08	6.38777e+08	3.72256e+09	1.81712e+09	1.84594e+09	4.71267e+08	1.34998e+09	1.25137e+09	1460458056	1.04844e+09	9.87494e+08	7.80322e+08	3.50074e+08	5.01925e+08	1.73095e+09	1.51909e+09	1.31805e+09	7.51515e+08	7.81134e+08	8.43484e+08	3.72256e+09	2.53596e+09	2.62611e+09	9.67934e+08	2.10542e+09	2.06394e+09	3.57539e+09	2.84006e+09	2.63504e+09	1.55925e+09	1.1404e+09	1.50634e+09	9	21.51	22.1658
M5VYJ5	Uncharacterized protein OS=Prunus persica GN=PRUPE_ppa003328mg PE=3 SV=1	153.731	67.5214	30	459	29	1	585	61.8	5.24	4.8354e+08	5.96854e+08	5.61978e+08	1.22348e+09	9.25309e+08	1.47079e+09	1.24006e+08	3.29966e+07	4.92221e+07	290190716	3.30487e+08	3.44767e+08	1.28375e+08	1.23284e+08	9.67675e+07	1.09419e+08	4.89575e+07	6.25134e+07	2.26011e+09	2.50278e+09	2.4436e+09	2.53064e+09	2.28575e+09	1.94212e+09	1.24006e+08	4.605e+07	7.00253e+07	5.96022e+08	5.15426e+08	5.68642e+08	3.14278e+08	3.33957e+08	2.58215e+08	2.18643e+08	1.59483e+08	1.87611e+08	13.175	60.23	46.1538
M5XSP7	Uncharacterized protein OS=Prunus persica GN=PRUPE_ppa010148mg PE=3 SV=1	151.685	70.6107	23	624	17	1	262	29.6	4.84	3.04455e+08	3.15984e+08	2.89364e+08	4.61068e+08	5.40146e+08	8.24388e+08	1.63482e+09	8.19882e+08	9.89061e+08	4.7083e+08	6.01576e+08	5.93892e+08	9.15546e+08	7.2213e+08	6.89882e+08	3.18512e+08	2.54951e+08	2.98676e+08	1.42305e+09	1.32501e+09	1.25822e+09	9.53676e+08	1.3343e+09	1.08858e+09	1.63482e+09	1.14422e+09	1.40708e+09	9.67037e+08	9.38214e+08	9.79535e+08	2.24138e+09	1.95614e+09	1.84089e+09	6.36457e+08	8.30526e+08	8.96366e+08	45.416	18.9	51.5267
M5WAS6	Pectin acetylesterase OS=Prunus persica GN=PRUPE_ppa006718mg PE=2 SV=1	150.292	74.8744	18	550	18	1	398	43.2	8.31	2.55788e+08	3.10417e+08	2.82813e+08	8.66496e+08	1.26525e+09	1.73066e+09	3.3178e+09	2.84466e+09	2.7311e+09	1.83994e+09	4.43107e+09	3.87464e+09	1.64371e+08	3.90966e+08	4.83902e+08	8.48078e+08	5.17407e+08	7.15823e+08	1.19557e+09	1.30167e+09	1.22973e+09	1.79226e+09	3.12547e+09	2.28528e+09	3.3178e+09	3.96999e+09	3.88537e+09	3.77906e+09	6.91067e+09	6.39063e+09	4.024e+08	1.05907e+09	1.29125e+09	1.69465e+09	1.6855e+09	2.14828e+09	18.307	9.18	33.9196
M5WF58	Uncharacterized protein OS=Prunus persica GN=PRUPE_ppa003434mg PE=3 SV=1	148.973	58.3624	23	390	23	1	574	59.7	7.34	1.31782e+08	1.57339e+08	1.48433e+08	2.22499e+08	6.82955e+07	2.99345e+08	1200529306	8.7605e+08	9.49231e+08	1.73864e+08	5.07018e+08	4.44234e+08	2.09876e+08	2.99568e+08	1.88839e+08	2.48922e+08	1.34507e+08	1.30459e+08	6.15962e+08	6.59767e+08	6.45419e+08	4.60218e+08	1.68707e+08	3.95275e+08	1200529306	1.22261e+09	1.35041e+09	3.57099e+08	7.90742e+08	7.32698e+08	5.13803e+08	8.11486e+08	5.03898e+08	4.97401e+08	4.38167e+08	3.91525e+08	4.367	11.3	24.216
M5XKS7	Uncharacterized protein OS=Prunus persica GN=PRUPE_ppa001168mg PE=3 SV=1	147.825	39.1011	24	319	24	1	890	98.3	6.11	1.59461e+08	1.758e+08	1.60692e+08	4.82116e+08	4.68039e+08	7.60146e+08	1.1826e+09	1.00514e+09	6.37318e+08	1.2176e+09	1.1341e+09	1.25717e+09	3.22208e+07	6.26809e+07	37079063	1.57922e+08	1.8796e+08	1.60761e+08	7.45333e+08	7.3718e+08	6.98722e+08	9.97211e+08	1.15617e+09	1.00375e+09	1.1826e+09	1.40277e+09	9.06674e+08	2.50083e+09	1.76873e+09	2.07351e+09	7.88808e+07	1.69793e+08	9.89421e+07	3.15562e+08	6.12295e+08	4.82463e+08	4.36	7.85	10.1124
M5XCZ6	Adenosylhomocysteinase OS=Prunus persica GN=PRUPE_ppa004934mg PE=3 SV=1	146.644	58.3505	24	304	24	1	485	53.3	6.19	1.01328e+08	1.21558e+08	1.12489e+08	5.0748e+08	2.65391e+07	5.17451e+08	5.70136e+08	1.9438e+08	1.12993e+08	1.31471e+08			5.08852e+08	634422134	6.45882e+08	1.6426e+08	1.22481e+08	5.83711e+07	4.73617e+08	5.09726e+08	4.89126e+08	1.04967e+09	6.55583e+07	6.83277e+08	5.70136e+08	2.71276e+08	1.60748e+08	2.70027e+08	#VALUE!	#VALUE!	1.24574e+09	1.71855e+09	1.72348e+09	3.28228e+08	3.98991e+08	1.75179e+08	18.783	9.64	16.9072
M5W887	Uncharacterized protein OS=Prunus persica GN=PRUPE_ppa002220mg PE=3 SV=1	146.156	37.4821	29	277	22	1	699	80	5.05	1.86964e+08	2.18353e+08	2.18536e+08	6.09427e+08	3.91388e+08	1.014e+09	6.73917e+08	9.51143e+07	2.28496e+08	3.05011e+08	7.36325e+07	8.75071e+07	2.29057e+08	3.6593e+08	2.54924e+08	2.26597e+08	1.28529e+08	204185437	8.73884e+08	9.15616e+08	9.50239e+08	1.26054e+09	9.66826e+08	1.33896e+09	6.73917e+08	1.32741e+08	3.25068e+08	6.26461e+08	1.14837e+08	1.4433e+08	5.60762e+08	9.9125e+08	6.8024e+08	4.5279e+08	4.18695e+08	6.12787e+08	7.577	20.62	18.7411
M5VR04	Uncharacterized protein OS=Prunus persica GN=PRUPE_ppa008531mg PE=4 SV=1	144.428	62.8049	22	455	22	1	328	36.2	4.93	3.14392e+07	3.30633e+07	3.76093e+07	1.70983e+08	2.77903e+08	2.05e+08	2.86721e+08	2.49351e+08	2.11095e+08	5.35118e+08	7.50127e+08	1.0441e+09	9.16211e+08	4.36778e+08	7.1931e+08	4.40934e+08	3.27585e+08	3.16328e+08	1.46949e+08	1.38644e+08	1.63533e+08	3.53662e+08	6.86491e+08	2.70695e+08	2.86721e+08	3.47993e+08	3.00313e+08	1.09908e+09	1.16989e+09	1.72208e+09	2.243e+09	1.18317e+09	1.91941e+09	8.81083e+08	1.06714e+09	9.49342e+08	45.416	0	9.45122
M5W737	Uncharacterized protein OS=Prunus persica GN=PRUPE_ppa003093mg PE=3 SV=1	142.053	57.0248	27	360	27	1	605	64.4	5.97	5.04028e+08	6.28892e+08	5.42177e+08	1.73923e+09	1.61039e+09	2.72999e+09	3.05704e+08	4.68661e+08	3.31688e+08	852531852	8.07117e+08	8.66288e+08	4.20521e+08	2.2207e+08	3.09092e+08	3.59674e+08	2.22082e+08	1.46585e+08	2.35587e+09	2.63712e+09	2.3575e+09	3.59743e+09	3.97807e+09	3.60487e+09	3.05704e+08	6.54061e+08	4.71873e+08	1.75101e+09	1.25878e+09	1.42881e+09	1.02949e+09	6.01554e+08	8.24785e+08	7.18707e+08	7.2345e+08	4.3992e+08	7.449	38.31	39.1736
M5XH82	Uncharacterized protein OS=Prunus persica GN=PRUPE_ppa005232mg PE=4 SV=1	141.863	66.242	24	856	24	1	471	51.6	6.23	7.28235e+08	8.36142e+08	8.19425e+08	8.06237e+08	4.82682e+08	1.26537e+09	2.19131e+09	1.68806e+09	1.75693e+09	1.15009e+09	2.32246e+09	2.35752e+09	1.9554e+09	1.12992e+09	1.69269e+09	9.59823e+08	6.15398e+08	641225585	3.40383e+09	3.50618e+09	3.56303e+09	1.66762e+09	1.19235e+09	1.67087e+09	2.19131e+09	2.35585e+09	2.49947e+09	2.36216e+09	3.6221e+09	3.88837e+09	4.78706e+09	3.06079e+09	4.51678e+09	1.91794e+09	2.00471e+09	1.9244e+09	7.697	40.68	42.0382
M5VXY9	Tubulin beta chain OS=Prunus persica GN=PRUPE_ppa004884mg PE=3 SV=1	137.937	52.5667	20	308	4	1	487	54.6	5.02			1.1846e+07	1.93342e+08	1.688e+08	3.74642e+08	4.63596e+08	5.06789e+07	148178745	1.67984e+08		26128681	6.87245e+07	1.69298e+08	1.48205e+08	2.18939e+08	5.76138e+07	6.40328e+07	#VALUE!	#VALUE!	5.15091e+07	3.9991e+08	4.16979e+08	4.94703e+08	4.63596e+08	7.07273e+07	2.10805e+08	3.45022e+08	#VALUE!	4.30953e+07	1.68246e+08	4.58603e+08	3.95471e+08	4.37489e+08	1.87682e+08	1.92171e+08	13.251	0	3.6961
M5XDI1	Uncharacterized protein OS=Prunus persica GN=PRUPE_ppa003354mg PE=3 SV=1	135.931	60.8247	27	441	27	1	582	63.3	6.07	4.0451e+07	8.05441e+07	5.52507e+07	2.0208e+08	1.05958e+08	2.09712e+08	8.57942e+08	6.58915e+08	6.25982e+08	1.50948e+08	3.29e+08	3.15823e+08	6.39362e+08	5.48937e+08	5.9155e+08	5.28196e+08	3.03027e+08	2.70396e+08	1.89071e+08	3.37744e+08	2.40242e+08	4.17983e+08	2.61744e+08	2.76918e+08	8.57942e+08	9.19579e+08	8.90547e+08	3.10032e+08	5.13106e+08	5.20902e+08	1.56524e+09	1.48699e+09	1.5785e+09	1.05545e+09	9.87136e+08	8.11493e+08	5.31	1.64	10.4811
M5XDT7	Uncharacterized protein OS=Prunus persica GN=PRUPE_ppa006990mg PE=3 SV=1	135.267	68.9922	19	442	19	1	387	42	5.57	8.23652e+08	8.39734e+08	8.31203e+08	5.82314e+08	2.8232e+08	7.88081e+08	2.11964e+09	1.7157e+09	1.88037e+09	7.01855e+08	1.57439e+09	1.26713e+09	3.02765e+08	3.95999e+08	4.59695e+08	1.0387e+09	7.00118e+08	8.82003e+08	3.84982e+09	3.52124e+09	3.61425e+09	1.20446e+09	6.97401e+08	1.04063e+09	2.11964e+09	2.39442e+09	2.67508e+09	1.44154e+09	2.45541e+09	2.08994e+09	7.41209e+08	1.0727e+09	1.22665e+09	2.07556e+09	2.2807e+09	2.647e+09	24.65	34.37	31.5245
M5X0L9	Phosphoglycerate kinase OS=Prunus persica GN=PRUPE_ppa005669mg PE=3 SV=1	134.172	57.6837	20	736	16	1	449	47.5	7.03	4.15748e+08	4.77809e+08	4.61979e+08	1.83888e+09	1.9635e+09	3.1998e+09	1.35228e+09	1.24662e+09	1.19129e+09	8.54882e+08	1.40892e+09	1.31813e+09	9.36577e+08	7.35046e+08	1.09902e+09	1.30083e+09	9.10372e+08	8.50295e+08	1.94324e+09	2.00359e+09	2.00878e+09	3.80356e+09	4.85033e+09	4.22522e+09	1.35228e+09	1.73978e+09	1.69478e+09	1.75584e+09	2.19734e+09	2.17405e+09	2.29286e+09	1.99113e+09	2.93263e+09	2.59934e+09	2.96561e+09	2.55185e+09	7.003	28.56	38.3073
M5W9G3	Uncharacterized protein OS=Prunus persica GN=PRUPE_ppa006378mg PE=4 SV=1	133.878	63.285	17	570	15	1	414	43.5	8.35	4.23117e+08	4.93608e+08	4.57176e+08	7.52337e+08	4.30568e+08	8.20467e+08	1.14914e+09	9.84256e+08	8.58731e+08	8.35114e+08	1.76683e+09	1.94389e+09	2.70508e+08	2.38263e+08	1.47472e+08	4.50629e+08	2.83186e+08	3.64598e+08	1.97768e+09	2.06984e+09	1.9879e+09	1.55614e+09	1.06361e+09	1.0834e+09	1.14914e+09	1.37362e+09	1.22167e+09	1.71524e+09	2.75554e+09	3.20615e+09	6.62238e+08	6.45419e+08	3.93516e+08	9.00455e+08	9.22502e+08	1.09421e+09	10.86	32.91	45.6522
M5X1T4	Uncharacterized protein OS=Prunus persica GN=PRUPE_ppa008154mg PE=4 SV=1	133.535	71.137	19	494	12	1	343	38.5	7.52	9.34905e+07	1.26518e+08	1.15692e+08	2.06982e+08	1.00557e+08	2.85021e+08	3.43382e+08	3.08219e+08	3.99122e+08	1.21981e+08	2.64147e+08	2.32591e+08	578013480	3.11132e+08	4.58842e+08	2.12244e+08	1.94029e+08	1.62926e+08	4.36982e+08	5.30525e+08	5.03053e+08	4.28123e+08	2.48402e+08	3.7636e+08	3.43382e+08	4.30149e+08	5.67807e+08	2.50537e+08	4.11962e+08	3.83624e+08	1.41505e+09	8.4281e+08	1.22438e+09	4.24111e+08	6.32066e+08	4.88961e+08	19.153	11.7	38.484
M4QFX1	UDP-glucose 6-dehydrogenase OS=Prunus persica GN=UGD PE=2 SV=1	132.702	56.8465	22	332	17	1	482	53	6.18		40801350		7.65928e+07		1.3009e+08	7.56624e+08	7.09628e+08	8.89089e+08	3.11698e+08	6.60864e+08	4.47167e+08	1.11477e+09	8.09416e+08	1.02901e+09	3.48589e+08	2.48302e+08	2.55856e+08	#VALUE!	1.71091e+08	#VALUE!	1.58425e+08	#VALUE!	1.71779e+08	7.56624e+08	9.90354e+08	1.26485e+09	6.40195e+08	1.03068e+09	7.37534e+08	2.72909e+09	2.19258e+09	2.74583e+09	6.96557e+08	8.08866e+08	7.67858e+08	4.995		0
H6SV48	Flavanone 3-hydroxylase OS=Prunus persica GN=F3H PE=2 SV=1	131.675	63.7119	16	253	16	1	361	40.5	5.66	1.49004e+08	1.81363e+08	1.64282e+08	1.58559e+08	2.42555e+08	3.45831e+08	1.86038e+09	2.00953e+09	1877629677	1.15536e+08	2.71641e+08	2.84851e+08	1.91164e+08	1.80827e+08	2.34145e+08	5.17786e+08	3.39418e+08	3.92762e+08	6.96458e+08	7.60504e+08	7.14331e+08	3.27964e+08	5.99171e+08	4.56658e+08	1.86038e+09	2.80449e+09	2.67119e+09	2.37299e+08	4.23649e+08	4.69818e+08	4.67995e+08	4.89832e+08	6.24794e+08	1.03465e+09	1.10568e+09	1.17873e+09	10.103	5.87	14.6814
M5VIT2	D-3-phosphoglycerate dehydrogenase OS=Prunus persica GN=PRUPE_ppa003143mg PE=3 SV=1	130.184	48.0801	17	368	15	1	599	62.7	6.58	3.14434e+08	4.06442e+08	3.52674e+08	5.58587e+08	5.31445e+08	7.05285e+08	3.08177e+08	1.84199e+08	2.21383e+08	3.32561e+08	5.96239e+07	1.46228e+08	4.50984e+08	3.88358e+08	5.70186e+08	3.0992e+08	2.08517e+08	1.69058e+08	1.46969e+09	1.70433e+09	1.5335e+09	1.15538e+09	1.3128e+09	9.31305e+08	3.08177e+08	2.57067e+08	3.14949e+08	6.83046e+08	9.29891e+07	2.41181e+08	1.10407e+09	1.052e+09	1.52149e+09	6.19288e+08	6.7926e+08	5.07366e+08	6.43	15.5	34.7245
L7RZF3	Alpha-mannosidase OS=Prunus persica GN=PRUPE_ppa000717mg PE=2 SV=1	128.92	32.6172	25	273	23	1	1024	115.5	6	4.61185e+07	9.25191e+07	9.37256e+07	4.72013e+07	4.62041e+07	6.63056e+07	4.91677e+08	4.77048e+08	4.38816e+08	1.74638e+08	3.16671e+08	3.10307e+08	1.08933e+08	5.9567e+07	8.04989e+07	2.74117e+08	1.44071e+08	1.52357e+08	2.15562e+08	3.87958e+08	4.07539e+08	9.76314e+07	1.14136e+08	8.75544e+07	4.91677e+08	6.65766e+08	6.24278e+08	3.58689e+08	4.93879e+08	5.11805e+08	2.66683e+08	1.61358e+08	2.14804e+08	5.47747e+08	4.69324e+08	4.57244e+08	2.914	2.95	4.88281
M5VZU3	Uncharacterized protein OS=Prunus persica GN=PRUPE_ppa010431mg PE=3 SV=1	128.158	76.8	12	591	12	1	250	27.4	6.16	1.64018e+09	1.57165e+09	1.01651e+09	4.6567e+09	6.50172e+09	8.50671e+09	1.64011e+09	5.26025e+08	2.95748e+08	2.73512e+09	5.2539e+08	9.83178e+08	1.20007e+09	1.21557e+09	1.05985e+09	1.78266e+09	1.23144e+09	8.16114e+08	7.66636e+09	6.59037e+09	4.42002e+09	9.63194e+09	1.60609e+10	1.12328e+10	1.64011e+09	7.34118e+08	4.20743e+08	5.61766e+09	8.19395e+08	1.6216e+09	2.93794e+09	3.29279e+09	2.82812e+09	3.56214e+09	4.01153e+09	2.44927e+09	47.697	39.91	48
M5WTK5	Uncharacterized protein OS=Prunus persica GN=PRUPE_ppa007242mg PE=3 SV=1	127.826	64.7215	18	459	3	1	377	41.7	5.49	1.36075e+08	1.47027e+08	1.3509e+08	3.96303e+08	4.52778e+08	6.83506e+08	9.07771e+08	2.32178e+08	3.39342e+08	3.73218e+08	2.6309e+08	2.63873e+08	6.62162e+08	9.10379e+08	1.0045e+09	9.80905e+08	3.8968e+08	3.52002e+08	6.36028e+08	6.16525e+08	5.87401e+08	8.19714e+08	1.11848e+09	9.02547e+08	9.07771e+08	3.24027e+08	4.82762e+08	7.66553e+08	4.10313e+08	4.35218e+08	1.62106e+09	2.46608e+09	2.68041e+09	1.96006e+09	1.26942e+09	1.0564e+09	15.156	21.34	36.6048
M5X2A0	Uncharacterized protein OS=Prunus persica GN=PRUPE_ppa010323mg PE=3 SV=1	124.279	88.5827	18	477	13	1	254	27.3	6.35	9.62241e+08	1.02432e+09	1.03391e+09	1.39862e+09	8.81213e+08	1.63389e+09	2.09027e+09	2.2868e+09	1973218167	1.21845e+09	1.96008e+09	2.03652e+09	4.84054e+08	4.34973e+08	4.20117e+08	8.27128e+08	4.66818e+08	4.43887e+08	4.4976e+09	4.29527e+09	4.49565e+09	2.89291e+09	2.17682e+09	2.1575e+09	2.09027e+09	3.19145e+09	2.80718e+09	2.50258e+09	3.05693e+09	3.35893e+09	1.18503e+09	1.17828e+09	1.12104e+09	1.65278e+09	1.5207e+09	1.33216e+09	60.054	36.33	61.0236
M5XLE4	UDP-glucose 6-dehydrogenase OS=Prunus persica GN=PRUPE_ppa005045mg PE=3 SV=1	124.065	56.6667	18	308	13	1	480	52.8	6.47	1.93376e+07	27728003	2.3894e+07	9.69766e+07		1.14883e+08	3.67631e+08	3.21391e+08	5.02949e+08	1.21962e+08	2.84065e+08	1.60486e+08	7.44034e+08	8.07437e+08	6.94971e+08	1.6768e+08	1.20579e+08	1.1913e+08	9.03855e+07	1.16271e+08	1.03896e+08	2.00587e+08	#VALUE!	1.51699e+08	3.67631e+08	4.48532e+08	7.15516e+08	2.50497e+08	4.43026e+08	2.64697e+08	1.82149e+09	2.18722e+09	1.85447e+09	3.35062e+08	3.92795e+08	3.57523e+08	4.532	0	3.125
M5XW60	Uncharacterized protein OS=Prunus persica GN=PRUPE_ppa005845mg PE=3 SV=1	123.904	54.6485	16	362	16	1	441	47.9	6.81	2.3433e+08	2.64738e+08	2.62649e+08	4.61009e+08	1.63145e+08	7.39575e+08	1.79825e+09	1.07724e+09	1.10575e+09	4.55813e+08	1.09935e+09	8.67812e+08	983571360	7.15005e+08	6.04882e+08	9.60886e+08	5.99632e+08	6.06997e+08	1.09528e+09	1.11012e+09	1.14206e+09	9.53552e+08	4.0301e+08	9.76584e+08	1.79825e+09	1.5034e+09	1.57309e+09	9.36193e+08	1.71453e+09	1.43132e+09	2.40791e+09	1.93684e+09	1.61407e+09	1.92006e+09	1.95335e+09	1.82168e+09	5.629	12.21	21.9955
M5VM18	Uncharacterized protein OS=Prunus persica GN=PRUPE_ppa005375mg PE=3 SV=1	122.655	48.4914	15	407	15	1	464	48.9	5.86	4.07932e+08	3.74118e+08	3.62576e+08	2.01408e+08	2.13387e+08	2.18508e+08	1.34637e+09	1.52367e+09	1.12894e+09	5.2369e+08	9.73441e+08	9.58397e+08	5.12143e+08	4.42212e+08	4.48709e+08	6.86552e+08	3.19736e+08	4.32048e+08	1.90671e+09	1.56878e+09	1.57656e+09	4.16592e+08	5.27119e+08	2.88533e+08	1.34637e+09	2.12642e+09	1.60608e+09	1.07561e+09	1.51817e+09	1.58073e+09	1.25379e+09	1.19789e+09	1.19734e+09	1.37188e+09	1.04157e+09	1.29663e+09	26.826	17.2	23.4914
M5VZR6	Uncharacterized protein OS=Prunus persica GN=PRUPE_ppa010325mg PE=4 SV=1	121.834	79.9213	17	415	17	1	254	27.3	5.43	4.96211e+08	5.20701e+08	4.28942e+08	7.26792e+08	5.99319e+08	9.96558e+08	1.37638e+09	1.26086e+09	1.04526e+09	7.29787e+08	1.19749e+09	1.2622e+09	4.05308e+08	2.24225e+08	3.1617e+08	9.05887e+08	3.347e+08	4.81124e+08	2.31933e+09	2.18344e+09	1.86513e+09	1.5033e+09	1.48047e+09	1.31592e+09	1.37638e+09	1.75965e+09	1.48702e+09	1.49891e+09	1.8676e+09	2.08181e+09	9.92248e+08	6.07392e+08	8.43671e+08	1.81016e+09	1.09032e+09	1.44392e+09	62.096	30.58	54.3307
M5VQL1	Uncharacterized protein OS=Prunus persica GN=PRUPE_ppa005968mg PE=4 SV=1	120.698	50.6912	17	496	17	1	434	47	6.96	4.48624e+08	5.18374e+08	4.88867e+08	5.31257e+08	2.22463e+08	740154136	3.69072e+09	2.83833e+09	2.44294e+09	3.66909e+08	1.32899e+09	1.13309e+09	1.24962e+09	1.24022e+09	1.14007e+09	1.38018e+09	7.9405e+08	9.90593e+08	2.09691e+09	2.17369e+09	2.1257e+09	1.09885e+09	5.49539e+08	9.77349e+08	3.69072e+09	3.96116e+09	3.47543e+09	7.53594e+08	2.07268e+09	1.86886e+09	3.05923e+09	3.35956e+09	3.04217e+09	2.75791e+09	2.58669e+09	2.9729e+09	5.136	26.56	29.4931
M5WX60	Uncharacterized protein OS=Prunus persica GN=PRUPE_ppa001317mg PE=3 SV=1	120.283	33.8012	25	232	25	1	855	94.6	5.27	4.51173e+07	4.72326e+07	2.67511e+07	1.56835e+08		2.36194e+08	4.83358e+08	2.72112e+08	3.47361e+08	7.16132e+07	5.26849e+07	7.44293e+07	2.14144e+08	2.48278e+08	2.6333e+08	2.2508e+08	1.14181e+08	1.00163e+08	2.10882e+08	1.98059e+08	1.16319e+08	3.24397e+08	#VALUE!	3.11886e+08	4.83358e+08	3.79758e+08	4.94169e+08	1.47086e+08	8.21671e+07	1.2276e+08	5.24252e+08	6.72548e+08	7.02671e+08	4.49759e+08	3.71955e+08	3.00603e+08	3.424	0	7.01754
M5W435	Beta-galactosidase OS=Prunus persica GN=PRUPE_ppa001480mg PE=3 SV=1	119.815	31.9853	18	211	17	1	816	89	7.43	1.14256e+08	9.35592e+07	9.26687e+07	6.06734e+07	2.61481e+07	1.11736e+08	1.0842e+09	1.03264e+09	7.27669e+08	1.2099e+08	2.03547e+08	2.10764e+08	6.23209e+07	1.27433e+08	1.36513e+08	1.90471e+08	1.27074e+08	1.63433e+08	5.34041e+08	3.9232e+08	4.02943e+08	1.25497e+08	6.45924e+07	1.47543e+08	1.0842e+09	1.44115e+09	1.03521e+09	2.48501e+08	3.1745e+08	3.47623e+08	1.5257e+08	3.45196e+08	3.64272e+08	3.80603e+08	4.13953e+08	4.90484e+08	2.938	4.12	10.5392
M5WZG9	Tubulin beta chain OS=Prunus persica GN=PRUPE_ppa005698mg PE=3 SV=1	119.646	54.5861	19	234	1	1	447	50.3	4.86							2.03128e+08		3.08774e+07				4.74224e+07	1.54788e+08	1.21381e+08				#VALUE!	#VALUE!	#VALUE!	#VALUE!	#VALUE!	#VALUE!	2.03128e+08	#VALUE!	4.39274e+07	#VALUE!	#VALUE!	#VALUE!	1.16096e+08	4.19298e+08	3.23894e+08	#VALUE!	#VALUE!	#VALUE!	9	0	4.02685
E3W0K0	ATP synthase subunit beta, chloroplastic OS=Prunus persica GN=atpB PE=3 SV=1	119.627	61.3821	22	276	22	1	492	52.8	5.48	9.8456e+07	4.94045e+07	9.81086e+07	3.5147e+08	4.07466e+08	3.44309e+08	1.83129e+08			4.58612e+08	2.46856e+08	2.67798e+08	1.81587e+08	2.02754e+08	3.66227e+08	3.49797e+08	1.66392e+08	1.63918e+08	4.60192e+08	2.07167e+08	4.26597e+08	7.26983e+08	1.00654e+09	4.54649e+08	1.83129e+08	#VALUE!	#VALUE!	9.41942e+08	3.84996e+08	4.41693e+08	4.44549e+08	5.49229e+08	9.77243e+08	6.9897e+08	5.42036e+08	4.91939e+08	10.721	2.51	2.23577
M5WL18	Uncharacterized protein OS=Prunus persica GN=PRUPE_ppa025914mg PE=4 SV=1	118.357	41.7311	19	187	17	1	647	70.3	8.38	8.38477e+07	7.77339e+07	8.22796e+07	2.10211e+08	7.12589e+07	3.25375e+08	9.89809e+08	7.89205e+08	5.72464e+08	177045141	8.7177e+08	4.97282e+08		1.41884e+07	2.89901e+07	9.6711e+06			3.91911e+08	3.2596e+08	3.57769e+08	4.34801e+08	1.76027e+08	4.29647e+08	9.89809e+08	1.10141e+09	8.1441e+08	3.63633e+08	1.35961e+09	8.20192e+08	#VALUE!	3.84343e+07	7.73575e+07	1.9325e+07	#VALUE!	#VALUE!	5.739	4.66	17.6198
M5WMD9	Uncharacterized protein OS=Prunus persica GN=PRUPE_ppa007211mg PE=3 SV=1	116.594	64.7215	18	320	3	1	377	41.7	5.49	32059259		9.102e+06			2.64303e+07	1.77113e+08	67876525					9.40636e+07	1.46982e+08	1.4383e+08	1.25274e+08	76202309	67725083	1.49848e+08	#VALUE!	3.95774e+07	#VALUE!	#VALUE!	3.49004e+07	1.77113e+08	9.47282e+07	#VALUE!	#VALUE!	#VALUE!	#VALUE!	2.3028e+08	3.98153e+08	3.83797e+08	2.50325e+08	2.48236e+08	2.03252e+08	12.335	13.4	30.2387
M5W4R9	Uncharacterized protein OS=Prunus persica GN=PRUPE_ppa010141mg PE=3 SV=1	115.8	59.1603	16	517	9	1	262	29.5	4.86	1.57004e+08	1.67454e+08	1.48973e+08	3.34311e+08	4.29535e+08	4.67585e+08	8.1292e+08	3.85731e+08	4.99722e+08	3.26226e+08	470735424	4.09177e+08	7.06014e+08	6.68857e+08	4.30159e+08	7.02504e+08	3.88287e+08	4.61352e+08	7.33852e+08	7.02183e+08	6.47767e+08	6.91491e+08	1.06106e+09	6.1743e+08	8.1292e+08	5.38324e+08	7.10925e+08	6.70034e+08	7.34156e+08	6.74875e+08	1.72841e+09	1.81183e+09	1.14784e+09	1.40376e+09	1.26488e+09	1.38458e+09	18.953	8.83	30.5344
M5WS41	Uncharacterized protein OS=Prunus persica GN=PRUPE_ppa003647mg PE=4 SV=1	115.311	44.7227	18	412	18	1	559	61.2	5.87	5.57315e+08	5.88765e+08	6.41618e+08	7.48045e+08	3.00534e+08	8.015e+08	3.80374e+08	3.2613e+08	3.25331e+08	2.64652e+08	2.39421e+08	2.39909e+08	2.61484e+08	2.62153e+08	4.04687e+08	3.02312e+08	1.97021e+08	1.61677e+08	2.60494e+09	2.46886e+09	2.78989e+09	1.54726e+09	7.42395e+08	1.05835e+09	3.80374e+08	4.55146e+08	4.62828e+08	5.43569e+08	3.734e+08	3.95693e+08	6.40148e+08	7.10133e+08	1.07987e+09	6.04085e+08	6.41813e+08	4.85213e+08	5.136	50.9	43.2916
M5XQ02	Uncharacterized protein OS=Prunus persica GN=PRUPE_ppa008191mg PE=4 SV=1	114.067	60.2339	11	244	11	1	342	36.5	5.72	3.28735e+07	3.98017e+07	4.06949e+07	1.2986e+08	7.77279e+07	1.78019e+08	474175161	3.11153e+08	6.48898e+08	5.28029e+08	1.09997e+09	9.71069e+08	8.62936e+07	151810411	1.57521e+08	2.38963e+09	1.428e+09	1.80444e+09	1.53653e+08	1.66899e+08	1.7695e+08	2.68603e+08	1.92008e+08	2.35068e+08	474175161	4.34244e+08	9.23149e+08	1.08452e+09	1.7155e+09	1.60163e+09	2.11258e+08	4.11231e+08	4.20331e+08	4.77501e+09	4.65183e+09	5.41537e+09	17.957	0	2.33918
M5XYB0	Aspartate aminotransferase OS=Prunus persica GN=PRUPE_ppa005369mg PE=4 SV=1	113.255	54.3103	23	326	22	1	464	50.8	8.84	1.2478e+08	1.10608e+08	1.35917e+08	2.40984e+08	7.85352e+07	2.98377e+08	9.68677e+08	6.75332e+08	7.21725e+08	1.91791e+08	7.66269e+08	6.08885e+08	7.67228e+07	6.37235e+07	9.46971e+07	4.98252e+08	2.5317e+08	2.87651e+08	5.83233e+08	4.63809e+08	5.90997e+08	4.98453e+08	1.94002e+08	3.93997e+08	9.68677e+08	9.42491e+08	1.02675e+09	3.9392e+08	1.19507e+09	1.00426e+09	1.87827e+08	1.72617e+08	2.5269e+08	9.95617e+08	8.24724e+08	8.63278e+08	7.209	10.6	22.1983
M5W6D4	Uncharacterized protein OS=Prunus persica GN=PRUPE_ppa001701mg PE=4 SV=1	112.68	44.9163	20	183	20	1	777	81.4	7.03	1.85213e+08	2.22583e+08	1.96629e+08	2.12759e+08	6.83881e+07	3.30393e+08	9.12542e+08	6.05256e+08	5.34472e+08	1.04458e+08	2.64121e+08	2.45263e+08	1.65058e+07	5.13936e+07	2.28504e+07	7.2582e+07	29706331	3.67557e+07	8.65701e+08	9.33353e+08	8.54986e+08	4.40071e+08	1.68936e+08	4.36273e+08	9.12542e+08	8.44693e+08	7.60362e+08	2.14545e+08	4.11922e+08	4.04525e+08	4.04084e+07	1.39217e+08	6.09742e+07	1.45035e+08	9.67709e+07	1.10309e+08	3.948	12.53	18.6615
A9YTE0	Leucoanthocyanidin dioxygenase OS=Prunus persica GN=LDOX PE=2 SV=1	112.242	56.0224	15	382	15	1	357	40.4	5.63	4.97487e+08	5.2293e+08	6.17781e+08	4.45843e+08	488038124	9.29204e+08	1.44694e+09	1.83576e+09	1.8799e+09	2.71518e+08	4.73484e+08	3.69448e+08	1.41086e+08	2.26718e+08	1.76895e+08	4.80924e+08	2.41095e+08	3.30925e+08	2.3253e+09	2.19279e+09	2.68624e+09	9.22183e+08	1.20558e+09	1.22698e+09	1.44694e+09	2.56198e+09	2.67442e+09	5.5767e+08	7.38444e+08	6.09349e+08	3.45396e+08	6.14144e+08	4.72027e+08	9.60991e+08	7.85388e+08	9.93149e+08	10.22	28.23	49.8599
M5W0Z6	Uncharacterized protein OS=Prunus persica GN=PRUPE_ppa004110mg PE=3 SV=1	111.86	64.4612	29	243	17	1	529	56	5.27	6.31108e+07	8.07065e+07	6.90919e+07	2.42301e+08	9.17261e+07	2.5905e+08	1.7142e+08	3.46696e+07	5.95469e+07	1.97971e+08	5.22478e+07	7.82307e+07	7.47143e+07	8.88876e+07	3.00094e+07	20294914	1.06941e+07	1.60039e+07	2.94985e+08	3.38425e+08	3.00426e+08	5.01176e+08	2.26586e+08	3.42067e+08	1.7142e+08	4.83848e+07	8.47139e+07	4.06612e+08	8.14854e+07	1.2903e+08	1.8291e+08	2.40783e+08	8.00773e+07	4.05537e+07	3.48371e+07	4.80298e+07	9	10.3	27.0321
M5VWX1	Uncharacterized protein OS=Prunus persica GN=PRUPE_ppa010359mg PE=3 SV=1	109.046	56.746	13	236	13	1	252	26.4	8.18	5.62618e+08	7.05509e+08	6.57596e+08	9.93539e+08	2.07006e+09	1.45042e+09	3.06561e+08	1.5903e+08	2.65044e+08		7.2633e+07	1.14834e+08	3.00804e+07	5.15481e+07	34790616	1.26999e+08	1.66824e+08	1.33247e+08	2.62972e+09	2.9584e+09	2.85937e+09	2.05504e+09	5.11358e+09	1.91523e+09	3.06561e+08	2.21942e+08	3.77063e+08	#VALUE!	1.13278e+08	1.89401e+08	7.36407e+07	1.39636e+08	9.28356e+07	2.53773e+08	5.43444e+08	3.99892e+08	30.623	38.86	52.7778
M5XBP2	Uncharacterized protein OS=Prunus persica GN=PRUPE_ppa005789mg PE=3 SV=1	108.301	43.5666	10	353	10	1	443	46.9	8.24	2.59829e+07	26491848	5.8058e+07	8.64008e+07	1.65089e+08	1.75338e+08	8.74136e+08	8.06261e+08	7.2328e+08	8.22097e+08	1.10675e+09	1.19759e+09	2.87295e+08	2.21512e+08	4.43871e+08	6.63709e+09	3.25595e+09	4.41114e+09	1.21447e+08	1.11088e+08	2.52448e+08	1.78712e+08	4.0781e+08	2.31528e+08	8.74136e+08	1.12521e+09	1.02897e+09	1.6885e+09	1.72608e+09	1.97525e+09	7.03335e+08	6.00042e+08	1.18443e+09	1.32623e+10	1.06065e+10	1.32384e+10	7.913	0	3.16027
M5WHY8	Tubulin beta chain OS=Prunus persica GN=PRUPE_ppa005693mg PE=3 SV=1	106.733	42.2819	16	227	1	1	447	50.3	4.83				5.55267e+07	7.49956e+07	96830204	1.77174e+08			2.1156e+07					4.41978e+07				#VALUE!	#VALUE!	#VALUE!	1.14852e+08	1.85258e+08	1.27861e+08	1.77174e+08	#VALUE!	#VALUE!	4.34523e+07	#VALUE!	#VALUE!	#VALUE!	#VALUE!	1.17938e+08	#VALUE!	#VALUE!	#VALUE!	6.499	0	4.02685
M5WP84	Uncharacterized protein OS=Prunus persica GN=PRUPE_ppa005032mg PE=4 SV=1	106.54	40.2083	15	304	15	1	480	51.3	8.51	7.57561e+07	8.64285e+07	8.23484e+07	1.16611e+08	1.82658e+07	149085106	1344057181	9.27333e+08	9.1859e+08	7.82775e+07	3.67916e+08	3.22332e+08	3.21917e+08	2.50855e+08	2.7678e+08	2.20389e+08	1.35059e+08	1.54089e+08	3.5409e+08	3.62419e+08	3.58068e+08	2.41199e+08	4.51211e+07	1.96862e+08	1344057181	1.29418e+09	1.30682e+09	1.60774e+08	5.738e+08	5.31638e+08	7.88095e+08	6.79528e+08	7.38562e+08	4.40386e+08	4.39966e+08	4.6244e+08	3.894	6.14	18.75
M5WBJ6	Uncharacterized protein OS=Prunus persica GN=PRUPE_ppa004563mg PE=3 SV=1	104.221	46.5209	17	167	17	1	503	54.5	5.85			3.39751e+07	1.49294e+08		64071907	9.14547e+08	9.70893e+08	6.99834e+08	1.22754e+08	2.82732e+08	2.91163e+08	1.88254e+08	1.41617e+08	1.15178e+08	1.52514e+08	1.08347e+08	9.31661e+07	#VALUE!	#VALUE!	1.47731e+08	3.08801e+08	#VALUE!	8.46048e+07	9.14547e+08	1.35497e+09	9.95613e+08	2.52125e+08	4.40947e+08	4.8023e+08	4.60871e+08	3.83619e+08	3.07343e+08	3.04756e+08	3.52949e+08	2.79604e+08	8.085		0
M5VYQ8	Uncharacterized protein OS=Prunus persica GN=PRUPE_ppa007214mg PE=3 SV=1	102.973	52.7851	16	309	2	1	377	41.6	5.49				2.03434e+07	1.11718e+08	3.24784e+07				1.56082e+07			1.89947e+07	1.61882e+07	2.92092e+07	1.27729e+07			#VALUE!	#VALUE!	#VALUE!	4.20783e+07	2.75971e+08	4.28866e+07	#VALUE!	#VALUE!	#VALUE!	3.20577e+07	#VALUE!	#VALUE!	4.65016e+07	4.38514e+07	7.79422e+07	2.55231e+07	#VALUE!	#VALUE!	11.115	14.04	28.382
M5VZK2	Superoxide dismutase [Cu-Zn] OS=Prunus persica GN=PRUPE_ppa009729mg PE=3 SV=1	102.928	47.5	7	470	7	1	280	29.3	6.93	9.76523e+08	8.03157e+08	8.07611e+08	1.09975e+09	1.80744e+09	1.43351e+09	2.04177e+09	1.46245e+09	1.06889e+09	1.52687e+09	2.18518e+09	2.52755e+09	2.21103e+08	5.42855e+07	5.66621e+07	1.64224e+09	7.69155e+08	9.06318e+08	4.56435e+09	3.36786e+09	3.51166e+09	2.27472e+09	4.46482e+09	1.8929e+09	2.04177e+09	2.04099e+09	1.52064e+09	3.13605e+09	3.408e+09	4.16881e+09	5.41288e+08	1.47051e+08	1.51198e+08	3.28155e+09	2.50559e+09	2.71998e+09	13.678	43.84	35.7143
M5VMM7	Uncharacterized protein OS=Prunus persica GN=PRUPE_ppa008220mg PE=4 SV=1	102.795	62.1701	17	648	14	1	341	37.2	6.9	2.85998e+09	3.48779e+09	3.34844e+09	2.53835e+09	1.99386e+09	4.14482e+09	1.67202e+09	6.28492e+08	7.01844e+08	9.58652e+08	1.07432e+09	1.30387e+09	1.98475e+09	1.7355e+09	1.86066e+09	1.8551e+09	1.35685e+09	1.26466e+09	1.33678e+10	1.46253e+10	1.45598e+10	5.25033e+09	4.92534e+09	5.47309e+09	1.67202e+09	8.77121e+08	9.98472e+08	1.96897e+09	1.67551e+09	2.15053e+09	4.85894e+09	4.70121e+09	4.96501e+09	3.7069e+09	4.42006e+09	3.7954e+09	8.006	59.74	58.0645
M5VSW8	Aconitate hydratase OS=Prunus persica GN=PRUPE_ppa001138mg PE=3 SV=1	101.35	30.1782	22	196	17	1	898	98.2	6.33	1.7319e+07	3.53656e+07	2.22047e+07	9.13154e+07	6.3422e+06	7.23178e+07	2.01514e+08	1.89084e+08	2.3041e+08	53302321	1.04773e+08	9.6059e+07	2.67776e+07	4.36628e+07	5.02083e+07	4.77459e+07		3.0548e+07	8.09504e+07	1.48298e+08	9.65507e+07	1.88877e+08	1.56668e+07	9.54933e+07	2.01514e+08	2.63885e+08	3.2779e+08	1.09478e+08	1.63404e+08	1.58435e+08	6.5555e+07	1.18276e+08	1.33976e+08	9.54067e+07	#VALUE!	9.16784e+07	2.652	0	3.2294
M5X4W5	Tubulin alpha chain OS=Prunus persica GN=PRUPE_ppa005626mg PE=3 SV=1	101.099	49.1111	16	284	1	1	450	49.7	5.1				162878525	3.09157e+08	3.4277e+08	6.1524e+08		92450419	1.27277e+08						58751190	2.70466e+07	3.29671e+06	#VALUE!	#VALUE!	#VALUE!	3.36898e+08	7.63695e+08	4.52616e+08	6.1524e+08	#VALUE!	1.31524e+08	2.61415e+08	#VALUE!	#VALUE!	#VALUE!	#VALUE!	#VALUE!	1.17398e+08	8.81067e+07	9.89385e+06	8.085		0
M5XNZ7	Uncharacterized protein OS=Prunus persica GN=PRUPE_ppa003053mg PE=4 SV=1	101.065	32.8947	15	151	15	1	608	65.9	7.87			1.28151e+07	5.89133e+07		1.49418e+08	1.56236e+08	20492481	4.50767e+07	8.37702e+07			322665417	4.79421e+08	4.15974e+08	2.65494e+08	1.95221e+08	168958967	#VALUE!	#VALUE!	5.57226e+07	1.21857e+08	#VALUE!	1.97302e+08	1.56236e+08	2.85992e+07	6.4128e+07	1.72056e+08	#VALUE!	#VALUE!	7.89927e+08	1.29868e+09	1.10999e+09	5.30515e+08	6.3595e+08	5.07068e+08	2.262		0
M5VZI8	Uncharacterized protein OS=Prunus persica GN=PRUPE_ppa006875mg PE=4 SV=1	100.948	50	13	369	8	1	392	41.3	8.92	7.39102e+08	8.45561e+08	8.86863e+08	6.69694e+08	711091957	8.21995e+08	8.26801e+08	8.02287e+08	9.50167e+08	8.22112e+08	1.84849e+09	2.09186e+09	3.07647e+08	2.61149e+08	2.37058e+08	3.50268e+08	2.2108e+08	2.57117e+08	3.45463e+09	3.54567e+09	3.85627e+09	1.3852e+09	1.75658e+09	1.08542e+09	8.26801e+08	1.11967e+09	1.35175e+09	1.68853e+09	2.88289e+09	3.45021e+09	7.53159e+08	7.07412e+08	6.32568e+08	6.99912e+08	7.20187e+08	7.71642e+08	7.031	35.3	25.7653
M5X194	Uncharacterized protein OS=Prunus persica GN=PRUPE_ppa006158mg PE=4 SV=1	100.765	39.5294	10	621	10	1	425	43.6	5.77	2.20416e+08	1.93346e+08	1.86023e+08	2.10286e+08	1.31795e+08	3.0462e+08	5.17989e+09	3.09208e+09	3.73177e+09	1.15488e+09	2.45451e+09	2.06242e+09	2.33317e+09	1.61557e+09	1.41706e+09	2.26086e+09	1.21211e+09	1.74243e+09	1.03024e+09	8.10753e+08	8.08866e+08	4.34957e+08	3.25568e+08	4.0224e+08	5.17989e+09	4.3153e+09	5.30897e+09	2.37202e+09	3.82803e+09	3.40165e+09	5.7119e+09	4.37633e+09	3.78129e+09	4.51769e+09	3.94856e+09	5.22926e+09	4.456	8.9	15.7647
M5XF70	Tubulin alpha chain OS=Prunus persica GN=PRUPE_ppa005617mg PE=3 SV=1	100.513	48.1153	16	314	2	1	451	49.6	5.1			3.31012e+07	407916353	5.19112e+08	9.33818e+08	1.30446e+09			3.86459e+08			127065055	7.70724e+08	1.04093e+09	8.27389e+08	4.0185e+08	3.04785e+08	#VALUE!	#VALUE!	1.43931e+08	8.43736e+08	1.28234e+09	1.23308e+09	1.30446e+09	#VALUE!	#VALUE!	7.93749e+08	#VALUE!	#VALUE!	3.11072e+08	2.08778e+09	2.77762e+09	1.6533e+09	1.30906e+09	9.14698e+08	8.085		0
M5VYI1	Uncharacterized protein OS=Prunus persica GN=PRUPE_ppa006524mg PE=4 SV=1	100.001	43.1373	18	171	7	1	408	45	10.35	1.16909e+09	8.2868e+08	1.69398e+09	1.51876e+09	7.73622e+08	2.29084e+09	131099369			2.76943e+08									5.46441e+09	3.47488e+09	7.36577e+09	3.14142e+09	1.91104e+09	3.02498e+09	131099369	#VALUE!	#VALUE!	5.68812e+08	#VALUE!	#VALUE!	#VALUE!	#VALUE!	#VALUE!	#VALUE!	#VALUE!	#VALUE!	9.89	41.61	36.5196
M5VW31	Pyruvate kinase OS=Prunus persica GN=PRUPE_ppa004145mg PE=3 SV=1	98.42	44.2125	16	251	11	1	527	57.2	7.08		3.02506e+07	4.87909e+07	1.99719e+08	8.44158e+07	2.12546e+08	252303174	4.06933e+08	4.17718e+08	1.43805e+08	1.49137e+08	1.36881e+08	3.93303e+08	3.68675e+08	3.56411e+08	2.1005e+08	1.92453e+08	1.55175e+08	#VALUE!	1.26849e+08	2.12153e+08	4.13099e+08	2.08528e+08	2.8066e+08	252303174	5.67913e+08	5.94263e+08	2.95361e+08	2.32593e+08	2.25764e+08	9.62858e+08	9.98683e+08	9.51051e+08	4.19726e+08	6.26934e+08	4.65701e+08	3.453		0
M5VQM2	Peroxidase OS=Prunus persica GN=PRUPE_ppa009513mg PE=3 SV=1	98.275	70.2422	15	169	15	1	289	31	8.37					5.93253e+07		1.2649e+08	1.63017e+07	73746465	1.73443e+08	4.43129e+08	3.6496e+08		6.5977e+07	1.16526e+08	2.09695e+09	8.03448e+08	1.45749e+09	#VALUE!	#VALUE!	#VALUE!	#VALUE!	1.46548e+08	#VALUE!	1.2649e+08	2.27506e+07	1.04915e+08	3.56234e+08	6.91101e+08	6.01947e+08	#VALUE!	1.78722e+08	3.10939e+08	4.19017e+09	2.6173e+09	4.37412e+09	16.783		0
M5XCX2	Tubulin beta chain OS=Prunus persica GN=PRUPE_ppa005644mg PE=3 SV=1	97.156	32.2222	14	248	2	1	450	50.6	4.87				7690736		8.21824e+07	6.69782e+07			5.01758e+07			2.78601e+07	5.42742e+07	6.59756e+07	7.85324e+07		3.35094e+07	#VALUE!	#VALUE!	#VALUE!	1.59075e+07	#VALUE!	1.08519e+08	6.69782e+07	#VALUE!	#VALUE!	1.03056e+08	#VALUE!	#VALUE!	6.8205e+07	1.47021e+08	1.7605e+08	1.56925e+08	#VALUE!	1.00566e+08	7.185	0	4
M5VQH6	Peroxidase OS=Prunus persica GN=PRUPE_ppa008349mg PE=3 SV=1	96.987	42.5595	12	162	12	1	336	37.1	9							3.98742e+08	2.30019e+08	2.27128e+08				1.08409e+09	3.14552e+09	2.54315e+09				#VALUE!	#VALUE!	#VALUE!	#VALUE!	#VALUE!	#VALUE!	3.98742e+08	3.21013e+08	3.23122e+08	#VALUE!	#VALUE!	#VALUE!	2.65399e+09	8.52074e+09	6.78617e+09	#VALUE!	#VALUE!	#VALUE!	6.943		0
M5XN55	Uncharacterized protein (Fragment) OS=Prunus persica GN=PRUPE_ppa018224mg PE=3 SV=1	96.598	36.5011	11	144	11	1	463	50.6	7.02	1.59828e+08	2.08215e+08	1.7713e+08	8.65085e+07		1.24709e+08	9.83929e+08	7.04333e+08	4.22993e+08		7.76515e+07	7.1677e+07	2.61293e+07	3.01459e+07	2.88909e+07				7.47052e+08	8.73105e+08	7.70199e+08	1.78935e+08	#VALUE!	1.64674e+08	9.83929e+08	9.82965e+08	6.01767e+08	#VALUE!	1.21105e+08	1.1822e+08	6.3968e+07	8.16606e+07	7.70928e+07	#VALUE!	#VALUE!	#VALUE!	7.031	11.07	17.4946
M5XDY2	Serine hydroxymethyltransferase OS=Prunus persica GN=PRUPE_ppa005242mg PE=3 SV=1	96.218	57.1125	17	174	17	1	471	51.8	7.3	3.21743e+07	3.33842e+07	3.08826e+07	1.18113e+08	4.47449e+07	1.77288e+08	2.49405e+08	5.91765e+07	109450901	1.09512e+08	7.86492e+07	91557102	9.8951e+08	8.4898e+08	6.41305e+08	2.28789e+08	1.324e+08	7.14814e+07	1.50385e+08	1.39989e+08	1.34284e+08	2.44305e+08	1.10531e+08	2.34103e+08	2.49405e+08	8.25864e+07	1.55709e+08	2.24927e+08	1.22661e+08	1.5101e+08	2.42245e+09	2.29976e+09	1.71126e+09	4.5717e+08	4.31304e+08	2.14525e+08	5.105	2.09	3.39703
M5WGY1	Uncharacterized protein OS=Prunus persica GN=PRUPE_ppa010158mg PE=3 SV=1	96.099	41.7625	11	413	7	1	261	29.4	4.83	67299843	8.16834e+07	8.22599e+07	1.69222e+08	3.03447e+08	3.0663e+08	4.50244e+08	2.35503e+08	1.0122e+08	5.11325e+08	5.99453e+08	4.38879e+08	5.1737e+08	3.07965e+08	4.84721e+08	5.17479e+08	4.7465e+08	3.57811e+08	3.14565e+08	3.42521e+08	3.57684e+08	3.50018e+08	7.4959e+08	4.04894e+08	4.50244e+08	3.28667e+08	1.43999e+08	1.05021e+09	9.34904e+08	7.23864e+08	1.26659e+09	8.34232e+08	1.29343e+09	1.03404e+09	1.54621e+09	1.07384e+09	10.22	3.46	14.5594
M5W2N6	Uncharacterized protein OS=Prunus persica GN=PRUPE_ppa005426mg PE=3 SV=1	95.35	41.9913	15	224	10	1	462	50.3	6.79	9.35618e+07	1.33029e+08	1.23639e+08	1.61479e+08		2.08773e+08	8.65054e+08	5.84546e+08	6.29902e+08	7.71059e+07	289292855	2.39988e+08	5.64045e+07	6.79534e+07	9.24213e+07	1.26443e+08	9.97119e+07	1.14637e+08	4.37316e+08	5.57828e+08	5.3761e+08	3.34003e+08	#VALUE!	2.75677e+08	8.65054e+08	8.1579e+08	8.96124e+08	1.58368e+08	4.51179e+08	3.95824e+08	1.38086e+08	1.84075e+08	2.46618e+08	2.5266e+08	3.2482e+08	3.44042e+08	4.179	4.23	18.6147
M5XFH2	Fructose-bisphosphate aldolase OS=Prunus persica GN=PRUPE_ppa006831mg PE=3 SV=1	95.136	45.8015	13	234	12	1	393	42.7	8.03	1.71381e+08	2.57433e+08	1.96979e+08	3.31547e+08	1.37254e+08	3.66049e+08	1.15637e+09	1.08843e+09	1.18583e+09	2.93461e+08	5.49098e+08	5.03221e+08	1.65578e+08	2.06643e+08	1.71099e+08	4.7119e+08	2.60725e+08	2.90362e+08	8.01049e+08	1.07949e+09	8.56507e+08	6.85772e+08	3.39051e+08	4.83355e+08	1.15637e+09	1.51901e+09	1.68701e+09	6.02739e+08	8.5637e+08	8.29987e+08	4.05357e+08	5.59764e+08	4.56561e+08	9.41541e+08	8.49334e+08	8.71415e+08	4.248	16.7	27.2265
M5W271	Uncharacterized protein OS=Prunus persica GN=PRUPE_ppa006207mg PE=3 SV=1	95.101	53.5545	17	204	17	1	422	45.9	6.8	2.13251e+08	2.42822e+08	2.29744e+08	1.59345e+08	5.91822e+07	2.15411e+08	8.03113e+08	5.59919e+08	6.04466e+08	1.16209e+08	3.21723e+08	3.17268e+08	1.14937e+08	8.47594e+07	5.45375e+07	2.42913e+08	7.46815e+07	1.21811e+08	9.96752e+08	1.01822e+09	9.98976e+08	3.2959e+08	1.46195e+08	2.84443e+08	8.03113e+08	7.8142e+08	8.59937e+08	2.38682e+08	5.01757e+08	5.23285e+08	2.81382e+08	2.296e+08	1.45528e+08	4.85394e+08	2.43281e+08	3.65571e+08	6.11	13.84	39.5735
M5WMV6	Pyruvate kinase OS=Prunus persica GN=PRUPE_ppa004434mg PE=3 SV=1	93.465	37.0588	16	259	15	1	510	55.2	7.56	2.03516e+07	2.52259e+07	2.67344e+07	1.31164e+08	4.32152e+07	182511600	8.71152e+08	6.57743e+08	9.18943e+08	1.17469e+08	2.28808e+08	1.66094e+08	2.85411e+08	3.89089e+08	352871530	3.18884e+08	2.03061e+08	1.8373e+08	9.51253e+07	1.05779e+08	1.16247e+08	2.713e+08	1.06753e+08	2.41e+08	8.71152e+08	9.17943e+08	1.30733e+09	2.41269e+08	3.56847e+08	2.73947e+08	6.98722e+08	1.05398e+09	9.41605e+08	6.372e+08	6.61487e+08	5.51398e+08	3.541	0	8.62745
M5VJR8	Succinate-CoA ligase subunit beta OS=Prunus persica GN=PRUPE_ppa006210mg PE=3 SV=1	93.106	44.7867	15	244	15	1	422	45.2	6.15	2.93574e+08	3.40036e+08	3.12842e+08	3.81542e+08	1.33963e+08	4.18275e+08	1.25972e+09	8.16362e+08	9.72031e+08	1.86655e+08	240366147	2.32419e+08	1.79539e+08	2.3507e+08	2.35766e+08	3.47177e+08	1.67564e+08	1.94185e+08	1.37219e+09	1.42587e+09	1.3603e+09	7.89183e+08	3.30923e+08	5.52319e+08	1.25972e+09	1.13931e+09	1.38285e+09	3.83369e+08	3.74874e+08	3.83341e+08	4.39534e+08	6.3677e+08	6.2912e+08	6.93735e+08	5.45855e+08	5.82775e+08	2.765	23.03	33.8863
M5VIY7	Tubulin alpha chain OS=Prunus persica GN=PRUPE_ppa005633mg PE=3 SV=1	93.035	43.7778	15	312	1	1	450	49.5	5.06	2.10071e+07			1.73853e+08	4.82713e+08	471293330	9.74512e+08	6.77067e+07	2.06329e+08	2.73777e+08			5.04018e+08	6.97111e+08	9.93146e+08	808293723	274604060	214118336	9.81888e+07	#VALUE!	#VALUE!	3.59599e+08	1.19242e+09	6.22327e+08	9.74512e+08	9.44912e+07	2.93531e+08	5.6231e+08	#VALUE!	#VALUE!	1.2339e+09	1.88837e+09	2.65012e+09	1.61515e+09	8.94546e+08	6.42597e+08	7.254	0	3.33333
M5WIG2	Uncharacterized protein OS=Prunus persica GN=PRUPE_ppa006726mg PE=4 SV=1	92.378	46.7337	10	337	10	1	398	42.2	6.8	154942023	1.54352e+08	1.7026e+08	3.3587e+08	4.11866e+08	6.41697e+08	1.70594e+09	1.37576e+09	1.40332e+09	1.39269e+09	2.76237e+09	2.82166e+09	1.19815e+09	8.14264e+08	7.76761e+08	2.17942e+09	1.06398e+09	1.66216e+09	7.24212e+08	6.4724e+08	7.40325e+08	6.94715e+08	1.01741e+09	8.4734e+08	1.70594e+09	1.92001e+09	1.99642e+09	2.86044e+09	4.30818e+09	4.65391e+09	2.93322e+09	2.20572e+09	2.07272e+09	4.35495e+09	3.46599e+09	4.98836e+09	12.335	0	12.5628
M5X5W8	Lipoxygenase OS=Prunus persica GN=PRUPE_ppa001634mg PE=3 SV=1	92.328	33.3333	23	200	9	1	789	89.8	5.62						8.51899e+07	1.40287e+08	1.27368e+08	1.09641e+08	1.38133e+08	1.72747e+08	1.43242e+08	6.60782e+07	1.102e+08	7.05044e+07	2.57367e+08	1.74606e+08	1.313e+08	#VALUE!	#VALUE!	#VALUE!	#VALUE!	#VALUE!	1.1249e+08	1.40287e+08	1.77754e+08	1.5598e+08	2.83712e+08	2.69415e+08	2.36256e+08	1.61768e+08	2.98515e+08	1.88135e+08	5.14276e+08	5.68795e+08	3.94048e+08	3.27		0
Q38JC5	Temperature-induced lipocalin OS=Prunus persica GN=TIL PE=2 SV=1	91.975	74.0541	15	350	15	1	185	21.5	5.77	4.60216e+07	4.38109e+07	4.31573e+07	8.7883e+07	7.05385e+07	1.28936e+08	1.12516e+09	6.87068e+08	8.74816e+08	5.12358e+08	8.70771e+08	6.40382e+08	2.84067e+09	2.16681e+09	2.86584e+09	1.28459e+09	6.25658e+08	9.353e+08	2.15109e+08	1.83711e+08	1.87657e+08	1.81777e+08	1.74248e+08	1.70255e+08	1.12516e+09	9.58869e+08	1.24455e+09	1.05233e+09	1.35805e+09	1.05621e+09	6.95433e+09	5.86957e+09	7.64724e+09	2.5669e+09	2.03813e+09	2.80696e+09	25.827	2.45	18.9189
M5W2J0	Fructose-bisphosphate aldolase OS=Prunus persica GN=PRUPE_ppa007714mg PE=3 SV=1	91.635	42.1788	17	319	7	1	358	38.5	7.15	5.40464e+07	5.74316e+07	5.48345e+07	5.2813e+07	2.42999e+07	6.2838e+07	1.70503e+08	1.14322e+08	7.62607e+07	1.65555e+07	5.74055e+07	4.23257e+07	24346859	2.93342e+07	1.55525e+07	1.48919e+07			2.52618e+08	2.40827e+08	2.38432e+08	1.09239e+08	6.00269e+07	8.29755e+07	1.70503e+08	1.59547e+08	1.08492e+08	3.40034e+07	8.95292e+07	6.98098e+07	5.96043e+07	7.94619e+07	4.15003e+07	2.97574e+07	#VALUE!	#VALUE!	11.589	20.25	23.1844
M5WXP5	Isocitrate dehydrogenase [NADP] OS=Prunus persica GN=PRUPE_ppa006356mg PE=3 SV=1	91.252	46.506	16	265	11	1	415	46.7	6.99	1.29263e+08	1.59076e+08	1.6044e+08	2.8401e+08	7.54215e+07	2.19227e+08	5.10016e+08	4.21164e+08	5.45711e+08	1.51133e+08	9.90145e+07	1.00491e+08	1.29592e+08	9.76542e+07	8.56021e+07		75637598		6.04187e+08	6.67052e+08	6.97626e+08	5.87448e+08	1.8631e+08	2.89482e+08	5.10016e+08	5.87774e+08	7.7635e+08	3.10411e+08	1.54422e+08	1.65744e+08	3.17259e+08	2.6453e+08	2.28421e+08	#VALUE!	2.46396e+08	#VALUE!	2.981	18.9	27.2289
M5WAL0	Uncharacterized protein OS=Prunus persica GN=PRUPE_ppa012070mg PE=4 SV=1	90.76	55.4348	9	328	7	1	184	20.9	4.51	2.25346e+08	3.03319e+08	3.30969e+08	2.27064e+08	4.22784e+08	3.635e+08	3.55744e+08	1.96235e+08	1.05736e+08	5.92534e+08	8.86359e+08	7.8877e+08	1.02959e+09	3.15363e+08	1.66713e+08	6.89329e+08	6.95592e+08	5.61105e+08	1.05329e+09	1.2719e+09	1.43913e+09	4.69661e+08	1.04438e+09	4.79989e+08	3.55744e+08	2.73865e+08	1.50424e+08	1.217e+09	1.38236e+09	1.30096e+09	2.52058e+09	8.54271e+08	4.44858e+08	1.37743e+09	2.26595e+09	1.68395e+09	42.288	11.69	30.4348
M5X166	Uncharacterized protein OS=Prunus persica GN=PRUPE_ppa011825mg PE=4 SV=1	90.151	65.9794	15	351	12	1	194	22.1	9.45	1.07941e+09	1.22786e+09	1.24594e+09	1.8882e+09	1.41061e+09	1.90855e+09	1.72624e+08	3.74286e+07	6.71012e+07	9.62982e+08		2.65743e+08							5.04527e+09	5.14874e+09	5.4176e+09	3.90557e+09	3.48456e+09	2.52017e+09	1.72624e+08	5.22352e+07	9.54609e+07	1.97787e+09	#VALUE!	4.38302e+08	#VALUE!	#VALUE!	#VALUE!	#VALUE!	#VALUE!	#VALUE!	50.795	44.12	52.5773
M5XQL3	Uncharacterized protein OS=Prunus persica GN=PRUPE_ppa001756mg PE=4 SV=1	89.832	34.4603	15	174	15	1	769	81	6.32		3.03732e+07					6.16184e+08	5.77923e+08	3.29516e+08	1.44001e+08	3.22775e+08	3.63445e+08	1.03131e+08	1.95223e+08	1.61357e+08	6.65409e+08	1.7773e+08	3.18133e+08	#VALUE!	1.27363e+08	#VALUE!	#VALUE!	#VALUE!	#VALUE!	6.16184e+08	8.06547e+08	4.68783e+08	2.95764e+08	5.03397e+08	5.99447e+08	2.52479e+08	5.2883e+08	4.30567e+08	1.32963e+09	5.7897e+08	9.54758e+08	1.818		0
M5X5S7	Uncharacterized protein OS=Prunus persica GN=PRUPE_ppa008680mg PE=4 SV=1	89.232	50.6211	13	562	2	1	322	34.2	6.96	1.06239e+08	2.18594e+08	5.51218e+07	3.65947e+08		1.459e+09	5.1047e+08		5.57625e+07	3.37144e+06	6.80231e+08	7.36461e+08	8.18416e+08	3.41218e+08	5.47686e+08	1.25213e+09		3.36167e+07	4.96571e+08	9.16628e+08	2.39681e+08	7.56926e+08	#VALUE!	1.92656e+09	5.1047e+08	#VALUE!	7.933e+07	6.92461e+06	1.06088e+09	1.21468e+09	2.00359e+09	9.24307e+08	1.46145e+09	2.50203e+09	#VALUE!	1.00888e+08	4.248	39.63	50.6211
M5WN82	Phosphoglycerate kinase OS=Prunus persica GN=PRUPE_ppa005031mg PE=3 SV=1	88.661	46.875	16	411	12	1	480	50.4	8.51	1.8968e+08	2.17134e+08	2.12104e+08	6.40367e+08	1.17438e+09	1.16628e+09	5.12408e+08	4.88364e+08	3.45232e+08	3.66288e+08	5.05428e+08	5.09578e+08	2.00402e+08	1.76432e+08	2.5884e+08	8.60616e+08	5.77843e+08	5.45504e+08	8.8658e+08	9.10505e+08	9.22271e+08	1.32454e+09	2.90102e+09	1.54004e+09	5.12408e+08	6.81559e+08	4.91141e+08	7.52319e+08	7.88262e+08	8.40473e+08	4.90611e+08	4.77928e+08	6.9069e+08	1.7197e+09	1.88237e+09	1.63713e+09	2.924	6.88	12.9167
M5WQE7	Uncharacterized protein (Fragment) OS=Prunus persica GN=PRUPE_ppa001368m1g PE=4 SV=1	88.445	35.9606	18	164	8	1	812	90.3	5.82				4.415e+08	1.86196e+08	6.38197e+08	2.6579e+08		8.03258e+07	2.2624e+08			1.21992e+08	9.42815e+07	35206017	5.96732e+07	3.55462e+07	1.94531e+07	#VALUE!	#VALUE!	#VALUE!	9.132e+08	4.59951e+08	8.42717e+08	2.6579e+08	#VALUE!	1.14275e+08	4.64675e+08	#VALUE!	#VALUE!	2.98653e+08	2.55394e+08	9.3944e+07	1.1924e+08	1.15795e+08	5.83814e+07	2.02		0
M5Y710	Uncharacterized protein OS=Prunus persica GN=PRUPE_ppa024854mg PE=3 SV=1	87.988	23.8474	15	182	12	1	629	70.7	9.22	4.09658e+08	4.66284e+08	4.74554e+08	9.00781e+08	9.45853e+08	1.44188e+09	1.3917e+08		25771248	409669087		2.52813e+07							1.91478e+09	1.95526e+09	2.06346e+09	1.86318e+09	2.33649e+09	1.90395e+09	1.3917e+08	#VALUE!	3.66632e+07	8.41419e+08	#VALUE!	4.16976e+07	#VALUE!	#VALUE!	#VALUE!	#VALUE!	#VALUE!	#VALUE!	3.739	27.58	19.5548
M5WQ49	Glyceraldehyde-3-phosphate dehydrogenase OS=Prunus persica GN=PRUPE_ppa006087mg PE=3 SV=1	87.988	41.5888	14	167	14	1	428	45.2	8.03	1.75551e+08	2.06611e+08	2.1053e+08	1.42554e+08	5.3211e+07	2.07821e+08	5.08761e+08	3.50054e+08	3.71862e+08	2.28002e+07	1.3964e+08	1.08596e+08	6.13225e+07	8.53882e+07	4.46416e+07	7.3407e+07	3.31204e+07	3.672e+07	8.20539e+08	8.66379e+08	9.15429e+08	2.94858e+08	1.31444e+08	2.74421e+08	5.08761e+08	4.88535e+08	5.29026e+08	4.68293e+07	2.17782e+08	1.79112e+08	1.50125e+08	2.31304e+08	1.19122e+08	1.46683e+08	1.07893e+08	1.10201e+08	3.52	8.65	25.9346
M5XRF1	Uncharacterized protein OS=Prunus persica GN=PRUPE_ppa005238mg PE=4 SV=1	87.837	51.5924	19	248	19	1	471	50.9	5.52	1.01955e+08	1.41204e+08	1.21159e+08	1.55696e+08	1.29321e+08	2.13244e+08	2.02488e+08	1.55149e+08	1.42115e+08	2.45626e+08	3.14084e+08	3.26439e+08	8.67617e+07	5.89938e+07	1.04549e+08	2.43527e+08	1.58706e+08	1.76768e+08	4.76549e+08	5.92106e+08	5.26825e+08	3.22042e+08	3.19456e+08	2.81581e+08	2.02488e+08	2.16526e+08	2.02179e+08	5.04491e+08	4.89844e+08	5.38411e+08	2.12404e+08	1.59805e+08	2.7898e+08	4.8662e+08	5.16998e+08	5.30503e+08	4.52	5.47	16.9851
M5W6Y1	Protein disulfide-isomerase OS=Prunus persica GN=PRUPE_ppa003432mg PE=3 SV=1	87.16	40.6957	19	453	19	1	575	64.2	4.74	4.11961e+08	4.20904e+08	3.94488e+08	6.50045e+08	4.8544e+08	9.21553e+08	8.72037e+08	6.30881e+08	7.66837e+08	4.68819e+08	1.1189e+09	1.15173e+09	2.48907e+08	2.93027e+08	3.05035e+08	3.02392e+08	1.57267e+08	1.42472e+08	1.92554e+09	1.76497e+09	1.71532e+09	1.34456e+09	1.19916e+09	1.21688e+09	8.72037e+08	8.80454e+08	1.09093e+09	9.62907e+08	1.74502e+09	1.89961e+09	6.09356e+08	7.93766e+08	8.13959e+08	6.04246e+08	5.1231e+08	4.27576e+08	2.594	36.14	37.913
M5VZV4	Uncharacterized protein OS=Prunus persica GN=PRUPE_ppa007505mg PE=4 SV=1	86.83	46.0274	15	223	15	1	365	40.6	5.06	1.10507e+08	8.95477e+07	1.14715e+08	2.08078e+08	1.2863e+08	2.58668e+08	2.43031e+08	4.94665e+08	3.43527e+08	3.83729e+08	4.40953e+08	4.72723e+08	3.67795e+08	2.7938e+08	2.82943e+08	2.31441e+08	2.04055e+08	1.6421e+08	5.16519e+08	3.75499e+08	4.98806e+08	4.30389e+08	3.17748e+08	3.41562e+08	2.43031e+08	6.90353e+08	4.88716e+08	7.88141e+08	6.87707e+08	7.79685e+08	9.00411e+08	7.56799e+08	7.55008e+08	4.6247e+08	6.64727e+08	4.92816e+08	10.365	5.07	9.0411
M5WY75	Catalase OS=Prunus persica GN=PRUPE_ppa004763mg PE=3 SV=1	86.17	49.187	17	216	17	1	492	57	7.43				2.03382e+08	2.6585e+08	2.94369e+08	4.70279e+08	3.2139e+07	2.43352e+07	9.01044e+08		1.01701e+08	3.57582e+07	9.01295e+07	9.44595e+07	8.4402e+08	4.26799e+08	3.69572e+08	#VALUE!	#VALUE!	#VALUE!	4.20677e+08	6.56716e+08	3.88704e+08	4.70279e+08	4.4853e+07	3.46203e+07	1.85065e+09	#VALUE!	1.6774e+08	8.75406e+07	2.44147e+08	2.52057e+08	1.68654e+09	1.39033e+09	1.10913e+09	3.758		0
M5X6Q9	Uncharacterized protein OS=Prunus persica GN=PRUPE_ppa002945mg PE=4 SV=1	85.707	31.664	15	279	15	1	619	66.9	7.08	2.57865e+08	3.87319e+08	3.14411e+08	2.49953e+08	1.42762e+08	2.80226e+08	8.90527e+08	742280529	6.79558e+08	2.35747e+08	4.20284e+08	4.45512e+08	1.67019e+08	1.08188e+08	1.58826e+08	1.89443e+08	1.36201e+08	1.19552e+08	1.20528e+09	1.62414e+09	1.36712e+09	5.17004e+08	3.52658e+08	3.70029e+08	8.90527e+08	1.03592e+09	9.66767e+08	4.842e+08	6.55473e+08	7.34805e+08	4.08883e+08	2.93065e+08	4.23812e+08	3.78549e+08	4.43686e+08	3.5879e+08	2.621	7.71	14.7011
D2X5K2	DEAD-box RNA helicase-like protein OS=Prunus persica GN=PRUPE_ppa006399mg PE=2 SV=1	85.464	42.615	15	142	4	1	413	46.9	5.69		7.01862e+06		6.56044e+07	7.14783e+07	1.57476e+08	6.18245e+07			5.31661e+07									#VALUE!	2.9431e+07	#VALUE!	1.35696e+08	1.76569e+08	2.07942e+08	6.18245e+07	#VALUE!	#VALUE!	1.09198e+08	#VALUE!	#VALUE!	#VALUE!	#VALUE!	#VALUE!	#VALUE!	#VALUE!	#VALUE!	6.667	2.97	9.4431
M5VZ08	Uncharacterized protein OS=Prunus persica GN=PRUPE_ppa008066mg PE=4 SV=1	84.86	56.6474	15	306	8	1	346	39.1	8.22	3.55209e+07	3.86018e+07	2.31261e+07	1.09056e+08	6.40081e+07	1.82071e+08	1.03256e+08	1.37973e+08	1.12831e+08	6.65683e+07	1.78978e+08	1.60145e+08	4.46878e+08	2.30291e+08	3.48674e+08	1.42614e+08	6.7078e+07	1.07753e+08	1.66028e+08	1.61868e+08	1.00557e+08	2.25573e+08	1.58116e+08	2.40418e+08	1.03256e+08	1.92554e+08	1.60518e+08	1.36725e+08	2.79133e+08	2.64136e+08	1.09402e+09	6.23825e+08	9.30404e+08	2.84974e+08	2.18512e+08	3.23382e+08	7.318	5.66	22.5434
M5WCG5	Uncharacterized protein OS=Prunus persica GN=PRUPE_ppa010331mg PE=3 SV=1	84.765	60.0791	14	377	7	1	253	28.4	4.91	7.47583e+07	8.94686e+07	5.19417e+07	6.47459e+07	1.34058e+08	1.22655e+08	1.60382e+08	8.51172e+07	7.32965e+07	1.06871e+08	1.51034e+08	1.28641e+08	2.40818e+08	2.11739e+08	2.17151e+08	1.25142e+08	110902121	7.13094e+07	3.49427e+08	3.75167e+08	2.25854e+08	1.33921e+08	3.31157e+08	1.61962e+08	1.60382e+08	1.18789e+08	1.04275e+08	2.19502e+08	2.35552e+08	2.12174e+08	5.89554e+08	5.73568e+08	5.79449e+08	2.50062e+08	3.61273e+08	2.14009e+08	11.743	7.07	16.996
M5VXI8	Uncharacterized protein OS=Prunus persica GN=PRUPE_ppa002705mg PE=3 SV=1	84.681	38.3178	16	118	16	1	642	71.5	6.04	5.20573e+07	7.59189e+07	6.92349e+07	5.33743e+07	18044022	7.18678e+07	2.6696e+08	2.9074e+08	3.18589e+08	3.55873e+07	5.85457e+06	3.90531e+06	1.22193e+08	1.28308e+08	8.08448e+07	9.78086e+07	1.20875e+08	4.48912e+07	2.4332e+08	3.18349e+08	3.01048e+08	1.104e+08	4.45733e+07	9.4899e+07	2.6696e+08	4.05756e+08	4.53237e+08	7.30927e+07	9.13076e+06	6.44122e+06	2.99145e+08	3.47567e+08	2.15727e+08	1.95443e+08	3.9376e+08	1.34724e+08	2.49	1.67	6.54206
M5XYE7	Uncharacterized protein OS=Prunus persica GN=PRUPE_ppa003391mg PE=3 SV=1	84.645	39.9654	21	178	9	1	578	61.2	5.76	5.98664e+07	8.23608e+07	1.01139e+08	2.03629e+08	2.64961e+07	1.9917e+08	9.91536e+07		3.614e+07	1.03514e+08	5.46547e+07	45647182	5.41268e+07	5.16944e+07	1.59229e+07	1.81355e+07		1.13062e+07	2.79821e+08	3.45362e+08	4.39774e+08	4.21186e+08	6.54521e+07	2.62997e+08	9.91536e+07	#VALUE!	5.14143e+07	2.12607e+08	8.52392e+07	7.52881e+07	1.3251e+08	1.40032e+08	4.24887e+07	3.62388e+07	#VALUE!	3.39315e+07	3.833	7.03	18.6851
M5XMY9	Uncharacterized protein OS=Prunus persica GN=PRUPE_ppa001487mg PE=3 SV=1	84.603	29.5706	21	165	19	1	815	93.3	5.01	6.9861e+07	8.29556e+07	7.87043e+07	2.42889e+08	1.71839e+08	3.47719e+08	8.29329e+07	6.7653e+06	2.68995e+07	5.08881e+07	4.26169e+07		2.17719e+08	2.1821e+08	2.02571e+08	2.4095e+07	13872519		3.26536e+08	3.47856e+08	3.42223e+08	5.02392e+08	4.24486e+08	4.59151e+08	8.29329e+07	9.44163e+06	3.82683e+07	1.04519e+08	6.6465e+07	#VALUE!	5.33004e+08	5.91099e+08	5.40541e+08	4.8147e+07	4.51909e+07	#VALUE!	2.089	9.47	6.38037
M5W0J9	Uncharacterized protein OS=Prunus persica GN=PRUPE_ppa012585mg PE=4 SV=1	83.898	65.4321	9	338	8	1	162	17.8	6.68	2.15942e+08	1.63751e+08	1.54141e+08	1.75223e+08	3.07851e+08	2.79733e+08	2955282024	2.30019e+09	2.72555e+09	9.00083e+08	6.65301e+08	6.84986e+08	9.1252e+08	7.04706e+08	7.07932e+08	1.075e+09	8.46216e+08	9.27638e+08	1.00933e+09	6.86653e+08	6.70236e+08	3.62433e+08	7.60468e+08	3.69378e+08	2955282024	3.21014e+09	3.87748e+09	1.84868e+09	1.0376e+09	1.12978e+09	2.23397e+09	1.90894e+09	1.88905e+09	2.14808e+09	2.75662e+09	2.78396e+09	27.48	9.82	29.6296
M5WJG6	Lipoxygenase OS=Prunus persica GN=PRUPE_ppa001016mg PE=3 SV=1	83.791	20.9003	15	128	13	1	933	105.7	6.83				63033229		7.88643e+07	2.45665e+08	1.5253e+08	1.53124e+08	1.4465e+08	3.60548e+08	3.10243e+08	44244121	2.0768e+07	5.15327e+07	1.49932e+08	1.37905e+08	8.89082e+07	#VALUE!	#VALUE!	#VALUE!	1.30378e+08	#VALUE!	1.04138e+08	2.45665e+08	2.1287e+08	2.1784e+08	2.97097e+08	5.62309e+08	5.117e+08	1.08315e+08	5.62573e+07	1.3751e+08	2.99597e+08	4.49237e+08	2.66825e+08	1.532		0
M5WR08	Alpha-mannosidase OS=Prunus persica GN=PRUPE_ppa000707mg PE=3 SV=1	83.206	18.3057	16	123	13	1	1027	114.8	6.3	4.92219e+07	7.16337e+07	2.27092e+07	4.45465e+07		8.90247e+07	2.58082e+08	2.15363e+08	1.98806e+08	3.38707e+07	1.1952e+08	8.87126e+07	1.60918e+07	9.96689e+06	28550503	1.17922e+08	5.05613e+07	5.32502e+07	2.30068e+08	3.0038e+08	9.87444e+07	9.21402e+07	#VALUE!	1.17554e+08	2.58082e+08	3.00559e+08	2.82829e+08	6.9567e+07	1.86402e+08	1.46318e+08	3.93949e+07	2.69988e+07	7.61844e+07	2.35634e+08	1.64708e+08	1.59811e+08	1.555	1.68	4.96592
M5WHH0	Uncharacterized protein OS=Prunus persica GN=PRUPE_ppa006523mg PE=4 SV=1	81.742	37.2549	15	156	4	1	408	45	10.32	2.56865e+08	2.80564e+08	2.74376e+08	3.49688e+08	2.39316e+08	619579292	1.23256e+08			1.05804e+08									1.20061e+09	1.17648e+09	1.19305e+09	7.23296e+08	5.91171e+08	8.18134e+08	1.23256e+08	#VALUE!	#VALUE!	2.17311e+08	#VALUE!	#VALUE!	#VALUE!	#VALUE!	#VALUE!	#VALUE!	#VALUE!	#VALUE!	6.197	31.76	32.598
M5WPD5	Uncharacterized protein OS=Prunus persica GN=PRUPE_ppa004863mg PE=3 SV=1	81.582	35.8607	13	216	13	1	488	52.1	6.46	9.21857e+07	119180047	1.08073e+08	1.53879e+08	6.90799e+07	1.6418e+08	7.80955e+08	6.62642e+08	7.40582e+08	8.32001e+07	3.54158e+08	3.08224e+08	1.15468e+08	8.15039e+07	1.2328e+08	2.30315e+08	1.47875e+08	163954761	4.30884e+08	4.99755e+08	4.69922e+08	3.18283e+08	1.70645e+08	2.16794e+08	7.80955e+08	9.2478e+08	1.05358e+09	1.70885e+08	5.52342e+08	5.08369e+08	2.82681e+08	2.20782e+08	3.2896e+08	4.60219e+08	4.81717e+08	4.9205e+08	2.162	5.28	18.4426
M5XC57	3-isopropylmalate dehydrogenase OS=Prunus persica GN=PRUPE_ppa006579mg PE=3 SV=1	81.508	48.7624	14	189	14	1	404	43.2	6.05	3.15344e+08	3.78534e+08	2.73074e+08	3.21141e+08	2.93904e+08	3.91176e+08	4.22747e+08	3.32057e+08	3.42567e+08	3.54292e+08	4.23019e+08	4.46639e+08		4.16584e+07		6.04423e+07	9.12781e+07	6.37319e+07	1.47394e+09	1.5873e+09	1.18738e+09	6.6425e+08	7.26016e+08	5.16534e+08	4.22747e+08	4.63417e+08	4.8735e+08	7.2768e+08	6.59738e+08	7.36664e+08	#VALUE!	1.12846e+08	#VALUE!	1.20777e+08	2.97346e+08	1.91268e+08	9	15.55	28.7129
M5XA02	Aconitate hydratase OS=Prunus persica GN=PRUPE_ppa000812mg PE=3 SV=1	81.493	24.1968	17	184	12	1	996	108.6	7.4	4.77931e+07	5.52766e+07	5.4845e+07	1.69193e+08	2.15963e+07	1.78046e+08	3.06192e+08	1.40817e+08	2.01249e+08	1.21498e+08	245948277	2.18773e+08	6.75732e+07	6.49745e+07	1.27089e+08	1.52391e+08	1.06227e+08	9.51657e+07	2.23389e+08	2.3179e+08	2.38478e+08	3.4996e+08	5.33482e+07	2.35103e+08	3.06192e+08	1.96524e+08	2.86305e+08	2.49544e+08	3.83579e+08	3.60833e+08	1.65428e+08	1.76006e+08	3.39124e+08	3.0451e+08	3.46044e+08	2.85605e+08	1.471	0	4.81928
M1PYG9	Aspartate aminotransferase OS=Prunus persica GN=PRUPE_ppa005315mg PE=2 SV=1	81.037	45.3961	19	261	18	1	467	50.8	8.57	1.59534e+08	1.94443e+08	1.98795e+08	4.88861e+08	1.57637e+08	7.31277e+08	8.4366e+08	6.39001e+08	7.58618e+08	2.50307e+08	2.9435e+08	1.93314e+08	6.07446e+08	4.04879e+08	7.09995e+08	5.27724e+08	3.19412e+08	3.04388e+08	7.45674e+08	8.15353e+08	8.64403e+08	1.01116e+09	3.89404e+08	9.65626e+08	8.4366e+08	8.91788e+08	1.07924e+09	5.14105e+08	4.59066e+08	3.18843e+08	1.48711e+09	1.09676e+09	1.89456e+09	1.05451e+09	1.04051e+09	9.13509e+08	4.52	7.49	11.9914
M5X621	Uncharacterized protein OS=Prunus persica GN=PRUPE_ppa009589mg PE=4 SV=1	80.978	46.8531	11	276	11	1	286	30.7	8.09	6.00731e+08	7.10642e+08	5.23874e+08	7.10971e+08	4.54729e+08	1.10252e+09	2.538e+09	2.42248e+09	1.62797e+09	7.69885e+08	1.23205e+09	1.07204e+09	7.88476e+08	6.83039e+08	7.44196e+08	6.86151e+08	3.22936e+08	4.6464e+08	2.80787e+09	2.97992e+09	2.27792e+09	1.47058e+09	1.12329e+09	1.45584e+09	2.538e+09	3.38081e+09	2.31602e+09	1.58127e+09	1.9215e+09	1.76818e+09	1.93029e+09	1.85025e+09	1.98582e+09	1.37108e+09	1.05199e+09	1.39445e+09	10.548	19.77	28.3217
M5XH18	Uncharacterized protein OS=Prunus persica GN=PRUPE_ppa001739mg PE=4 SV=1	80.698	27.0725	12	165	12	1	772	81.8	6.44	2.54651e+07	9.02205e+07	7.64913e+07	7.73185e+07	6.70661e+07	1.89544e+08	3.27425e+08	2.80222e+08	3.59202e+08	2.44959e+08	3.76717e+08	4.12809e+08	1.29316e+08	9.78954e+07	1.34453e+08	2.29932e+08	1.08438e+08	1.2115e+08	1.19026e+08	3.7832e+08	3.326e+08	1.59926e+08	1.6567e+08	2.50287e+08	3.27425e+08	3.91077e+08	5.11015e+08	5.0312e+08	5.87525e+08	6.80866e+08	3.16582e+08	2.65184e+08	3.58776e+08	4.59455e+08	3.53247e+08	3.63586e+08	2.275	0	3.75648
M5VP21	Fructose-bisphosphate aldolase OS=Prunus persica GN=PRUPE_ppa006746mg PE=3 SV=1	80.563	52.1411	15	175	10	1	397	42.8	7.75	1.60422e+07	14205354		3.89869e+08	1.87295e+08	4.28594e+08			4.72319e+06	3.17331e+08	6.6677e+08	5.7201e+08				6.65984e+08	3.89821e+08	4.46757e+08	7.49824e+07	5.9567e+07	#VALUE!	8.06407e+08	4.62666e+08	5.65944e+08	#VALUE!	#VALUE!	6.7194e+06	6.51766e+08	1.03989e+09	9.43444e+08	#VALUE!	#VALUE!	#VALUE!	1.33078e+09	1.26988e+09	1.34078e+09	5.19	1.89	10.0756
H6SV47	Chalcone-flavonone isomerase family protein OS=Prunus persica GN=CHI PE=2 SV=1	80.458	54.5455	10	209	10	1	209	23.4	5	5.79229e+08	6.2147e+08	6.11366e+08	3.38632e+08	1.71894e+08	5.6695e+08	2.36214e+09	1.88826e+09	1.87519e+09	44011142	1.07427e+08	9.40156e+07	1.45956e+08	1.36192e+08	1.46056e+08	6.07183e+08	2.9643e+08	3.57222e+08	2.70736e+09	2.606e+09	2.65835e+09	7.00427e+08	4.24622e+08	7.48638e+08	2.36214e+09	2.63524e+09	2.66773e+09	9.03944e+07	1.67543e+08	1.55065e+08	3.57318e+08	3.68923e+08	3.89738e+08	1.21329e+09	9.65645e+08	1.07207e+09	34.112	29.11	54.5455
M5VPZ0	Uncharacterized protein OS=Prunus persica GN=PRUPE_ppa006450mg PE=3 SV=1	80.17	37.9562	13	134	2	1	411	46.7	5.58				153919774	9.34068e+07	367290796				7.7625e+07					6.07044e+07				#VALUE!	#VALUE!	#VALUE!	3.18368e+08	2.30738e+08	4.84995e+08	#VALUE!	#VALUE!	#VALUE!	1.59434e+08	#VALUE!	#VALUE!	#VALUE!	#VALUE!	1.61984e+08	#VALUE!	#VALUE!	#VALUE!	4.878	2.97	9.48905
M5VW19	Uncharacterized protein OS=Prunus persica GN=PRUPE_ppa006756mg PE=4 SV=1	80.055	59.0909	17	260	17	1	396	43.5	8.24	2.79178e+08	3.19012e+08	2.89825e+08	4.35772e+08	2.44416e+08	5.92721e+08	4.22073e+08	3.36148e+08	4.54388e+08	5.55511e+08	6.89399e+08	8.26053e+08	4.74016e+07	1.83884e+08	1.00037e+08	2.72755e+08	1.42768e+08	1.36187e+08	1.3049e+09	1.33771e+09	1.26022e+09	9.01352e+08	6.03768e+08	7.82668e+08	4.22073e+08	4.69127e+08	6.46431e+08	1.14096e+09	1.07518e+09	1.36245e+09	1.16045e+08	4.98114e+08	2.66939e+08	5.45024e+08	4.6508e+08	4.08714e+08	6.017	24.4	38.3838
M5XB89	Uncharacterized protein OS=Prunus persica GN=PRUPE_ppa007760mg PE=4 SV=1	79.815	36.5169	10	267	2	1	356	40.6	5.62									54590536	78863489	1.51228e+08	1.45143e+08	1.00659e+08			7.59572e+07	71989072	8.00282e+07	#VALUE!	#VALUE!	#VALUE!	#VALUE!	#VALUE!	#VALUE!	#VALUE!	#VALUE!	7.76627e+07	1.61978e+08	2.35854e+08	2.39391e+08	2.46425e+08	#VALUE!	#VALUE!	1.51779e+08	2.34511e+08	2.40175e+08	4.623	0	4.49438
M5VQZ6	Uncharacterized protein OS=Prunus persica GN=PRUPE_ppa008420mg PE=4 SV=1	79.803	56.3253	15	314	15	1	332	35.2	6.33	6.48357e+07	3.88906e+07	1.25259e+08	4.10687e+08	7.52334e+08	4.80195e+08	1.51242e+08	7.28378e+07	6.56195e+07	5.68477e+08	1.21871e+09	1.19926e+09				1.59661e+09	1.15922e+09	1.45522e+09	3.03048e+08	1.63079e+08	5.44654e+08	8.49467e+08	1.85845e+09	6.34081e+08	1.51242e+08	1.01652e+08	9.33529e+07	1.16759e+09	1.90069e+09	1.978e+09	#VALUE!	#VALUE!	#VALUE!	3.19038e+09	3.77626e+09	4.3673e+09	4.109	0	13.8554
M5WCY0	Uncharacterized protein OS=Prunus persica GN=PRUPE_ppa001062mg PE=3 SV=1	79.779	29.7503	22	110	21	1	921	102	6.73				2.28924e+08	2.47166e+08	4.37076e+08	3.04456e+07			5.91352e+07			6.66009e+07	5.67041e+07	5.19958e+07	2.96026e+07	9.38624e+06		#VALUE!	#VALUE!	#VALUE!	4.73507e+08	6.10563e+08	5.77144e+08	3.04456e+07	#VALUE!	#VALUE!	1.21458e+08	#VALUE!	#VALUE!	1.63048e+08	1.53603e+08	1.38746e+08	5.91524e+07	3.05765e+07	#VALUE!	1.976		0
M5XYW7	Dihydrolipoyl dehydrogenase OS=Prunus persica GN=PRUPE_ppa004441mg PE=4 SV=1	79.607	44.0079	16	170	16	1	509	54.1	6.89	3.59705e+08	3.60677e+08	3.61821e+08	2.87416e+08	1.94825e+08	3.50478e+08	1.66877e+08	1.90378e+08	1.31335e+08	169748463	2.76501e+08	2.61509e+08	2.27871e+08	1.74985e+08	2.56283e+08	3.02755e+08	1.36384e+08	1.69318e+08	1.68129e+09	1.51242e+09	1.57328e+09	5.94492e+08	4.81268e+08	4.62794e+08	1.66877e+08	2.6569e+08	1.86843e+08	3.48646e+08	4.31229e+08	4.31319e+08	5.57857e+08	4.74008e+08	6.83867e+08	6.04971e+08	4.44282e+08	5.08147e+08	2.875	14.85	32.4165
M5XBG3	Phosphotransferase OS=Prunus persica GN=PRUPE_ppa004715mg PE=3 SV=1	79.414	55.0607	17	91	17	1	494	53.1	5.5	1.06864e+07	2.40119e+07		1.70078e+07		2.31261e+07	2.60604e+08	1.61129e+08	1.87107e+08	1.34132e+07	1.82893e+08	1.91445e+08	70851966	4.44048e+07	45208512	4.95706e+07			4.99493e+07	1.00689e+08	#VALUE!	3.5179e+07	#VALUE!	3.05373e+07	2.60604e+08	2.2487e+08	2.66187e+08	2.75494e+07	2.85238e+08	3.15759e+08	1.73455e+08	1.20286e+08	1.20635e+08	9.90528e+07	#VALUE!	#VALUE!	3.329	0	2.63158
M5XEF6	Peroxidase OS=Prunus persica GN=PRUPE_ppa008820mg PE=3 SV=1	78.807	38.6792	7	182	7	1	318	34.5	8.44	2.84764e+07	27313163	1.56015e+07	1.11253e+08	1.47047e+08	2.74885e+08	3.81809e+08	5.51151e+08	5.57366e+08	1.59159e+08	1.95352e+08	1.40333e+08	4.045e+08	4.52888e+08	2.10144e+08	3.8563e+07	6.25412e+07	9.62926e+07	1.33101e+08	1.14532e+08	6.78387e+07	2.30116e+08	3.63243e+08	3.62977e+08	3.81809e+08	7.69184e+08	7.92931e+08	3.26897e+08	3.0467e+08	2.31458e+08	9.90269e+08	1.22681e+09	5.6075e+08	7.70573e+07	2.03733e+08	2.88987e+08	6.499	0	4.71698
M5X0P0	Uncharacterized protein OS=Prunus persica GN=PRUPE_ppa008210mg PE=4 SV=1	78.598	48.3871	11	102	11	1	341	37.6	5.26	4.21273e+07	3.43408e+07	3.88479e+07	7.97213e+07	8.22281e+07	1.66889e+08	3.10973e+08	4.75906e+08	4.4882e+08				1.91914e+08	1.77177e+08	2.23251e+08			1.49285e+07	1.96907e+08	1.44e+08	1.68919e+08	1.64896e+08	2.03124e+08	2.20372e+08	3.10973e+08	6.64173e+08	6.3851e+08	#VALUE!	#VALUE!	#VALUE!	4.6983e+08	4.79946e+08	5.95725e+08	#VALUE!	#VALUE!	4.48024e+07	7.031	0	9.97067
M5XKC0	Uncharacterized protein OS=Prunus persica GN=PRUPE_ppa008288mg PE=3 SV=1	78.465	52.9586	10	133	10	1	338	36.9	5.96	72769826	9.36014e+07	8.37734e+07	4.96076e+08	5.901e+08	7.85549e+08	7.61472e+07			8.30823e+08		9.73751e+07				9.46016e+07	96183183	9.46198e+07	3.40132e+08	3.92497e+08	3.64265e+08	1.02609e+09	1.45769e+09	1.03729e+09	7.61472e+07	#VALUE!	#VALUE!	1.70643e+09	#VALUE!	1.60605e+08	#VALUE!	#VALUE!	#VALUE!	1.89035e+08	3.13325e+08	2.83966e+08	9	0	11.5385
M5VJ67	Uncharacterized protein OS=Prunus persica GN=PRUPE_ppa007736mg PE=3 SV=1	78.224	37.8151	9	138	9	1	357	38.7	5.68	7.78138e+07	7.81845e+07	2.56428e+07	1.09591e+08	1.21237e+08	2.31611e+08	2.19306e+08	2.41411e+08	1.8374e+08	3.91017e+08	1.1404e+08	1.4454e+08	6.08112e+08	6.45616e+08	7.8631e+08	2.33652e+08	1.3164e+08	1.16285e+08	3.63708e+08	3.27849e+08	1.115e+08	2.26679e+08	2.99485e+08	3.05835e+08	2.19306e+08	3.36912e+08	2.61396e+08	8.03109e+08	1.77857e+08	2.38397e+08	1.48874e+09	1.74887e+09	2.0982e+09	4.66887e+08	4.28829e+08	3.48987e+08	3.642	0	6.72269
M5XG18	Uncharacterized protein OS=Prunus persica GN=PRUPE_ppa010831mg PE=3 SV=1	77.27	60.2564	11	171	10	1	234	25.8	6.01	6.9199e+07	7.38624e+07	7.34266e+07	4.962e+07	9.89007e+07	1.09109e+08	1.04107e+09	958201653	1.39353e+09	1.97835e+08	1093009236	2.20255e+08	2.82693e+08	199516438	1.69648e+08	9.43325e+07	1.44079e+08	1.16536e+08	3.23442e+08	3.09726e+08	3.19274e+08	1.02634e+08	2.4431e+08	1.44075e+08	1.04107e+09	1.33726e+09	1.98249e+09	4.06334e+08	1.70465e+09	3.63278e+08	6.92068e+08	5.4046e+08	4.5269e+08	1.88497e+08	4.6935e+08	3.4974e+08	9	1.73	23.9316
M5X0L5	Ketol-acid reductoisomerase OS=Prunus persica GN=PRUPE_ppa003271mg PE=3 SV=1	77	26.3605	10	176	10	1	588	63.4	6.67	7.59329e+07	7.91013e+07	5.6116e+07	1.54593e+08	3.10828e+07	1.59244e+08	220532709	263482332	2.37232e+08	7.15508e+07	7.79383e+07	83843477	3.56301e+07	5.15078e+07	6.53943e+07	9.49247e+07	4.65782e+07	1.7447e+07	3.54917e+08	3.31694e+08	2.44004e+08	3.19762e+08	7.67823e+07	2.10277e+08	220532709	3.67715e+08	3.37496e+08	1.46958e+08	1.21552e+08	1.38287e+08	8.72271e+07	1.39527e+08	1.74499e+08	1.8968e+08	1.51733e+08	5.23608e+07	2.808	1.69	12.0748
M5WTW2	Uncharacterized protein OS=Prunus persica GN=PRUPE_ppa004127mg PE=4 SV=1	76.654	27.6515	12	118	12	1	528	58.7	8.27	3.93738e+07	4.35974e+07	4.24328e+07	2.3882e+07		2.95258e+07	9.8962e+08	9.37507e+08	5.08379e+08	3.13032e+08	4.33311e+08	3.96206e+08		1.41191e+08	1.90603e+08	1.02652e+08	1.5206e+08	4.62335e+07	1.84037e+08	1.82816e+08	1.84507e+08	4.93975e+07	#VALUE!	3.89879e+07	9.8962e+08	1.30838e+09	7.2324e+08	6.42937e+08	6.75789e+08	6.53482e+08	#VALUE!	3.82465e+08	5.08608e+08	2.05121e+08	4.95348e+08	1.38753e+08	2.398	0	2.08333
M5WVG7	Uncharacterized protein OS=Prunus persica GN=PRUPE_ppa011177mg PE=3 SV=1	76.534	67.7273	11	149	8	1	220	23.7	4.61	2.59654e+08	2.40647e+08	2.43232e+08	4.78961e+08	4.82336e+08	836449120	1.22178e+08	7.70199e+07	7.65262e+07	2.08621e+08	1.31453e+08	1.32569e+08	2.87388e+08	2.5814e+08	2.59017e+08	2.28806e+08	1.17899e+08	1.28975e+08	1.21364e+09	1.0091e+09	1.05763e+09	9.90684e+08	1.19149e+09	1.1045e+09	1.22178e+08	1.07489e+08	1.08869e+08	4.28486e+08	2.05013e+08	2.18653e+08	7.03564e+08	6.99262e+08	6.91163e+08	4.57204e+08	3.84065e+08	3.8707e+08	25.102	10.17	44.0909
M5X075	Uncharacterized protein OS=Prunus persica GN=PRUPE_ppa007062mg PE=3 SV=1	76.46	34.6354	14	334	8	1	384	41.8	9.76	1.03311e+07		1.00937e+07	2.85176e+07	1.26343e+08	1.72448e+07	2.76438e+08	1.36288e+08	1.39174e+08	2.17247e+08	6.77233e+08	5.15352e+08	7.61265e+08	5.88314e+08	8.45295e+08	5.65275e+08	3.78581e+08	4.05222e+08	4.82886e+07	#VALUE!	4.38895e+07	5.89859e+07	3.12099e+08	2.27712e+07	2.76438e+08	1.90203e+08	1.97995e+08	4.46202e+08	1.05621e+09	8.49995e+08	1.86368e+09	1.59365e+09	2.25559e+09	1.12954e+09	1.23326e+09	1.21612e+09	5.7	0	4.42708
M5X5L2	Beta-hexosaminidase OS=Prunus persica GN=PRUPE_ppa003880mg PE=3 SV=1	76.302	40.0369	17	163	17	1	542	61.3	6.87	8.11595e+07	8.05945e+07	1.0277e+08	9.09204e+07	3.02914e+07	1.60301e+08	8.29842e+08	8.29789e+08	5.96479e+08	7.47156e+07	1.74017e+08	1.57274e+08	8.99801e+07	5.20296e+07	1.04806e+08	1.28798e+08	8.39757e+07	7.93918e+07	3.79346e+08	3.37955e+08	4.46865e+08	1.8806e+08	7.48274e+07	2.11672e+08	8.29842e+08	1.15805e+09	8.48575e+08	1.53458e+08	2.71396e+08	2.59399e+08	2.20283e+08	1.4094e+08	2.79665e+08	2.57367e+08	2.73558e+08	2.38265e+08	4.412	2.08	8.85609
M5WYU4	Uncharacterized protein OS=Prunus persica GN=PRUPE_ppa006251mg PE=4 SV=1	76.132	50.7143	14	134	14	1	420	45.5	6.15	4.51169e+07		4.67125e+07	1.04742e+08		1.65842e+08	8.59288e+08	6.75825e+08	8.96037e+08	1.04663e+08	2.77289e+08	1.37024e+08	1.65731e+08	1.36306e+08	2.1757e+08	3.4083e+08	2.42286e+08	2.56994e+08	2.1088e+08	#VALUE!	2.03116e+08	2.16649e+08	#VALUE!	2.18988e+08	8.59288e+08	9.43179e+08	1.27474e+09	2.14966e+08	4.32458e+08	2.26e+08	4.0573e+08	3.69232e+08	5.80565e+08	6.81054e+08	7.89266e+08	7.71274e+08	9	0	6.66667
M5WUG2	Lactoylglutathione lyase OS=Prunus persica GN=PRUPE_ppa009462mg PE=3 SV=1	75.071	50.1718	13	485	13	1	291	32.6	5.36	9.53043e+08	1.28175e+09	1.13518e+09	8.90421e+08	3.28569e+08	1.44882e+09	6.24408e+09	4105849267	4487426350	7.65857e+08	1738809258	1.54045e+09	2.00174e+09	1.67389e+09	1.64377e+09	1949554024	8.34349e+08	1.17546e+09	4.4546e+09	5.37475e+09	4.93599e+09	1.84175e+09	8.11649e+08	1.91311e+09	6.24408e+09	5.73011e+09	6.38399e+09	1.57299e+09	2.71184e+09	2.54073e+09	4.90052e+09	4.53432e+09	4.38626e+09	3.89564e+09	2.71796e+09	3.5277e+09	5.31	31.16	42.6117
M5WHM0	Malate dehydrogenase OS=Prunus persica GN=PRUPE_ppa008423mg PE=3 SV=1	74.896	28.012	8	188	3	1	332	35.6	7.14			1.0724e+07	1.38093e+08		2.11007e+08	8.267e+08	5.68431e+08	1.00926e+09	391751393	1240610016	1332774592	1.11136e+08		1.22097e+08	2.47887e+08	1.12965e+08	1.54213e+08	#VALUE!	#VALUE!	4.66302e+07	2.85632e+08	#VALUE!	2.78628e+08	8.267e+08	7.933e+08	1.43581e+09	8.04618e+08	1.93485e+09	2.19821e+09	2.72075e+08	#VALUE!	3.25804e+08	4.95333e+08	3.67993e+08	4.62813e+08	2.675	0	7.53012
M5VVP9	Uncharacterized protein OS=Prunus persica GN=PRUPE_ppa001798mg PE=4 SV=1	74.298	27.2608	10	65	10	1	763	81.4	8.12				1.40411e+08	3.94231e+07	1.9104e+08	3.10858e+08	4.80803e+08	2.53532e+08	6.26264e+07	1.72571e+08	1.2931e+08							#VALUE!	#VALUE!	#VALUE!	2.90427e+08	9.7385e+07	2.52262e+08	3.10858e+08	6.71006e+08	3.60684e+08	1.28628e+08	2.69141e+08	2.13277e+08	#VALUE!	#VALUE!	#VALUE!	#VALUE!	#VALUE!	#VALUE!	1.966		0
M5VM03	Uncharacterized protein OS=Prunus persica GN=PRUPE_ppa005058mg PE=4 SV=1	74.04	31.3152	12	242	10	1	479	53.6	7.24	1.80976e+07	1.85482e+07	2.04784e+07	7.22884e+07	71197379	110934142	3.09299e+08	2.36207e+08	2.64287e+08	266453424	4.23423e+08	3.62706e+08	3.17358e+08	3.25022e+08	4.22554e+08	5.24029e+08	2.67792e+08	3.99344e+08	8.45899e+07	7.77778e+07	8.90445e+07	1.49522e+08	1.75875e+08	1.46485e+08	3.09299e+08	3.2965e+08	3.75985e+08	5.47268e+08	6.60368e+08	5.98229e+08	7.76933e+08	8.80436e+08	1.12755e+09	1.04712e+09	8.72355e+08	1.19848e+09	3.771	0	2.92276
M5VMZ0	Uncharacterized protein OS=Prunus persica GN=PRUPE_ppa007813mg PE=3 SV=1	73.472	53.1073	14	194	13	1	354	38.1	8.63	2.02826e+08	2.68302e+08	2.15305e+08	3.30302e+08	1.61482e+08	3.97393e+08	6.44021e+08	7.62018e+08	5.49815e+08	7.9089e+07	2.07049e+08	8.41246e+07	1.09975e+08	9.13387e+07	8.6055e+07	2.74994e+08	1.28506e+08	1.2951e+08	9.48027e+08	1.12506e+09	9.36193e+08	6.83197e+08	3.98902e+08	5.24744e+08	6.44021e+08	1.06347e+09	7.82189e+08	1.62441e+08	3.22913e+08	1.38751e+08	2.69232e+08	2.47423e+08	2.2963e+08	5.49499e+08	4.18618e+08	3.88676e+08	5.579	7.77	19.774
M5WQC0	Pyrophosphate--fructose 6-phosphate 1-phosphotransferase subunit alpha OS=Prunus persica GN=PFP-ALPHA PE=3 SV=1	73.395	35.0076	16	201	16	1	657	71.9	7.65	1.68155e+07	2.05537e+07	2.1277e+07	1.30533e+08	3.8485e+07	1.85864e+08	4.03662e+08	3.33519e+08	5.03184e+08	1.75189e+08	1.66944e+08	1.1936e+08	6.05698e+08	5.51512e+08	5.20851e+08	3.52728e+08	2.82437e+08	2.20216e+08	7.85972e+07	8.61875e+07	9.2517e+07	2.69995e+08	9.50677e+07	2.45427e+08	4.03662e+08	4.65457e+08	7.15849e+08	3.5982e+08	2.60365e+08	1.96867e+08	1.48283e+09	1.49396e+09	1.38984e+09	7.04827e+08	9.20061e+08	6.60897e+08	2.162	0	3.04414
M5XP84	Elongation factor 1-alpha OS=Prunus persica GN=PRUPE_ppa005702mg PE=3 SV=1	73.309	28.4116	11	208	2	1	447	49.3	9.07				1.69501e+08	2.34715e+08	3.24234e+08	4.04731e+08	123081297	1.05236e+08	1.40588e+08			6.77056e+07	3.38271e+07			3.89574e+07		#VALUE!	#VALUE!	#VALUE!	3.50596e+08	5.79804e+08	4.28141e+08	4.04731e+08	1.71772e+08	1.49713e+08	2.88754e+08	#VALUE!	#VALUE!	1.65752e+08	9.16326e+07	#VALUE!	#VALUE!	1.26907e+08	#VALUE!	3.175	2.49	6.93512
M5XDI3	Uncharacterized protein OS=Prunus persica GN=PRUPE_ppa011300mg PE=4 SV=1	73.022	62.5	8	245	5	1	216	23.7	4.36	1.19204e+08	1.34944e+08		484510878	2.72056e+08	4.21769e+08	6.77872e+08	6.15132e+08	4.60713e+08	2.88189e+08	4.31614e+08	4.95703e+08	6.03289e+08	4.46321e+08	2.20063e+08	5.71864e+08	1.75089e+08	4.1142e+08	5.57171e+08	5.65856e+08	#VALUE!	1.00216e+09	6.72047e+08	5.56932e+08	6.77872e+08	8.58475e+08	6.55429e+08	5.91911e+08	6.73142e+08	8.17588e+08	1.47693e+09	1.20902e+09	5.87217e+08	1.14271e+09	5.70368e+08	1.23472e+09	11.589	1.91	7.87037
M5XS55	Carboxypeptidase OS=Prunus persica GN=PRUPE_ppa003691mg PE=3 SV=1	72.893	44.1441	15	124	15	1	555	62	6.48	1.52199e+07	13973459	1.3005e+07	8.00857e+07	2.434e+07	7.66967e+07	2.77606e+08	1.73119e+08	2.3263e+08	8.4603e+07	1.84125e+08	2.04371e+08	2.2436e+08	1.93979e+08	2.25892e+08	8.35887e+07	2.4652e+07	5.9571e+07	7.11392e+07	5.85946e+07	5.65486e+07	1.6565e+08	6.01259e+07	1.01275e+08	2.77606e+08	2.41604e+08	3.30949e+08	1.73766e+08	2.87161e+08	3.37079e+08	5.49262e+08	5.2546e+08	6.02773e+08	1.67028e+08	8.03059e+07	1.7878e+08	4.012	0	1.8018
M5WQS2	Uncharacterized protein OS=Prunus persica GN=PRUPE_ppa002892mg PE=3 SV=1	71.318	35.4735	16	132	16	1	623	68.6	5.45	1.33276e+07			1.07066e+08	1.08314e+07	1.13215e+08	4.9706e+07			8.72498e+07		3.82499e+07	3.30571e+08	4.22579e+08	1.91038e+08	1.5399e+08	1.28955e+08	8.95012e+07	6.22945e+07	#VALUE!	#VALUE!	2.21456e+08	2.67563e+07	1.49496e+08	4.9706e+07	#VALUE!	#VALUE!	1.79202e+08	#VALUE!	6.30875e+07	8.09281e+08	1.1447e+09	5.09768e+08	3.07705e+08	4.20083e+08	2.68605e+08	2.001	0	4.6549
M5XD10	Uncharacterized protein OS=Prunus persica GN=PRUPE_ppa004673mg PE=3 SV=1	71.1	44.3548	15	200	15	1	496	53.4	6.24	3.40127e+07	88326144	5.87141e+07	1.27231e+08		1.53417e+08	7.12808e+08	7.234e+08	5.99124e+08	8.3075e+07	3.6604e+08	3.39141e+08	2.59579e+08	1.64471e+08	1.91289e+08	254108977	1.40558e+08	1.64272e+08	1.58978e+08	3.70376e+08	2.55301e+08	2.63165e+08	#VALUE!	2.02582e+08	7.12808e+08	1.00957e+09	8.52338e+08	1.70628e+08	5.70874e+08	5.59362e+08	6.35482e+08	4.45527e+08	5.10437e+08	5.07765e+08	4.57881e+08	4.93e+08	2.924	2.21	7.45968
M5WGA9	Uncharacterized protein OS=Prunus persica GN=PRUPE_ppa005820mg PE=4 SV=1	70.594	39.5928	13	127	13	1	442	47.2	8.68	5.47656e+07	6.40233e+07	1.0083e+08	1.55588e+08	8.77946e+07	1.29654e+08	5.91273e+08	5.07559e+08	4.43689e+08	1.6929e+08	247997351	2.45571e+08	7.01881e+07	9.80217e+07	1.40101e+08	1.49936e+08	1.04631e+08	1.35114e+08	2.55979e+08	2.68468e+08	4.38428e+08	3.21819e+08	2.16875e+08	1.71203e+08	5.91273e+08	7.08347e+08	6.31209e+08	3.47705e+08	3.86775e+08	4.05032e+08	1.7183e+08	2.65526e+08	3.73846e+08	2.99605e+08	3.40845e+08	4.05494e+08	2.857	7.03	9.95475
M4QEK2	Glucose-6-phosphate isomerase OS=Prunus persica GN=PGI PE=2 SV=1	70.099	35.3873	14	152	14	1	568	62.7	6.64	5.45677e+07	9.88692e+07	5.39259e+07	7.55457e+07	2.90719e+07	1.27683e+08	4.65257e+08	3.00531e+08	3.70775e+08	4.102e+07	1.04277e+08	71287635	1.18407e+08	1.36126e+08	1.17228e+08	1.16769e+08	1.08105e+08	8.50725e+07	2.55054e+08	4.14586e+08	2.34481e+08	1.56259e+08	7.1815e+07	1.68601e+08	4.65257e+08	4.19419e+08	5.2748e+08	8.4251e+07	1.62629e+08	1.17578e+08	2.89876e+08	3.68744e+08	3.12812e+08	2.3333e+08	3.52163e+08	2.55314e+08	2.162	1.6	13.3803
M5XV75	Uncharacterized protein OS=Prunus persica GN=PRUPE_ppa006147mg PE=4 SV=1	69.985	30.1176	6	239	6	1	425	44.2	6.09	1.11005e+08	2.73904e+08	2.11226e+08	1.4577e+08	2.47593e+08	2.53106e+08	1.29414e+09	1.77702e+09	1.79555e+09	5.04629e+08	7.07371e+08	7.30905e+08	5.4834e+08	2.8038e+08	2.81253e+08	5.60531e+08	2.13298e+08	2.95829e+08	5.18847e+08	1.14855e+09	9.18455e+08	3.01511e+08	6.11617e+08	3.34218e+08	1.29414e+09	2.48e+09	2.55442e+09	1.03646e+09	1.10321e+09	1.20552e+09	1.34241e+09	7.59507e+08	7.50499e+08	1.12006e+09	6.94837e+08	8.87822e+08	5.105	2.13	8.94118
M5XMD6	Uncharacterized protein OS=Prunus persica GN=PRUPE_ppa004065mg PE=3 SV=1	69.867	41.8079	17	198	17	1	531	58.4	5.62	2.03819e+08	2.63676e+08	2.45264e+08	8.31116e+08	3.16514e+08	1.14322e+09	5.47185e+08	2.99773e+08	4.00257e+08	4.11742e+08	5.02694e+08	5.32891e+08	4.98936e+08	3.69422e+08	6.41866e+08	4.70603e+08	2.55634e+08	2.45026e+08	9.52669e+08	1.10567e+09	1.06646e+09	1.71908e+09	7.8187e+08	1.50959e+09	5.47185e+08	4.18361e+08	5.69421e+08	8.45676e+08	7.83998e+08	8.78923e+08	1.22146e+09	1.00071e+09	1.71276e+09	9.40368e+08	8.32748e+08	7.35354e+08	3.037	14.55	12.806
M5VY48	Arginine biosynthesis bifunctional protein ArgJ, chloroplastic OS=Prunus persica GN=PRUPE_ppa005393mg PE=3 SV=1	69.811	27.8618	10	125	10	1	463	48.1	7.27	7.26235e+07	1.02288e+08	9.91697e+07	7.31696e+07	4.41778e+07	9.0448e+07	3.94871e+08	1.83282e+08	3.84746e+08	8.91535e+07	2.7821e+08	2.41012e+08	5.81288e+07	4.66161e+07	5.0082e+07	6.66734e+07	2.7657e+07	6.90818e+07	3.39448e+08	4.28923e+08	4.31211e+08	1.51344e+08	1.0913e+08	1.19434e+08	3.94871e+08	2.55788e+08	5.47355e+08	1.83112e+08	4.33894e+08	3.97513e+08	1.42307e+08	1.26276e+08	1.33639e+08	1.33228e+08	9.00951e+07	2.07324e+08	2.455	3.71	13.3909
M5WE97	Glycosyltransferase OS=Prunus persica GN=PRUPE_ppa005294mg PE=3 SV=1	69.713	32.6923	11	240	10	1	468	52.1	5.43	7.12454e+07	7.68192e+07	8.06921e+07	2.34758e+08	3.43937e+07	1.72783e+08	348347956	3.00054e+08	3.47533e+08	5.25482e+08	4.42268e+08	4.28236e+08	3.36731e+08	385240709	5.84269e+08	6.45508e+08	4.23754e+08	4.35383e+08	3.33007e+08	3.22124e+08	3.50866e+08	4.85574e+08	8.49611e+07	2.28154e+08	348347956	4.18754e+08	4.94414e+08	1.07929e+09	6.89758e+08	7.06311e+08	8.24361e+08	1.04356e+09	1.55907e+09	1.28987e+09	1.38042e+09	1.30664e+09	4.623	3.79	10.6838
M5VWQ6	Sucrose synthase OS=Prunus persica GN=PRUPE_ppa001535mg PE=3 SV=1	69.428	36.2283	21	119	21	1	806	92.6	6.43	7.59316e+06		4.86426e+06	1.1713e+08	8.4079e+07	2.6401e+08	8.04491e+07		1.54464e+07	1.10185e+08		1.53099e+07	1.28817e+08	9.84183e+07	1.21876e+08	7.82903e+07	5.9924e+07	6.78134e+07	3.54911e+07	#VALUE!	2.11509e+07	2.42272e+08	2.07696e+08	3.48616e+08	8.04491e+07	#VALUE!	2.19746e+07	2.26309e+08	#VALUE!	2.52514e+07	3.15361e+08	2.666e+08	3.25214e+08	1.56441e+08	1.95208e+08	2.03517e+08	1.938	0	1.11663
M5WUQ0	Chlorophyll a-b binding protein, chloroplastic OS=Prunus persica GN=PRUPE_ppa010081mg PE=3 SV=1	69.34	56.2264	8	146	4	1	265	28.1	5.26				2.421e+08	1.26011e+08		5.19769e+07			1.11647e+09	1.21027e+09	9.35099e+08		76406421	1.07417e+08	2.95691e+09	2.22908e+09	1.88415e+09	#VALUE!	#VALUE!	#VALUE!	5.00761e+08	3.1128e+08	#VALUE!	5.19769e+07	#VALUE!	#VALUE!	2.29312e+09	1.88753e+09	1.5423e+09	#VALUE!	2.06973e+08	2.86633e+08	5.90856e+09	7.26143e+09	5.65458e+09	11.328		0
M5Y2Y6	Glycosyltransferase OS=Prunus persica GN=PRUPE_ppa004968mg PE=3 SV=1	69.27	34.1615	14	130	14	1	483	53.7	5.15	4.57844e+07	4.51703e+07	5.29952e+07	1.37533e+08	2.95733e+07	1.76398e+08	5.91502e+08	5.30374e+08	4.68848e+08	1.23138e+08	3.3952e+08	2.65766e+08	2.79019e+07	5.98811e+07	6.31264e+07	2.82887e+07			2.14e+08	1.89411e+08	2.30435e+08	2.84473e+08	7.30534e+07	2.32927e+08	5.91502e+08	7.40188e+08	6.67001e+08	2.52913e+08	5.29514e+08	4.38341e+08	6.83074e+07	1.62209e+08	1.68447e+08	5.65271e+07	#VALUE!	#VALUE!	6.943	0	10.352
M5WCI7	Uncharacterized protein OS=Prunus persica GN=PRUPE_ppa010615mg PE=3 SV=1	69.263	47.7366	9	243	2	1	243	27.7	8.95				7.47575e+07	1.37992e+08	1.17518e+08	4.78909e+08	2.10338e+08	5.04945e+08	2.78255e+08	3.61843e+08	2.81272e+08	2.73224e+08	2.26326e+08	2.56199e+08	2.05754e+08	1.52227e+08	9.40594e+07	#VALUE!	#VALUE!	#VALUE!	1.54629e+08	3.40875e+08	1.55179e+08	4.78909e+08	2.93546e+08	7.18356e+08	5.71507e+08	5.64328e+08	4.63915e+08	6.68889e+08	6.13084e+08	6.83644e+08	4.11142e+08	4.95892e+08	2.82284e+08	10.548	3.62	13.9918
J9QVB8	Aquaporin PIP1-1 OS=Prunus persica GN=PIP1-1 PE=2 SV=1	69.224	52.4138	10	84	7	1	290	30.9	9.31				3.54817e+07			4.14342e+08	2.02225e+08	1.11873e+08	2.40942e+08	223069091	1.69643e+08	2.53905e+08	3.81058e+08	1.60752e+08	1.86799e+08	1.29962e+08	1.20184e+08	#VALUE!	#VALUE!	#VALUE!	7.33904e+07	#VALUE!	#VALUE!	4.14342e+08	2.82224e+08	1.59155e+08	4.94871e+08	3.47897e+08	2.79801e+08	6.21591e+08	1.03223e+09	4.28953e+08	3.73265e+08	4.23361e+08	3.60688e+08	24.119		0
M5VR31	Uncharacterized protein OS=Prunus persica GN=PRUPE_ppa011243mg PE=3 SV=1	69.073	48.6239	11	173	1	1	218	23.9	9.63				3.92944e+08	2.92071e+08	390479440	4.19106e+07			4.51285e+08									#VALUE!	#VALUE!	#VALUE!	8.12767e+08	7.21489e+08	5.15615e+08	4.19106e+07	#VALUE!	#VALUE!	9.26893e+08	#VALUE!	#VALUE!	#VALUE!	#VALUE!	#VALUE!	#VALUE!	#VALUE!	#VALUE!	34.112	4.14	22.0183
M5W8B8	Chlorophyll a-b binding protein, chloroplastic OS=Prunus persica GN=PRUPE_ppa009496mg PE=3 SV=1	69.056	56.8966	11	159	11	1	290	30.9	6				8.67052e+07	1.63567e+08	83455041				6.27021e+08	7.1565e+08	6.20144e+08	1.10298e+07	4.28415e+07	1.18023e+07	1.55012e+09	1.02562e+09	9.2217e+08	#VALUE!	#VALUE!	#VALUE!	1.79341e+08	4.04051e+08	1.102e+08	#VALUE!	#VALUE!	#VALUE!	1.28784e+09	1.11612e+09	1.02283e+09	2.70024e+07	1.16051e+08	3.14935e+07	3.09749e+09	3.34106e+09	2.76755e+09	5.952		0
M5X1D8	Uncharacterized protein OS=Prunus persica GN=PRUPE_ppa006628mg PE=3 SV=1	68.954	44.2786	14	219	13	1	402	43.2	5.66	1.64089e+07	2.61856e+08	2.37779e+07	2.17841e+07		6.56659e+07	5.20381e+08	4.39171e+08	9.28522e+08	6.45764e+07	2.31684e+08	1.46724e+08	1.38459e+08	3.60735e+08	1.29405e+08	1.21353e+08	1.31069e+08	1.61323e+08	7.66966e+07	1.09804e+09	1.03391e+08	4.50584e+07	#VALUE!	8.67097e+07	5.20381e+08	6.12905e+08	1.32095e+09	1.32633e+08	3.61332e+08	2.42e+08	3.38965e+08	9.77176e+08	3.45305e+08	2.42491e+08	4.2697e+08	4.84152e+08	3.125	3.91	9.70149
M5XXA4	Uncharacterized protein OS=Prunus persica GN=PRUPE_ppa002365mg PE=4 SV=1	68.37	29.3686	18	88	18	1	681	75.9	5.34	1.73959e+07	1.8606e+07	1.89531e+07	5.53805e+07		2.66921e+07	4.16475e+08	3.42762e+08	3.18121e+08		6.26228e+07	6.55616e+07	2.50646e+07	6.97049e+07	2.53024e+07	1.12336e+08	6.24312e+07	4.15304e+07	8.131e+07	7.80201e+07	8.2412e+07	1.14549e+08	#VALUE!	3.5246e+07	4.16475e+08	4.78358e+08	4.52571e+08	#VALUE!	9.76662e+07	1.08134e+08	6.13615e+07	1.8882e+08	6.75172e+07	2.24473e+08	2.03375e+08	1.24638e+08	2.384	0	1.61527
M5W883	Uncharacterized protein OS=Prunus persica GN=PRUPE_ppa008401mg PE=4 SV=1	68.316	40.8408	11	119	10	1	333	34.8	9.03	7.18373e+07	8.12705e+07	8.89267e+07	1.0318e+08	8.81643e+07	9.87072e+07	4.49231e+08	4.25397e+08	3.88607e+08	2.12674e+08	7.27674e+08	6.91086e+08	257875005	310909706	1.55838e+08	2.00159e+08	1.59882e+08	159755861	3.35774e+08	3.4079e+08	3.86672e+08	2.13418e+08	2.17788e+08	1.3034e+08	4.49231e+08	5.93683e+08	5.52849e+08	4.36811e+08	1.13488e+09	1.13984e+09	6.31311e+08	8.42207e+08	4.15838e+08	3.99962e+08	5.20828e+08	4.79448e+08	4.179	4.48	14.1141
M5WXD8	Uncharacterized protein OS=Prunus persica GN=PRUPE_ppa003291mg PE=4 SV=1	68.158	28.2794	11	48	6	1	587	65.5	5													1.05599e+08	45919875	2.91095e+08	77106338			#VALUE!	#VALUE!	#VALUE!	#VALUE!	#VALUE!	#VALUE!	#VALUE!	#VALUE!	#VALUE!	#VALUE!	#VALUE!	#VALUE!	2.5852e+08	1.2439e+08	7.76761e+08	1.54075e+08	#VALUE!	#VALUE!	1.512		0
M5Y4J5	Uncharacterized protein OS=Prunus persica GN=PRUPE_ppa003299m2g PE=4 SV=1	68.147	31.3458	12	60	7	1	587	65.6	5.1					12459700	33050763	6.70162e+07						1.43432e+08	1.06033e+08	1.09367e+08	4.12036e+07	1.84922e+07	2.23499e+07	#VALUE!	#VALUE!	#VALUE!	#VALUE!	3.07786e+07	4.36424e+07	6.70162e+07	#VALUE!	#VALUE!	#VALUE!	#VALUE!	#VALUE!	3.51141e+08	2.87226e+08	2.91836e+08	8.23338e+07	6.024e+07	6.70749e+07	1.683		0
M5WRB6	Uncharacterized protein OS=Prunus persica GN=PRUPE_ppa003377mg PE=3 SV=1	67.745	29.0155	12	114	12	1	579	61.6	6.15	1.80264e+07	2.18092e+07	2.0356e+07	4.39034e+07		4.93375e+07	2.42479e+08	1.79342e+08	1.97926e+08	3.40392e+07	9.74842e+07	1.06288e+08	30736844	7.28752e+07	3.1492e+07	1.04546e+08	4.19739e+07	6.4206e+07	8.42568e+07	9.14521e+07	8.85121e+07	9.08099e+07	#VALUE!	6.51485e+07	2.42479e+08	2.50289e+08	2.81578e+08	6.99131e+07	1.52036e+08	1.75306e+08	7.52478e+07	1.97408e+08	8.40335e+07	2.08905e+08	1.36734e+08	1.9269e+08	2.162	0	1.5544
E3W0H8	ATP synthase subunit alpha, chloroplastic OS=Prunus persica GN=atpA PE=3 SV=1	67.683	28.4024	12	129	12	1	507	55.3	5.15	16248878	1.502e+07		2.42996e+08	2.6801e+08	2.15774e+08	1.45493e+08	2.5798e+07	41416996	1.58069e+08	1.09559e+08	1.12094e+08	6.74376e+07	6.90665e+07	1.31873e+08	3.52155e+08	1.48971e+08	1.08039e+08	7.59486e+07	6.29831e+07	#VALUE!	5.02613e+08	6.62052e+08	2.84922e+08	1.45493e+08	3.60036e+07	5.89215e+07	3.24657e+08	1.70867e+08	1.84883e+08	1.65096e+08	1.87091e+08	3.51892e+08	7.03682e+08	4.85286e+08	3.24238e+08	4.754	0	3.74753
E3W0K1	Ribulose bisphosphate carboxylase large chain OS=Prunus persica GN=rbcL PE=3 SV=1	67.561	38.1053	16	169	16	1	475	52.6	6.58	3.68832e+07	5.72802e+06	3.68532e+07	3.00494e+08	2.85527e+08	2.90475e+08	88386903			2.60058e+08			1.28184e+08	2.01852e+08	1.99628e+08	1.92313e+09	1.15516e+09	7.82068e+08	1.72395e+08	2.40192e+07	1.60246e+08	6.21544e+08	7.05322e+08	3.83563e+08	88386903	#VALUE!	#VALUE!	5.34134e+08	#VALUE!	#VALUE!	3.13812e+08	5.46787e+08	5.32688e+08	3.84284e+09	3.76302e+09	2.34709e+09	4.38	0	9.47368
M5XMI8	Uncharacterized protein OS=Prunus persica GN=PRUPE_ppa011156mg PE=3 SV=1	67.539	32.5792	5	173	5	1	221	24.8	9.63	7.35513e+07	7.48732e+07	8.63718e+07	2.71962e+08	1.92921e+08	781264138	2.53346e+09	3.61555e+09	3.65039e+09	4.37005e+08	2.15473e+08	3.56164e+08	8.00341e+07	1.11249e+08	6.47455e+07	1.72905e+08	7.70373e+07		3.43785e+08	3.13964e+08	3.75563e+08	5.62528e+08	4.76563e+08	1.03163e+09	2.53346e+09	5.04584e+09	5.1932e+09	8.97564e+08	3.36051e+08	5.87439e+08	1.95934e+08	3.01357e+08	1.72767e+08	3.45502e+08	2.50956e+08	#VALUE!	9	2.08	22.1719
M5X1U6	Uncharacterized protein OS=Prunus persica GN=PRUPE_ppa008941mg PE=4 SV=1	67.428	38.0192	9	315	9	1	313	34.1	8.75	2.7602e+07	1.59649e+07	3.62433e+07	5.05035e+08	6.65711e+08	8.87572e+08	6.63351e+08	4.04908e+08	3.7442e+08	3.49202e+08	3.21407e+08	3.99866e+08	2.45171e+08	2.34964e+08	2.97993e+08	4.3982e+08	3.26467e+08	335162211	1.29014e+08	6.69455e+07	1.57594e+08	1.04462e+09	1.64447e+09	1.17201e+09	6.63351e+08	5.65087e+08	5.32665e+08	7.17225e+08	5.01265e+08	6.59519e+08	6.00211e+08	6.36483e+08	7.95168e+08	8.78856e+08	1.06349e+09	1.00587e+09	3.217	0	8.30671
M5VL06	Coatomer subunit gamma OS=Prunus persica GN=PRUPE_ppa001186mg PE=3 SV=1	66.974	24.7178	18	106	18	1	886	98.6	5.19	28214205	2.40925e+07	22718657	1.1199e+08	5.57518e+07	1.77547e+08	1.22062e+08	3.77428e+07	3.88762e+07	4.47709e+07	23745498	2.26663e+07	1.80318e+08	1.80372e+08	2.01683e+08	1.29804e+08	6.6635e+07	4.39252e+07	1.31876e+08	1.01026e+08	9.87856e+07	2.31641e+08	1.37721e+08	2.34445e+08	1.22062e+08	5.26738e+07	5.53068e+07	9.1955e+07	3.70333e+07	3.73847e+07	4.41441e+08	4.88599e+08	5.38173e+08	2.59376e+08	2.17069e+08	1.31825e+08	1.384	0	1.0158
M5VPJ4	Tubulin beta chain OS=Prunus persica GN=PRUPE_ppa004851mg PE=3 SV=1	66.769	33.6066	13	120	1	1	488	55.3	4.93							4.12299e+07			3.46927e+07			4.59118e+07	6.902e+07	1.08264e+08	3.57299e+07			#VALUE!	#VALUE!	#VALUE!	#VALUE!	#VALUE!	#VALUE!	4.12299e+07	#VALUE!	#VALUE!	7.12553e+07	#VALUE!	#VALUE!	1.12398e+08	1.86965e+08	2.88891e+08	7.13962e+07	#VALUE!	#VALUE!	2.914		0
M5W6L5	Peptidyl-prolyl cis-trans isomerase OS=Prunus persica GN=PRUPE_ppa012332mg PE=3 SV=1	66.492	68.2081	8	227	8	1	173	18.2	8.47	1.54432e+08	1.45175e+08	1.64501e+08	1.61117e+09	1.4787e+09	3.85149e+09	5.27153e+08	2.5579e+08	3.25026e+08	2.85628e+08	139687252	5.3039e+07	2.43879e+08	2.58292e+08	2.88858e+08	3.46679e+08	1.92901e+08	1.90961e+08	7.21831e+08	6.08759e+08	7.15284e+08	3.33254e+09	3.65277e+09	5.08577e+09	5.27153e+08	3.56979e+08	4.62395e+08	5.86651e+08	2.17855e+08	8.74798e+07	5.97047e+08	6.99674e+08	7.7079e+08	6.9274e+08	6.2839e+08	5.731e+08	12.895	8.33	36.4162
M5WIN7	Proteasome subunit alpha type OS=Prunus persica GN=PRUPE_ppa010778mg PE=3 SV=1	66.49	67.5105	12	139	12	1	237	26	4.82	1.80476e+08	1.67358e+08	1.64269e+08	4.98078e+08	3.08897e+08	6.09765e+08	1.40079e+08		5.25144e+07	1.72317e+08	3.21611e+07	7.18246e+07	1.53352e+08	2.56375e+08	1.2414e+08	1.5299e+08	1.16365e+08	1.20952e+08	8.43558e+08	7.01779e+08	7.14277e+08	1.03023e+09	7.63054e+08	8.05174e+08	1.40079e+08	#VALUE!	7.47092e+07	3.53921e+08	5.01583e+07	1.18464e+08	3.75427e+08	6.94481e+08	3.31257e+08	3.05707e+08	3.79068e+08	3.62994e+08	12.594	9.4	40.0844
M5XBQ6	Uncharacterized protein OS=Prunus persica GN=PRUPE_ppa010610mg PE=4 SV=1	66.054	52.2634	12	157	6	1	243	28.2	9.91	2.39355e+08	3.5294e+08	4.01068e+08	8.8065e+08	1.016e+09	1.44935e+09	6.33599e+07			3.14084e+08		69779351							1.11877e+09	1.47998e+09	1.74393e+09	1.82154e+09	2.50978e+09	1.91381e+09	6.33599e+07	#VALUE!	#VALUE!	6.45098e+08	#VALUE!	1.15091e+08	#VALUE!	#VALUE!	#VALUE!	#VALUE!	#VALUE!	#VALUE!	7.799	29.03	44.4444
M5WRQ7	Uncharacterized protein OS=Prunus persica GN=PRUPE_ppa004799mg PE=3 SV=1	66.018	41.5479	14	201	14	1	491	54.8	7.3				4.39457e+07		6.23022e+07	2.84222e+08	1.79212e+08	1.8129e+08	1.66984e+08	5.02857e+08	3.71457e+08	7.72959e+07	7.07829e+07	1.05922e+08	6.57384e+08	3.80388e+08	4.13054e+08	#VALUE!	#VALUE!	#VALUE!	9.08974e+07	#VALUE!	8.2268e+07	2.84222e+08	2.50108e+08	2.5791e+08	3.42969e+08	7.84252e+08	6.12662e+08	1.8923e+08	1.9174e+08	2.82644e+08	1.3136e+09	1.23915e+09	1.23963e+09	4.248		0
B6ZL92	GDP-D-mannose-3',5'-epimerase OS=Prunus persica GN=GME PE=2 SV=1	65.977	41.7553	14	158	14	1	376	42.6	6.47	5.63474e+07	8.44383e+07	6.24419e+07	1.52825e+08	1.07614e+08	2.42821e+08	4.8004e+08	2.64826e+08	3.32977e+08	5.84918e+07	1.63525e+08	1.32195e+08	5.27671e+07	1.34182e+08	6.55172e+07	5.99124e+08	3.28493e+08	2.28242e+08	2.63373e+08	3.54073e+08	2.71511e+08	3.16104e+08	2.65833e+08	3.20637e+08	4.8004e+08	3.6959e+08	4.73707e+08	1.20136e+08	2.55033e+08	2.18036e+08	1.29181e+08	3.63478e+08	1.74827e+08	1.19718e+09	1.07009e+09	6.84984e+08	3.642	1.74	6.11702
M5WUX4	Uncharacterized protein OS=Prunus persica GN=PRUPE_ppa010093mg PE=4 SV=1	65.406	46.2121	10	237	10	1	264	28.4	8.19	2.236e+08	1.91127e+08	1.90609e+08	2.01858e+09	2.2918e+09	3.06281e+09	4.034e+08	3.44109e+08	3.576e+08	2.06168e+09	4156832142	3.7842e+09		36593411	42628164	4.01019e+09	2038218913	3.14543e+09	1.04513e+09	8.01447e+08	8.2881e+08	4.17524e+09	5.66131e+09	4.04433e+09	4.034e+08	4.80236e+08	5.08736e+08	4.23448e+09	6.48297e+09	6.24147e+09	#VALUE!	9.9126e+07	1.13749e+08	8.01324e+09	6.63967e+09	9.43984e+09	3.833	7.61	20.4545
M5VZS0	Uncharacterized protein OS=Prunus persica GN=PRUPE_ppa010312mg PE=3 SV=1	65.36	50.7874	12	218	7	1	254	27.3	5.69	9.44622e+07	7.48628e+07	5.99268e+07	6.0063e+07		8.60862e+07	4.5844e+08	5.39789e+08	3.43704e+08	9.77165e+07	1.89146e+08	1.86725e+08	2.04342e+08	9.56338e+07	1.3737e+08	9.61798e+07		5.18686e+07	4.41524e+08	3.13921e+08	2.60574e+08	1.24235e+08	#VALUE!	1.13674e+08	4.5844e+08	7.53327e+08	4.88967e+08	2.007e+08	2.94991e+08	3.07974e+08	5.00256e+08	2.59057e+08	3.66559e+08	1.92188e+08	#VALUE!	1.55664e+08	10.788	20.27	31.8898
M5XKK7	Chalcone-flavonone isomerase family protein OS=Prunus persica GN=PRUPE_ppa011276mg PE=3 SV=1	65.333	55.5556	11	448	11	1	216	23.1	5.67	1.91905e+09	2.40715e+09	2.15791e+09	9.9417e+08	9.22625e+08	1.70634e+09	1.02677e+10	7.69211e+09	8.67474e+09	9.20678e+08	1.99607e+09	1.99356e+09	7.92782e+08	641317700	8.03777e+08	2.67302e+09	1.44081e+09	1.7452e+09	8.96981e+09	1.00939e+10	9.38307e+09	2.05634e+09	2.27912e+09	2.25316e+09	1.02677e+10	1.07351e+10	1.2341e+10	1.89098e+09	3.11305e+09	3.28807e+09	1.94083e+09	1.73723e+09	2.1448e+09	5.34127e+09	4.69355e+09	5.23757e+09	7.66	42.79	54.6296
M5XEF7	Uncharacterized protein OS=Prunus persica GN=PRUPE_ppa005521mg PE=4 SV=1	65.309	44.2982	16	155	16	1	456	50.4	7.42	2.18568e+08	1.96911e+08	2.05172e+08	1.82071e+08	6.87555e+07	252590438	6.65512e+08	5.14099e+08	4.66717e+08	1.10742e+08	3.64203e+08	3.14708e+08	1.28702e+08	1.14589e+08	1.02639e+08	8.32246e+07	5.7522e+07	6.84799e+07	1.0216e+09	8.25702e+08	8.92132e+08	3.76597e+08	1.69843e+08	3.33537e+08	6.65512e+08	7.17474e+08	6.6397e+08	2.27453e+08	5.68009e+08	5.19064e+08	3.1508e+08	3.10404e+08	2.73883e+08	1.66301e+08	1.87383e+08	2.05517e+08	4.623	9.09	24.5614
M5VIV9	Uncharacterized protein OS=Prunus persica GN=PRUPE_ppa004819mg PE=3 SV=1	65.206	45.9184	16	147	16	1	490	54.5	5.06		4.23118e+07	3.68894e+07	1.81657e+08	8.54589e+07	2.23888e+08	5.79711e+07			1.67119e+08			1.51768e+08	1.67756e+08	2.04038e+08	2.10213e+08	1.10243e+08	1.31426e+08	#VALUE!	1.77425e+08	1.60403e+08	3.7574e+08	2.11105e+08	2.95637e+08	5.79711e+07	#VALUE!	#VALUE!	3.43246e+08	#VALUE!	#VALUE!	3.71549e+08	4.54425e+08	5.44458e+08	4.20051e+08	3.59127e+08	3.94427e+08	3.52		0
M5XDT8	Uncharacterized protein OS=Prunus persica GN=PRUPE_ppa008163mg PE=4 SV=1	64.95	44.898	14	135	7	1	343	37.5	6.02	4.15959e+07	4.73357e+07	4.57264e+07	9.68178e+07		1.42105e+08	1.31187e+08	1.18512e+08	1.30341e+08		1.23239e+08	8.48368e+07	24158812	2.54754e+07	8.33558e+07	2.83652e+07			1.94423e+08	1.98492e+08	1.98828e+08	2.00258e+08	#VALUE!	1.87645e+08	1.31187e+08	1.65394e+08	1.85429e+08	#VALUE!	1.92203e+08	1.39926e+08	5.91439e+07	6.9009e+07	2.22427e+08	5.668e+07	#VALUE!	#VALUE!	5.31	0	6.99708
M5X104	Uncharacterized protein OS=Prunus persica GN=PRUPE_ppa012936mg PE=3 SV=1	64.864	70.9459	8	264	8	1	148	16.5	6.95	1.04044e+09	1.00461e+09	9.83969e+08	2.3078e+09	2.29325e+09	4.04403e+09	697606707	1.37618e+08	186961134	7.67685e+08	3.2552e+08	3.99144e+08	3.15704e+08	2.89497e+08	3.70632e+08	5.61808e+08	2.31156e+08	2.8808e+08	4.86311e+09	4.21262e+09	4.2785e+09	4.77347e+09	5.6649e+09	5.34e+09	697606707	1.92059e+08	2.65978e+08	1.57675e+09	5.07679e+08	6.58328e+08	7.72885e+08	7.84205e+08	9.88999e+08	1.12262e+09	7.5301e+08	8.64566e+08	45.416	31.82	42.5676
M5WLB4	Peroxidase OS=Prunus persica GN=PRUPE_ppa018664mg PE=3 SV=1	64.603	38.9439	8	95	7	1	303	32.7	6.39							1.72044e+07				7.46042e+07	7.5698e+07		3.08308e+07	2.41304e+07	629734418	2.35961e+08	4.55151e+08	#VALUE!	#VALUE!	#VALUE!	#VALUE!	#VALUE!	#VALUE!	1.72044e+07	#VALUE!	#VALUE!	#VALUE!	1.16352e+08	1.24852e+08	#VALUE!	8.35159e+07	6.43898e+07	1.25835e+09	7.68664e+08	1.36597e+09	5.661		0
M5XY90	Uncharacterized protein OS=Prunus persica GN=PRUPE_ppa006845mg PE=4 SV=1	64.121	37.4046	13	234	12	1	393	41.7	8.82	1.30098e+08	1.5712e+08	1.52347e+08	2.49561e+08	2.88094e+08	4.46768e+08	1.87721e+08	2.15171e+08	1.2542e+08	2.75397e+08	4.53012e+08	4.42915e+08		7.42201e+06	2.48389e+07	1.74557e+08	1.0304e+08	1.31884e+08	6.0809e+08	6.58847e+08	6.62437e+08	5.16193e+08	7.11666e+08	5.89943e+08	1.87721e+08	3.00292e+08	1.78428e+08	5.65638e+08	7.06514e+08	7.30521e+08	#VALUE!	2.01051e+07	6.62803e+07	3.48803e+08	3.35663e+08	3.958e+08	2.562	15.52	32.0611
M5WSQ7	Uncharacterized protein OS=Prunus persica GN=PRUPE_ppa007069mg PE=3 SV=1	64.05	36.8146	12	209	11	1	383	40.9	5.4	6.46705e+07	8.77514e+07	8.38407e+07	9.93991e+07	4.25933e+07	1.2485e+08	1.89618e+08	1.46545e+08	1.68147e+08	8.34641e+07	2.6762e+08	225369981	8.30502e+07	6.98911e+07	8.82499e+07	1.15141e+08	3.31016e+07	3.32204e+07	3.02276e+08	3.67966e+08	3.64557e+08	2.05597e+08	1.05216e+08	1.6486e+08	1.89618e+08	2.04517e+08	2.39213e+08	1.71427e+08	4.17379e+08	3.71714e+08	2.03318e+08	1.89324e+08	2.35487e+08	2.30077e+08	1.07831e+08	9.96988e+07	3.507	7.59	23.4987
M5XE62	Uncharacterized protein OS=Prunus persica GN=PRUPE_ppa006204mg PE=4 SV=1	63.734	31.0427	13	188	13	1	422	47.1	6.48		2.64746e+07	2.3116e+07	1.21867e+08	1.60559e+08	2.16564e+08	1.889e+08	7.82068e+07	1.27068e+08	3.19657e+08	1.15508e+08	1.42094e+08	7.03882e+08	4.79144e+08	5.30711e+08	4.00097e+08	3.74954e+08	3.13792e+08	#VALUE!	1.11015e+08	1.00513e+08	2.52069e+08	3.96622e+08	2.85965e+08	1.889e+08	1.09145e+08	1.80772e+08	6.56542e+08	1.80146e+08	2.34363e+08	1.72319e+09	1.29793e+09	1.41615e+09	7.99482e+08	1.22145e+09	9.41731e+08	2.562		0
M5XKF0	Uncharacterized protein OS=Prunus persica GN=PRUPE_ppa010851mg PE=4 SV=1	63.538	49.3562	15	145	8	1	233	26.1	10.24	1.76545e+08	1.88854e+08	1.82947e+08	2.38364e+08	3.97411e+08	4.31882e+08				1.1177e+08	3.67191e+07	2.93745e+07		4.28642e+07		2.69924e+07	1.66386e+07	2.39029e+07	8.25185e+08	7.91919e+08	7.95493e+08	4.93032e+08	9.81704e+08	5.70286e+08	#VALUE!	#VALUE!	#VALUE!	2.29564e+08	5.72668e+07	4.84489e+07	#VALUE!	1.16113e+08	#VALUE!	5.39367e+07	5.42016e+07	7.17357e+07	10.365	13.44	47.2103
M5XG82	Alpha-galactosidase OS=Prunus persica GN=PRUPE_ppa004477mg PE=3 SV=1	63.45	30.5118	10	159	10	1	508	56.2	6.55	7.14518e+07	1.30277e+08	1.01759e+08	8.55887e+07	2.42234e+07	1.03584e+08	5.20543e+08	6.40821e+08	5.43115e+08	8.43235e+07	2.67196e+08	1.74227e+08	1.07885e+08	103473950	9.50799e+07	2.72373e+08	1.53701e+08	1.72008e+08	3.33972e+08	5.46288e+08	4.42471e+08	1.77032e+08	5.98379e+07	1.36779e+08	5.20543e+08	8.94328e+08	7.72657e+08	1.73192e+08	4.16718e+08	2.87362e+08	2.64117e+08	2.80295e+08	2.53712e+08	5.44261e+08	5.00695e+08	5.16218e+08	1.548	1.83	9.05512
M5X090	Cysteine synthase OS=Prunus persica GN=PRUPE_ppa007292mg PE=3 SV=1	63.21	31.016	11	223	11	1	374	40.7	8.66	1.15622e+08	1.34288e+08	1.28804e+08	1.93805e+08	3.91937e+08	4.77011e+08	4.43222e+08	1.78992e+08	2.51511e+08	1.84329e+08	7.10449e+07	6.69697e+07	1.12978e+08	1.44124e+08	1.98467e+08	4.85297e+08	2.45531e+08	2.88333e+08	5.40427e+08	5.63107e+08	5.60066e+08	4.00866e+08	9.68182e+08	6.29877e+08	4.43222e+08	2.49801e+08	3.57809e+08	3.78593e+08	1.10801e+08	1.10456e+08	2.76586e+08	3.90411e+08	5.29592e+08	9.6973e+08	7.99837e+08	8.65325e+08	4.78	6.71	24.0642
M5WUQ9	Uncharacterized protein OS=Prunus persica GN=PRUPE_ppa010162mg PE=3 SV=1	63.202	44.4444	13	303	8	1	261	29.6	4.88	1.05771e+07			2.44252e+07	7.6046e+07	5.92399e+07	2.19707e+08	9.59064e+07	6.59513e+07	1.09111e+08	7.34939e+07	4.20389e+07	1.67216e+08	1.64266e+08	1.36672e+08	1.3625e+08		9.83129e+07	4.94382e+07	#VALUE!	#VALUE!	5.05211e+07	1.87853e+08	7.82243e+07	2.19707e+08	1.33847e+08	9.3825e+07	2.24102e+08	1.14621e+08	6.93368e+07	4.09367e+08	4.44973e+08	3.64696e+08	2.72258e+08	#VALUE!	2.9505e+08	7.913	3.46	9.96169
M5WAW6	Elongation factor 1-alpha OS=Prunus persica GN=PRUPE_ppa005718mg PE=3 SV=1	62.6	28.4116	11	190	2	1	447	49.3	9.07				7.43668e+07	167055816	1.17805e+08	2.28394e+08	97753143		4.97807e+07									#VALUE!	#VALUE!	#VALUE!	1.53821e+08	4.1267e+08	1.55557e+08	2.28394e+08	1.36424e+08	#VALUE!	1.02245e+08	#VALUE!	#VALUE!	#VALUE!	#VALUE!	#VALUE!	#VALUE!	#VALUE!	#VALUE!	2.562	2.49	6.93512
M5WSP8	Uncharacterized protein OS=Prunus persica GN=PRUPE_ppa007020mg PE=4 SV=1	62.387	36.6234	8	123	7	1	385	40.9	4.7	1.45613e+08	1.57503e+08	1.37209e+08	2.24914e+08	2.26752e+08	2.94545e+08	2.18443e+08	2.64049e+08	3.84702e+08	9.38369e+07	2.21764e+08	2.13043e+08	1.3332e+08	9.15123e+07	1.0161e+08	1.94337e+08	1.96798e+08	1.65935e+08	6.80608e+08	6.60452e+08	5.96613e+08	4.65212e+08	5.60133e+08	3.88937e+08	2.18443e+08	3.68506e+08	5.47292e+08	1.92731e+08	3.45861e+08	3.51382e+08	3.26384e+08	2.47893e+08	2.71137e+08	3.88327e+08	6.41088e+08	4.97992e+08	7.577	3.27	20.5195
M5WAA0	Uncharacterized protein OS=Prunus persica GN=PRUPE_ppa010963mg PE=4 SV=1	62.38	47.5983	7	280	7	1	229	24.1	8.87	4.24433e+08	4.95708e+08	4.78155e+08	8.60124e+08	8.90541e+08	1.19925e+09	8.60197e+08	1.07309e+09	9.94376e+08	6.26282e+08	1.43361e+09	1.46112e+09	1.63931e+08	8.11172e+07	1.36007e+08	7.63161e+08	1.93794e+08	1.79351e+08	1.98384e+09	2.07864e+09	2.07912e+09	1.77908e+09	2.19986e+09	1.58358e+09	8.60197e+08	1.4976e+09	1.41464e+09	1.28632e+09	2.23585e+09	2.4099e+09	4.01325e+08	2.19734e+08	3.62922e+08	1.52496e+09	6.313e+08	5.38257e+08	4.412	19.24	39.738
M5XJF5	Uncharacterized protein OS=Prunus persica GN=PRUPE_ppa005289mg PE=3 SV=1	62.311	36.3248	14	127	14	1	468	49.9	9.45	7.36143e+07	9.19312e+07	8.31163e+07	6.92266e+08	4.07577e+08	9.30413e+08	2.49639e+08	1.18417e+08	8.54922e+07	5.65106e+08	6.17745e+07	1.29445e+08	10515579		3.09741e+07				3.44079e+08	3.85493e+08	3.61407e+08	1.43189e+09	1.00682e+09	1.22858e+09	2.49639e+08	1.65263e+08	1.21625e+08	1.16067e+09	9.63432e+07	2.135e+08	2.57435e+07	#VALUE!	8.26517e+07	#VALUE!	#VALUE!	#VALUE!	4.109	4.55	13.2479
M5WX92	6-phosphogluconate dehydrogenase, decarboxylating OS=Prunus persica GN=PRUPE_ppa004860mg PE=3 SV=1	62.242	40.1639	16	170	14	1	488	53.7	6.61	4.74013e+07	3.61576e+07	5.40994e+07	1.18384e+08	3.40841e+07	218032464	1.93498e+08	9.41287e+07	5.89727e+07	7.29025e+07	1.29699e+08	1.17044e+08	3.10354e+08	2.41578e+08	349264230	3.07178e+08	1.90743e+08	2.14984e+08	2.21558e+08	1.51619e+08	2.35236e+08	2.44866e+08	8.41964e+07	2.87905e+08	1.93498e+08	1.31366e+08	8.3897e+07	1.49734e+08	2.02278e+08	1.93047e+08	7.59786e+08	6.54398e+08	9.3198e+08	6.13808e+08	6.21363e+08	6.45194e+08	2.384	1.78	10.2459
M5W5W1	Uncharacterized protein OS=Prunus persica GN=PRUPE_ppa004626mg PE=4 SV=1	62.209	33.2665	12	128	9	1	499	55.7	8.43				66900819	8.13042e+07	1.02644e+08	1.16483e+08		6.28207e+07	72928444			2.3993e+08	2.23897e+08	1.77767e+08	4.61864e+07		2.93585e+07	#VALUE!	#VALUE!	#VALUE!	1.38378e+08	2.00842e+08	1.35538e+08	1.16483e+08	#VALUE!	8.93713e+07	1.49788e+08	#VALUE!	#VALUE!	5.87379e+08	6.06503e+08	4.74354e+08	9.22905e+07	#VALUE!	8.81088e+07	2.398	1.68	1.60321
M5X276	Uncharacterized protein OS=Prunus persica GN=PRUPE_ppa010026mg PE=3 SV=1	62.195	41.573	13	259	13	1	267	29.7	9.79				6.7045e+07	2.25471e+08	8.72304e+07	4.16861e+08	3.73379e+08	3.08167e+08	3.39015e+08	5.59112e+08	6.23626e+08	6.58305e+08	3.87077e+08	4.39989e+08	4.82593e+08	414035906	4.36064e+08	#VALUE!	#VALUE!	#VALUE!	1.38676e+08	5.56969e+08	1.15185e+08	4.16861e+08	5.21086e+08	4.3841e+08	6.96303e+08	8.71988e+08	1.02858e+09	1.61161e+09	1.04853e+09	1.17407e+09	9.64326e+08	1.34876e+09	1.30868e+09	4.179		0
M5WB47	Uncharacterized protein OS=Prunus persica GN=PRUPE_ppa008341mg PE=3 SV=1	61.743	50.5952	10	147	10	1	336	35.1	8.75	1.89693e+08	1.99651e+08	2.1675e+08	3.66366e+08	1.32712e+08	3.48876e+08	800943274	6.33632e+08	6.18936e+08	1.66691e+08	1.60935e+08	1.51634e+08	1.19247e+08	1.78552e+08	1.34375e+08	1.09388e+08	5.30862e+07	4.97445e+07	8.86641e+08	8.37194e+08	9.42476e+08	7.57792e+08	3.27831e+08	4.60679e+08	800943274	8.84293e+08	8.80523e+08	3.42366e+08	2.50994e+08	2.50098e+08	2.91933e+08	4.8367e+08	3.58568e+08	2.1858e+08	1.72933e+08	1.4929e+08	4.995	12.49	19.0476
M5X661	Uncharacterized protein OS=Prunus persica GN=PRUPE_ppa001865mg PE=4 SV=1	61.665	33.2447	16	125	16	1	752	80.9	6.84	6.62645e+07	1.08377e+08	7.86493e+07	2.79756e+08	9.56143e+07	3.50229e+08	1.3373e+08	2.56354e+07	3.83897e+07	9.04887e+07	1.15021e+08	1.30621e+08	9.95714e+07	1.12878e+08	8.3213e+07	2.45897e+08	1.38423e+08	1.0401e+08	3.09726e+08	4.54454e+08	3.41984e+08	5.78649e+08	2.36191e+08	4.62465e+08	1.3373e+08	3.57767e+07	5.46148e+07	1.85855e+08	1.79386e+08	2.15439e+08	2.43764e+08	3.05771e+08	2.22046e+08	4.91355e+08	4.50923e+08	3.12149e+08	1.703	2.2	10.6383
M5XG27	Uncharacterized protein OS=Prunus persica GN=PRUPE_ppa010385mg PE=3 SV=1	61.549	49.4024	11	350	4	1	251	28.3	4.87	6.88927e+07	5.7189e+07	6.08578e+07	6.25574e+07	8.37766e+07	9.03316e+07	1.2158e+08	33706997	7.28884e+07	1.32179e+08	1.21381e+08	9.60606e+07	1.53005e+08	1.17588e+08	1.57574e+08	1.09269e+08	67915604	1.61696e+08	3.2201e+08	2.3981e+08	2.64623e+08	1.29394e+08	2.06949e+08	1.1928e+08	1.2158e+08	4.70413e+07	1.03694e+08	2.71482e+08	1.89305e+08	1.58437e+08	3.74575e+08	3.18529e+08	4.20473e+08	2.18343e+08	2.21241e+08	4.85272e+08	4.456	5.07	17.1315
M5WHH6	Uncharacterized protein OS=Prunus persica GN=PRUPE_ppa011600mg PE=3 SV=1	61.544	49.5098	7	172	6	1	204	21.7	6.18	9.49441e+07	8.67415e+07	6.03206e+07	6.67576e+07	7.04582e+07	1.82771e+08	4.47134e+08	593332506	6.0642e+08	1.63219e+08	264559173	1.89848e+08	1.78517e+09	6.4458e+08	7.08828e+08	1.55753e+08	7.05705e+07	9.66652e+07	4.43777e+08	3.63731e+08	2.62287e+08	1.38082e+08	1.74049e+08	2.41343e+08	4.47134e+08	8.28052e+08	8.62718e+08	3.35236e+08	4.12605e+08	3.13125e+08	4.37032e+09	1.74607e+09	1.89144e+09	3.11228e+08	2.2989e+08	2.90105e+08	9	0	19.6078
M5WST7	Uncharacterized protein OS=Prunus persica GN=PRUPE_ppa004059mg PE=3 SV=1	61.397	33.4586	16	126	16	1	532	59.2	7.3				9.34671e+07		8.25527e+07	1.39659e+08	3.56556e+07	3.83005e+07	1.20322e+08	6.92382e+07	8.85557e+07	3.2054e+08	3.00439e+08	3.36321e+08	4.90915e+08	2.41748e+08	2.72523e+08	#VALUE!	#VALUE!	#VALUE!	1.93328e+08	#VALUE!	1.09008e+08	1.39659e+08	4.97608e+07	5.44879e+07	2.47129e+08	1.07983e+08	1.46059e+08	7.84724e+08	8.13843e+08	8.97443e+08	9.80956e+08	7.87514e+08	8.17878e+08	2.765		0
M5X2M4	Pectinesterase OS=Prunus persica GN=PRUPE_ppa003915mg PE=4 SV=1	61.293	30	11	133	11	1	540	59.1	7.94	6.09967e+07	7.86767e+07	7.05687e+07	1.20538e+08	2.76377e+07	1.32274e+08	7.15841e+08	4.87915e+08	4.95576e+08	8.00303e+07	3.04923e+08	2.95058e+08	4.45697e+07	4.68716e+07	3.2428e+07	3.2842e+07	2.42042e+07	1.23758e+07	2.85104e+08	3.29913e+08	3.06848e+08	2.49321e+08	6.82719e+07	1.74664e+08	7.15841e+08	6.80931e+08	7.05026e+08	1.64374e+08	4.75556e+08	4.86654e+08	1.09112e+08	1.26968e+08	8.65311e+07	6.56254e+07	7.88472e+07	3.71414e+07	1.929	5.82	15.3704
M5XUC3	Chlorophyll a-b binding protein, chloroplastic OS=Prunus persica GN=PRUPE_ppa010066mg PE=3 SV=1	61.07	56.9811	8	112	2	1	265	28.3	5.43				2.48965e+08						1.22203e+09	1.09899e+09	1.00833e+09				2.72136e+09	1.85573e+09	1.32666e+09	#VALUE!	#VALUE!	#VALUE!	5.14961e+08	#VALUE!	#VALUE!	#VALUE!	#VALUE!	#VALUE!	2.50993e+09	1.71398e+09	1.66309e+09	#VALUE!	#VALUE!	#VALUE!	5.43788e+09	6.04519e+09	3.98149e+09	11.328		0
M5X4N0	Uncharacterized protein OS=Prunus persica GN=PRUPE_ppa004554mg PE=3 SV=1	60.944	32.008	10	129	10	1	503	53.8	6.21				1.19741e+08	3.63487e+07	66918532	6.1481e+07	3.91346e+07	7.26624e+07	1.0639e+08	9.87898e+07	8.82887e+07	2.06412e+08	2.06739e+08	2.41486e+08	1.9806e+08	1.29758e+08	1.09196e+08	#VALUE!	#VALUE!	#VALUE!	2.47672e+08	8.97904e+07	8.83637e+07	6.1481e+07	5.4616e+07	1.03372e+08	2.18514e+08	1.54072e+08	1.45619e+08	5.05324e+08	5.60025e+08	6.44382e+08	3.95767e+08	4.22697e+08	3.2771e+08	3.806		0
M5W5U6	Sucrose synthase OS=Prunus persica GN=Sus3 PE=2 SV=1	60.903	30.3125	12	143	12	1	640	73	6.51	2.98152e+07			1.94178e+08	1.03578e+08	2.50925e+08	1.47177e+08		5.69756e+07	4.00239e+08			7.3207e+07	174548305	1.52718e+08	132559019	1.70496e+08	1.03653e+08	1.39359e+08	#VALUE!	#VALUE!	4.01638e+08	2.55864e+08	3.31338e+08	1.47177e+08	#VALUE!	8.10558e+07	8.22051e+08	#VALUE!	#VALUE!	1.7922e+08	4.72825e+08	4.07514e+08	2.64882e+08	5.55406e+08	3.11075e+08	1.966	0	4.375
M5W218	Phosphoserine aminotransferase OS=Prunus persica GN=PRUPE_ppa006013mg PE=3 SV=1	60.793	29.1667	11	102	11	1	432	48	8.4	6.23942e+07	4.24139e+07	5.89144e+07	1.48456e+08	8.3186e+07	2.39812e+08	5.29519e+08	3.27258e+08	4.38955e+08	5.90327e+07	8.04514e+07	5.90978e+07	5.1784e+07	1.05591e+08	7.267e+07	9.48958e+07	40398333	5.07155e+07	2.91636e+08	1.77853e+08	2.56172e+08	3.07066e+08	2.0549e+08	3.16664e+08	5.29519e+08	4.56719e+08	6.24476e+08	1.21247e+08	1.25472e+08	9.74729e+07	1.26774e+08	2.8603e+08	1.93913e+08	1.89623e+08	1.31601e+08	1.52204e+08	2.3	0	3.24074
M5WNQ0	Uncharacterized protein OS=Prunus persica GN=PRUPE_ppa000910mg PE=3 SV=1	60.633	20.6218	18	116	10	1	965	110	6.47				198397303	5.52777e+07	2.64699e+08	9.76832e+07	6.35125e+07	3.04213e+07	1.14318e+08	5.43915e+07	7.10269e+07	1.54119e+08	1.61023e+08	2.24089e+08	240423021	1.42751e+08	1.15373e+08	#VALUE!	#VALUE!	#VALUE!	4.10366e+08	1.3655e+08	3.49527e+08	9.76832e+07	8.86378e+07	4.32786e+07	2.34799e+08	8.48286e+07	1.17148e+08	3.77303e+08	4.36187e+08	5.97961e+08	4.80418e+08	4.65023e+08	3.46248e+08	0.823		0
M5WYF8	Uncharacterized protein OS=Prunus persica GN=PRUPE_ppa001147mg PE=3 SV=1	60.606	24.442	17	153	17	1	896	100.2	5.53	1.38244e+08	1.7483e+08	1.67578e+08	2.36737e+08	1.44731e+08	4.33424e+08	2.26648e+08	1.35429e+08	2.15306e+08	8.30708e+07	2.107e+08	1.76305e+08	1.26875e+08	1.20492e+08	1.6956e+08	1.01176e+08	94128086	3.37817e+07	6.46166e+08	7.33109e+08	7.28665e+08	4.89667e+08	3.57521e+08	5.72321e+08	2.26648e+08	1.89004e+08	3.06303e+08	1.70619e+08	3.28607e+08	2.90788e+08	3.10607e+08	3.26395e+08	4.52455e+08	2.02172e+08	3.0663e+08	1.01383e+08	0.987	8.53	10.3795
M5WV99	Uncharacterized protein OS=Prunus persica GN=PRUPE_ppa011617mg PE=3 SV=1	60.511	50.2463	7	249	6	1	203	21.6	6.54	1.35397e+08	1.66195e+08	1.04701e+08	2.09054e+08	1.91873e+08	3.78529e+08	8.28752e+08	9.3742e+08	7.30728e+08	3.45819e+08	6.38722e+08	5.70884e+08	9.19618e+08	3.5664e+08	4.71886e+08	4.98161e+08	2.40967e+08	3.14289e+08	6.32856e+08	6.96901e+08	4.55261e+08	4.32407e+08	4.73975e+08	4.99835e+08	8.28752e+08	1.30826e+09	1.03956e+09	7.10278e+08	9.96147e+08	9.41587e+08	2.25134e+09	9.66085e+08	1.25919e+09	9.95435e+08	7.84969e+08	9.43222e+08	11.589	9.84	27.0936
M5XZ67	Uncharacterized protein OS=Prunus persica GN=PRUPE_ppa007490mg PE=4 SV=1	60.328	46.9945	14	117	8	1	366	40.6	6.39	4.66619e+07	3.542e+07	3.27105e+07	6.79909e+07	2.46992e+07	8.6493e+07	6.69957e+07	1.44849e+08	7.39607e+07	3.44996e+07	1.61308e+08	1.54257e+08	5.66816e+07	4.54452e+07	8.33309e+07	7.45442e+07	4.62592e+07	7.14479e+07	2.18102e+08	1.48526e+08	1.42232e+08	1.40633e+08	6.10133e+07	1.14211e+08	6.69957e+07	2.0215e+08	1.05219e+08	7.08586e+07	2.51575e+08	2.54424e+08	1.38764e+08	1.23104e+08	2.22361e+08	1.48956e+08	1.50693e+08	2.14425e+08	4.926	0	5.7377
M5XT94	Uncharacterized protein OS=Prunus persica GN=PRUPE_ppa012490mg PE=4 SV=1	60.256	53.0488	10	490	9	1	164	18	7.18	2.55483e+08	2.43245e+08	2.55247e+08	4.69501e+08	4.67543e+08	7.13514e+08	1.76302e+09	1.39556e+09	1.39576e+09	8.62903e+08	1.69012e+09	1.92999e+09	8.30715e+08	5.81879e+08	8.20188e+08	1.85119e+09	1.13933e+09	1.54133e+09	1.19415e+09	1.01999e+09	1.10987e+09	9.71118e+08	1.15495e+09	9.42171e+08	1.76302e+09	1.94763e+09	1.98566e+09	1.77231e+09	2.6359e+09	3.18323e+09	2.0337e+09	1.57622e+09	2.1886e+09	3.69909e+09	3.71148e+09	4.62574e+09	24.119	13.77	31.0976
M5XEX0	Uncharacterized protein OS=Prunus persica GN=PRUPE_ppa002732mg PE=3 SV=1	60.175	23.7872	11	58	11	1	639	70.6	4.93		3.77576e+07	2.91938e+07	14541347			3.44402e+08	1.51363e+08	2.58314e+08	9.98506e+07	4.18369e+07	3.2485e+07	1.29071e+08	5.29715e+07	4.90703e+07				#VALUE!	1.58328e+08	1.26941e+08	3.00774e+07	#VALUE!	#VALUE!	3.44402e+08	2.11242e+08	3.67487e+08	2.05083e+08	6.52486e+07	5.35791e+07	3.15983e+08	1.43492e+08	1.3094e+08	#VALUE!	#VALUE!	#VALUE!	2.162		0
M5WE01	Uncharacterized protein OS=Prunus persica GN=PRUPE_ppa002396mg PE=4 SV=1	60.152	22.5997	11	97	8	1	677	74.4	5.08	2.43773e+07	2.9652e+07	2.39266e+07			3.65056e+07	2.12852e+08	2.11943e+08	1.74895e+08		8.63022e+07	8.74093e+07	2.05154e+08	4.98041e+07	120719478	1.24893e+08	6.15455e+07	4.74534e+07	1.13942e+08	1.24339e+08	1.04038e+08	#VALUE!	#VALUE!	4.82044e+07	2.12852e+08	2.95787e+08	2.48812e+08	#VALUE!	1.34596e+08	1.44168e+08	5.02243e+08	1.34912e+08	3.22129e+08	2.49564e+08	2.0049e+08	1.42414e+08	2.282	0	3.98818
M5VM54	Uncharacterized protein OS=Prunus persica GN=PRUPE_ppa007248mg PE=4 SV=1	60.011	34.5745	7	164	7	1	376	40.1	9.39			562955			1.05689e+08	5.90915e+08	5.90752e+08	4.86029e+08	3.71881e+08	5.60033e+08	5.47202e+08	148045165	1.38203e+08	2.24934e+08	4.93138e+08	3.36263e+08	3.52374e+08	#VALUE!	#VALUE!	2.44785e+06	#VALUE!	#VALUE!	1.39558e+08	5.90915e+08	8.24451e+08	6.91445e+08	7.63806e+08	8.73424e+08	9.02527e+08	3.62434e+08	3.7437e+08	6.00215e+08	9.85397e+08	1.09541e+09	1.05752e+09	3.924		0
M5WC00	Uncharacterized protein OS=Prunus persica GN=PRUPE_ppa008932mg PE=4 SV=1	59.859	40.5751	10	98	10	1	313	33.8	5.25	5.33752e+07	4.33006e+07	5.73534e+07	1.11289e+08	1.77987e+08	1.89687e+08	4.81724e+08	4.4899e+08	6.0535e+08	9.39561e+07	2.62622e+07	2.39671e+07	1.01703e+08	1.31022e+08	1.08728e+08	3.30718e+08	1.92219e+08	1.8647e+08	2.4948e+08	1.81571e+08	2.49385e+08	2.3019e+08	4.39673e+08	2.50475e+08	4.81724e+08	6.26608e+08	8.61196e+08	1.92976e+08	4.09583e+07	3.95302e+07	2.48983e+08	3.54918e+08	2.9013e+08	6.60848e+08	6.26171e+08	5.59621e+08	2.793	2.89	9.58466
M5VZP9	Uncharacterized protein OS=Prunus persica GN=PRUPE_ppa007427mg PE=4 SV=1	59.767	57.6087	14	69	14	1	368	40	8.73				3.84653e+08	9.96711e+07	7.69756e+08				2.30614e+07	5.04756e+07	4.00169e+07							#VALUE!	#VALUE!	#VALUE!	7.95618e+08	2.46213e+08	1.01644e+09	#VALUE!	#VALUE!	#VALUE!	4.73657e+07	7.87214e+07	6.60019e+07	#VALUE!	#VALUE!	#VALUE!	#VALUE!	#VALUE!	#VALUE!	7.913		0
M5XGJ2	Peptidyl-prolyl cis-trans isomerase OS=Prunus persica GN=PRUPE_ppa010146mg PE=3 SV=1	59.356	38.9313	9	216	9	1	262	27.9	9.51	4.45424e+07	4.92839e+07	4.20726e+07	6.23161e+08	4.69463e+08	1.29019e+09	3.77376e+08	3.23077e+08	4.27981e+08	3.16676e+08	4.06802e+08	3.50748e+08	8.60155e+07	6.21177e+07	6.68537e+07	2.37199e+08	1.41669e+08	1.55291e+08	2.08195e+08	2.06661e+08	1.8294e+08	1.28895e+09	1.15969e+09	1.70365e+09	3.77376e+08	4.50885e+08	6.08863e+08	6.50421e+08	6.34446e+08	5.78506e+08	2.10577e+08	1.68267e+08	1.78393e+08	4.73976e+08	4.615e+08	4.66048e+08	3.833	5.69	14.1221
M5VVV7	Elongation factor Tu OS=Prunus persica GN=PRUPE_ppa005707mg PE=3 SV=1	59.199	30.6488	9	53	9	1	447	49	6.81			15453414	8.6044e+07	3.50484e+08	2.45935e+08				1.6312e+08		2.50479e+07	4.78393e+07	2.62313e+07	4.52197e+07	4.62919e+07			#VALUE!	#VALUE!	6.71947e+07	1.77974e+08	8.65784e+08	3.24749e+08	#VALUE!	#VALUE!	#VALUE!	3.35032e+08	#VALUE!	4.13127e+07	1.17117e+08	7.10566e+07	1.20665e+08	9.25014e+07	#VALUE!	#VALUE!	2.398		0
M5XM62	Uncharacterized protein OS=Prunus persica GN=PRUPE_ppa002559mg PE=4 SV=1	59.13	25.6839	12	83	10	1	658	71.6	6.29	8.18678e+06	1.4279e+07	2.03957e+08	5.18367e+07		7.99417e+07	303499600	2.73198e+08	1.87511e+08	110414606	1.58216e+08	1.48056e+08	6.51314e+07	3.88238e+07	13934855	5.42999e+07		1.48382e+07	3.82657e+07	5.9876e+07	8.86849e+08	1.07219e+08	#VALUE!	1.0556e+08	303499600	3.81274e+08	2.66761e+08	2.2678e+08	2.46753e+08	2.44195e+08	1.5945e+08	1.05168e+08	3.71839e+07	1.08503e+08	#VALUE!	4.45315e+07	1.783	0	3.34347
M5WTM0	Chlorophyll a-b binding protein, chloroplastic OS=Prunus persica GN=PRUPE_ppa010078mg PE=3 SV=1	58.908	72.8302	9	96	6	1	265	28.5	5.66				1.81596e+08						8.08773e+08	7.90191e+08	6.59852e+08				1.85906e+09	1.54133e+09	1.11511e+09	#VALUE!	#VALUE!	#VALUE!	3.75614e+08	#VALUE!	#VALUE!	#VALUE!	#VALUE!	#VALUE!	1.66114e+09	1.23238e+09	1.08833e+09	#VALUE!	#VALUE!	#VALUE!	3.71481e+09	5.02103e+09	3.3466e+09	9		0
M5X3Q4	Laccase OS=Prunus persica GN=PRUPE_ppa003349mg PE=3 SV=1	58.832	21.4408	8	57	8	1	583	64	8.25													5.39905e+08	2.30067e+08	2.33911e+08				#VALUE!	#VALUE!	#VALUE!	#VALUE!	#VALUE!	#VALUE!	#VALUE!	#VALUE!	#VALUE!	#VALUE!	#VALUE!	#VALUE!	1.32176e+09	6.23216e+08	6.24171e+08	#VALUE!	#VALUE!	#VALUE!	1.894		0
M5XMH2	Uncharacterized protein OS=Prunus persica GN=PRUPE_ppa012151mg PE=3 SV=1	58.703	64.0884	8	180	1	1	181	20.7	6.95					7.8767e+07			1.56626e+08	1.73856e+08	127235108	1.54072e+08		2.33851e+08		2.38148e+08				#VALUE!	#VALUE!	#VALUE!	#VALUE!	1.94574e+08	#VALUE!	#VALUE!	2.18586e+08	2.47334e+08	2.61328e+08	2.4029e+08	#VALUE!	5.72497e+08	#VALUE!	6.35476e+08	#VALUE!	#VALUE!	#VALUE!	13.678	3.62	18.7845
M5WV12	Proteasome subunit alpha type OS=Prunus persica GN=PRUPE_ppa010523mg PE=3 SV=1	57.83	58.9431	13	131	13	1	246	27.4	6.07	4.56165e+08	498943103	5.15223e+08	5.58784e+08	4.19003e+08	7.33371e+08	1.44919e+08		9.29068e+07	2.78663e+08		6.27159e+07	8.11606e+07	1.07156e+08	1.08564e+08	9.59329e+07	4.91628e+07	3.74462e+07	2.13215e+09	2.09221e+09	2.2403e+09	1.15579e+09	1.03504e+09	9.68392e+08	1.44919e+08	#VALUE!	1.32173e+08	5.72346e+08	#VALUE!	1.0344e+08	1.98692e+08	2.9027e+08	2.89692e+08	1.91695e+08	1.60152e+08	1.12381e+08	7.799	18.58	37.8049
M5WUL8	Uncharacterized protein OS=Prunus persica GN=PRUPE_ppa004375mg PE=3 SV=1	57.694	34.4358	13	138	12	1	514	56	5.19	6.33836e+07	7.51422e+07	85795298	6.73379e+07	5.47875e+07	4.62381e+07	3.3276e+08	1.61122e+08	2.12849e+08	1.80323e+08	2.64834e+08	9.00937e+08	2.09253e+08	4.04186e+07	9.04264e+07	2.40692e+08	4.89921e+07	9.22272e+07	2.9626e+08	3.15092e+08	3.73056e+08	1.39282e+08	1.35339e+08	6.10558e+07	3.3276e+08	2.24862e+08	3.02808e+08	3.70366e+08	4.13033e+08	1.48596e+09	5.12278e+08	1.09488e+08	2.41295e+08	4.80955e+08	1.59596e+08	2.76786e+08	2.415	0	8.75486
M5X3K6	Clathrin heavy chain OS=Prunus persica GN=PRUPE_ppa000130mg PE=3 SV=1	57.34	14.0506	16	35	8	1	1701	192.6	5.45				7151113	1.65362e+07	3.30077e+07	6.26082e+07			21136633				3.47185e+07	1.2125e+07				#VALUE!	#VALUE!	#VALUE!	1.47914e+07	4.08486e+07	4.35856e+07	6.26082e+07	#VALUE!	#VALUE!	4.34125e+07	#VALUE!	#VALUE!	#VALUE!	9.40471e+07	3.23544e+07	#VALUE!	#VALUE!	#VALUE!	0.445		0
M5XCR0	Uncharacterized protein OS=Prunus persica GN=PRUPE_ppa004133mg PE=3 SV=1	57.225	37.1212	17	115	17	1	528	59.2	8.9				1.83372e+07	9.14223e+06	3.84343e+07	1.42527e+08	1.36487e+08	1.14594e+08	1.66441e+08	3.48649e+08	2.9752e+08			1.35578e+07	7.88544e+07	5.9792e+07	6.00691e+07	#VALUE!	#VALUE!	#VALUE!	3.79288e+07	2.25836e+07	5.07512e+07	1.42527e+08	1.9048e+08	1.63026e+08	3.41853e+08	5.43751e+08	4.90715e+08	#VALUE!	#VALUE!	3.61778e+07	1.57568e+08	1.94778e+08	1.80275e+08	2.275		0
M5X5J2	Uncharacterized protein OS=Prunus persica GN=PRUPE_ppa007756mg PE=4 SV=1	56.738	24.7191	6	205	1	1	356	40.3	6.11										3.62998e+07							1.04203e+08	5.03295e+07	#VALUE!	#VALUE!	#VALUE!	#VALUE!	#VALUE!	#VALUE!	#VALUE!	#VALUE!	#VALUE!	7.45561e+07	#VALUE!	#VALUE!	#VALUE!	#VALUE!	#VALUE!	#VALUE!	3.39449e+08	1.51045e+08	2.728	0	1.96629
B6ZL94	L-galactose-1-phosphate phosphatase OS=Prunus persica GN=GPP PE=2 SV=1	56.464	37.7778	10	176	10	1	270	28.7	5.15	1.24607e+08	1.48424e+08	1.36436e+08	1.85751e+08	8.72978e+07	2.59879e+08	1.24718e+09	1.20109e+09	1.06412e+09	2.26736e+08	5.87114e+08	5.41042e+08	2.6036e+08	2.00496e+08	2.13739e+08	2.28597e+08	1.42842e+08	1.73585e+08	5.82422e+08	6.22381e+08	5.93253e+08	3.84207e+08	2.15648e+08	3.43161e+08	1.24718e+09	1.67624e+09	1.51386e+09	4.65693e+08	9.15659e+08	8.92367e+08	6.37396e+08	5.43112e+08	5.70343e+08	4.56788e+08	4.65322e+08	5.20952e+08	4.08	10.08	17.7778
M5XTS4	Profilin OS=Prunus persica GN=PRUPE_ppa010614mg PE=3 SV=1	56.191	37.4486	5	191	5	1	243	27.1	7.03	2.86105e+08	2.707e+08	1.34905e+08	3.5381e+08	1.60687e+08	4.73109e+08	1.00489e+09	1.61999e+09	9.1428e+08	5.79115e+08	7.18488e+08	6.91162e+08	5.93317e+08	5.01633e+08	4.93129e+08	1.00537e+09	6.52209e+08	7.35192e+08	1.33728e+09	1.13512e+09	5.86597e+08	7.31822e+08	3.96937e+08	6.24725e+08	1.00489e+09	2.26085e+09	1.30069e+09	1.18944e+09	1.12055e+09	1.13997e+09	1.45252e+09	1.35885e+09	1.31587e+09	2.00895e+09	2.12463e+09	2.20641e+09	3.394	2.67	7.81893
M5VKE0	Uncharacterized protein OS=Prunus persica GN=PRUPE_ppa010677mg PE=4 SV=1	55.996	50.8333	10	237	10	1	240	25.7	6.34	1.0019e+08	9.33091e+07	8.80552e+07	3.24584e+08	4.39658e+08	5.02186e+08	3.5921e+08	2.81393e+08	2.43705e+08	5.01004e+08	4.11408e+08	5.15584e+08	1.04298e+08	1.1833e+08	1.4939e+08	4.6267e+08	3.21836e+08	3.33373e+08	4.68296e+08	3.91271e+08	3.82883e+08	6.7137e+08	1.08607e+09	6.6312e+08	3.5921e+08	3.92711e+08	3.46704e+08	1.02901e+09	6.41629e+08	8.50377e+08	2.55335e+08	3.20537e+08	3.98633e+08	9.24516e+08	1.04841e+09	1.0005e+09	9	3.84	38.3333
M5VT21	Uncharacterized protein OS=Prunus persica GN=PRUPE_ppa025470mg PE=4 SV=1	55.741	35.426	11	137	11	1	446	49.4	5.69		2.271e+07		9.72286e+07		1.65695e+08	7.02073e+08	6.35681e+08	7.46889e+08	1.04569e+08	3.48731e+08	2.40607e+08	2.07217e+08	1.28315e+08	152422916	9.94804e+07	1.4751e+08	7.73288e+07	#VALUE!	9.52293e+07	#VALUE!	2.01108e+08	#VALUE!	2.18794e+08	7.02073e+08	8.87154e+08	1.06255e+09	2.14774e+08	5.43879e+08	3.96845e+08	5.07293e+08	3.47585e+08	4.06727e+08	1.98784e+08	4.80527e+08	2.32074e+08	2.162		0
M5XD64	Chlorophyll a-b binding protein, chloroplastic OS=Prunus persica GN=PRUPE_ppa010034mg PE=3 SV=1	55.704	55.8052	8	108	1	1	267	28.3	5.43				338361091	1.64299e+08	1.78983e+08				1.62123e+09	1.72639e+09	1602058448				2.42136e+09	1.74151e+09	1.24883e+09	#VALUE!	#VALUE!	#VALUE!	6.99867e+08	4.05859e+08	2.36341e+08	#VALUE!	#VALUE!	#VALUE!	3.32985e+09	2.69246e+09	2.64235e+09	#VALUE!	#VALUE!	#VALUE!	4.8384e+09	5.67312e+09	3.74791e+09	9		0
M5X1K4	Uncharacterized protein OS=Prunus persica GN=PRUPE_ppa007511mg PE=3 SV=1	55.649	49.589	11	55	11	1	365	39.7	5.81													6.68911e+08	5.31994e+08	4.99013e+08				#VALUE!	#VALUE!	#VALUE!	#VALUE!	#VALUE!	#VALUE!	#VALUE!	#VALUE!	#VALUE!	#VALUE!	#VALUE!	#VALUE!	1.63758e+09	1.44109e+09	1.33157e+09	#VALUE!	#VALUE!	#VALUE!	4.337		0
M5WJ67	Uncharacterized protein OS=Prunus persica GN=PRUPE_ppa001552mg PE=4 SV=1	55.581	27.1482	15	61	8	1	803	89.4	5.24			2.80385e+07	2.0732e+08	1.25595e+08	3.00991e+08	138874421			1.01943e+08									#VALUE!	#VALUE!	1.21917e+08	4.28821e+08	3.10252e+08	3.97448e+08	138874421	#VALUE!	#VALUE!	2.09381e+08	#VALUE!	#VALUE!	#VALUE!	#VALUE!	#VALUE!	#VALUE!	#VALUE!	#VALUE!	1.434	0	1.4944
M5VNH2	Uncharacterized protein OS=Prunus persica GN=PRUPE_ppa010497mg PE=4 SV=1	55.561	59.919	9	75	9	1	247	27.8	5.67				7.49934e+07		1.21091e+08	32998154	4.1201e+07	43531882	19422648	3.95815e+07	34467737	7.19971e+08	3.79509e+08	3.68029e+08				#VALUE!	#VALUE!	#VALUE!	1.55117e+08	#VALUE!	1.59897e+08	32998154	5.74999e+07	6.19302e+07	3.98922e+07	6.1731e+07	5.68493e+07	1.76258e+09	1.02803e+09	9.82051e+08	#VALUE!	#VALUE!	#VALUE!	5.661		0
M5Y590	Uncharacterized protein OS=Prunus persica GN=PRUPE_ppa011659mg PE=3 SV=1	55.379	32.1782	6	133	6	1	202	23	10.13	2.87555e+08	2.85942e+08	2.61513e+08	6.13618e+08	4.70813e+08	1.12975e+09	1.62731e+08		3.14134e+07	2.81648e+08		2.99333e+07	7.53748e+07	1.00859e+08	5.33552e+07		2.84345e+07	4.83456e+07	1.34406e+09	1.19903e+09	1.13711e+09	1.26921e+09	1.16303e+09	1.4918e+09	1.62731e+08	#VALUE!	4.469e+07	5.78476e+08	#VALUE!	4.93704e+07	1.84527e+08	2.73211e+08	1.42373e+08	#VALUE!	9.26278e+07	1.45091e+08	7.254	18.79	27.7228
M5W8N2	Uncharacterized protein OS=Prunus persica GN=PRUPE_ppa004784mg PE=3 SV=1	55.371	28.7169	10	58	10	1	491	53.3	8.78				3.05152e+07		7.80172e+07	3.23258e+08	2.00911e+08	2.39202e+08		5.68436e+07		5.3345e+07		1.83477e+07	1.0198e+08	4.94436e+07	5.42769e+07	#VALUE!	#VALUE!	#VALUE!	6.31177e+07	#VALUE!	1.03019e+08	3.23258e+08	2.80391e+08	3.40298e+08	#VALUE!	8.86529e+07	#VALUE!	1.30595e+08	#VALUE!	4.89591e+07	2.03778e+08	1.61067e+08	1.62892e+08	1.395		0
M5WCZ6	Uncharacterized protein OS=Prunus persica GN=PRUPE_ppa005003mg PE=4 SV=1	55.263	32.5726	12	80	12	1	482	52.7	7.31	2.92591e+07	3.30545e+07	3.21381e+07				3.8074e+08	3.23265e+08	3.31556e+08		9.52433e+07	4.75591e+07	50229961	4.63836e+07	6.85253e+07	5.10032e+07	46862404	66926574	1.36759e+08	1.38607e+08	1.39743e+08	#VALUE!	#VALUE!	#VALUE!	3.8074e+08	4.51148e+08	4.71684e+08	#VALUE!	1.48541e+08	7.84415e+07	1.22969e+08	1.25646e+08	1.82854e+08	1.01916e+08	1.52658e+08	2.00855e+08	1.371	0	1.86722
M5WNL4	Uncharacterized protein OS=Prunus persica GN=PRUPE_ppa001469mg PE=3 SV=1	55.014	20.7317	12	74	12	1	820	87.8	8.09				8.04114e+07	2.28388e+07	8.96358e+07	1.80156e+08	1.27353e+08	1.38013e+08	6.99453e+07	3.07338e+08	2.88813e+08				4.79339e+07		3.90538e+07	#VALUE!	#VALUE!	#VALUE!	1.66323e+08	5.64175e+07	1.18361e+08	1.80156e+08	1.77734e+08	1.96343e+08	1.43661e+08	4.79323e+08	4.76353e+08	#VALUE!	#VALUE!	#VALUE!	9.57823e+07	#VALUE!	1.17206e+08	1.456		0
M5VM41	Uncharacterized protein OS=Prunus persica GN=PRUPE_ppa007186mg PE=3 SV=1	54.98	50.3958	14	96	12	1	379	41.1	6.33	7.81137e+07	9.55753e+07	9.12469e+07	2.65489e+08	2.85105e+08	4.06109e+08	4.6384e+08	1.45175e+08	9.72419e+07	125792578				9.04817e+07	1.11174e+08	1.4164e+08	1.49245e+08	7.97961e+07	3.6511e+08	4.00774e+08	3.96761e+08	5.49139e+08	7.04281e+08	5.36253e+08	4.6384e+08	2.02605e+08	1.3834e+08	2.58365e+08	#VALUE!	#VALUE!	#VALUE!	2.45101e+08	2.96657e+08	2.83027e+08	4.86177e+08	2.39479e+08	5.579	0	11.3456
M5W912	Ferredoxin--NADP reductase OS=Prunus persica GN=PRUPE_ppa007547mg PE=3 SV=1	54.908	34.8901	9	98	9	1	364	40.6	8.72				1.21509e+08	5.54874e+07	9.78371e+07		1.59416e+07	1.98815e+07	1.0626e+08	3.34433e+08	3.04732e+08				2.68718e+08	1.79422e+08	2.15486e+08	#VALUE!	#VALUE!	#VALUE!	2.5133e+08	1.37068e+08	1.29191e+08	#VALUE!	2.2248e+07	2.82842e+07	2.18248e+08	5.2158e+08	5.02609e+08	#VALUE!	#VALUE!	#VALUE!	5.36958e+08	5.84484e+08	6.46701e+08	1.913		0
M5WA85	Uncharacterized protein OS=Prunus persica GN=PRUPE_ppa010838mg PE=4 SV=1	54.9	45.9227	12	119	1	1	233	26	10.3	7.3872e+06	2.83288e+07		9.12504e+07	7.43905e+07														3.45284e+07	1.18791e+08	#VALUE!	1.88743e+08	1.83763e+08	#VALUE!	#VALUE!	#VALUE!	#VALUE!	#VALUE!	#VALUE!	#VALUE!	#VALUE!	#VALUE!	#VALUE!	#VALUE!	#VALUE!	#VALUE!	7.733	14.93	45.0644
M5WE99	Uncharacterized protein OS=Prunus persica GN=PRUPE_ppa001235mg PE=4 SV=1	54.618	27.5429	17	70	17	1	875	98.4	5.78	2.31704e+07	5.65692e+06	1.87494e+07	4.35732e+07		66405016	2.0021e+08	1.27484e+08	1.11149e+08	3.51904e+07	7.62224e+07	6.34746e+07		1.09918e+07	6.76964e+06	5.9711e+07	1.70331e+07	19519578	1.08301e+08	2.3721e+07	8.15264e+07	9.0127e+07	#VALUE!	8.76856e+07	2.0021e+08	1.77917e+08	1.58125e+08	7.22774e+07	1.18876e+08	1.04692e+08	#VALUE!	2.97751e+07	1.80642e+07	1.19316e+08	5.54869e+07	5.85808e+07	1.037	1.79	2.97143
M5XJV2	Uncharacterized protein OS=Prunus persica GN=PRUPE_ppa006977mg PE=4 SV=1	54.572	48.062	11	102	11	1	387	41.6	8.62	9.90663e+07	1.08238e+08	8.88042e+07	8.75768e+07	2.13708e+07	9.02642e+07	1.41373e+08	1.09863e+08	1.21799e+08	6.23428e+07	173463382	1.2573e+08	39327831	3.09611e+07	7.63476e+07	1.05723e+08	7.70987e+07	5.16794e+07	4.63045e+08	4.53874e+08	3.8614e+08	1.81144e+08	5.27911e+07	1.19191e+08	1.41373e+08	1.53324e+08	1.73276e+08	1.28046e+08	2.70532e+08	2.07372e+08	9.62796e+07	8.3869e+07	2.03727e+08	2.11258e+08	2.51156e+08	1.55097e+08	4.926	4.35	29.199
M5XF89	Uncharacterized protein OS=Prunus persica GN=PRUPE_ppa005220mg PE=4 SV=1	54.562	30.5085	12	73	11	1	472	53.4	8.62				1.5018e+08	6.57464e+07	2.29286e+08	1.28865e+08	2.99419e+07	4.04322e+07	1.77331e+08	18303834	5.11718e+07	1.21381e+08	1.23973e+08	1.18955e+08	7.71909e+07	8.94265e+07	6.61413e+07	#VALUE!	#VALUE!	#VALUE!	3.10632e+08	1.6241e+08	3.02764e+08	1.28865e+08	4.17868e+07	5.75205e+07	3.6422e+08	2.85466e+07	8.44002e+07	2.97156e+08	3.35823e+08	3.1742e+08	1.54244e+08	2.91314e+08	1.98499e+08	2.562		0
M5X9S6	Coatomer subunit beta OS=Prunus persica GN=PRUPE_ppa000957mg PE=4 SV=1	54.539	17.7708	14	76	14	1	951	106.1	6.07				3.84917e+07		4.0889e+07	9.52494e+07			6.84115e+07			3.70929e+08	2.47063e+08	2.98951e+08	1.44831e+08	8.55404e+07	5.6862e+07	#VALUE!	#VALUE!	#VALUE!	7.96163e+07	#VALUE!	5.39926e+07	9.52494e+07	#VALUE!	#VALUE!	1.4051e+08	#VALUE!	#VALUE!	9.08082e+08	6.69256e+08	7.97722e+08	2.89405e+08	2.78655e+08	1.7065e+08	0.896		0
M5W100	Lactoylglutathione lyase OS=Prunus persica GN=PRUPE_ppa011023mg PE=3 SV=1	54.374	55.7522	10	119	10	1	226	25.4	6.64	1.35194e+08	1.12512e+08	1.03754e+08	1.62667e+08	1.19578e+08	1.81325e+08	4.45422e+08	2.8367e+08	2.84952e+08	9.56841e+07	2.47189e+08	2.24744e+08	6.58909e+07	6.31093e+07	5.32025e+07	1.34542e+08	6.11121e+07	7.4762e+07	6.31908e+08	4.71793e+08	4.51144e+08	3.3646e+08	2.95388e+08	2.39433e+08	4.45422e+08	3.95888e+08	4.05385e+08	1.96526e+08	3.85514e+08	3.70681e+08	1.6131e+08	1.70953e+08	1.41966e+08	2.68844e+08	1.99078e+08	2.24371e+08	4.275	4.47	23.0088
M5Y2Q5	Uncharacterized protein (Fragment) OS=Prunus persica GN=PRUPE_ppa023884mg PE=4 SV=1	54.266	37.1575	14	86	14	1	584	65.3	4.87	63835783	6.89902e+07	4.40147e+07			2.21442e+07	2.58209e+08	1.58914e+08	8.07627e+07	3.4271e+07	1.54871e+07	1.08725e+07	1.51893e+08	2.34855e+08	1.89894e+08	5.32468e+07	5.50872e+07	3.90969e+06	2.98374e+08	2.89295e+08	1.91385e+08	#VALUE!	#VALUE!	2.92407e+07	2.58209e+08	2.2178e+08	1.14896e+08	7.03892e+07	2.41536e+07	1.79326e+07	3.71853e+08	6.36187e+08	5.06715e+08	1.06399e+08	1.79451e+08	1.17335e+07	1.195	0	8.21918
Q40961	Chlorophyll a-b binding protein, chloroplastic OS=Prunus persica GN=Lhcb*Pp1 PE=3 SV=1	54.237	55.8052	8	106	1	1	267	28.3	5.43											1.03128e+08	8.32812e+08				1.45809e+09	1.18649e+09	8.17817e+08	#VALUE!	#VALUE!	#VALUE!	#VALUE!	#VALUE!	#VALUE!	#VALUE!	#VALUE!	#VALUE!	#VALUE!	1.60838e+08	1.3736e+09	#VALUE!	#VALUE!	#VALUE!	2.91357e+09	3.8651e+09	2.45437e+09	7.111		0
M5VJL1	Uncharacterized protein OS=Prunus persica GN=PRUPE_ppa003678mg PE=3 SV=1	54.131	28.3662	13	133	13	1	557	59.9	8.27	5.13028e+07	6.52896e+07	4.28885e+07	6.17939e+07	2.67222e+07	7.5999e+07	1.90415e+08	1.7279e+08	1.71065e+08	3.2213e+07	1.76332e+08	1.62853e+08	4.40412e+07	53837903	3.63396e+07	7.98613e+07	5.31517e+07	6.72278e+07	2.39794e+08	2.73777e+08	1.86488e+08	1.27815e+08	6.60105e+07	1.00354e+08	1.90415e+08	2.41145e+08	2.43364e+08	6.61621e+07	2.75006e+08	2.68601e+08	1.07819e+08	1.45839e+08	9.69689e+07	1.5958e+08	1.73146e+08	2.01759e+08	1.848	1.89	7.0018
M4QFW7	Phosphomannomutase OS=Prunus persica GN=PMM PE=2 SV=1	54.068	58.7045	13	188	13	1	247	28.1	6.8	5.52479e+07	5.75348e+07	5.62335e+07	1.71604e+08	6.30637e+07	1.98086e+08	2.61648e+08	2.63345e+08	3.06435e+08	1.10271e+08	3.44099e+08	3.01698e+08	6.67048e+07	8.54317e+07	7.13848e+07	3.14735e+07	3.05674e+07	3.78735e+07	2.58233e+08	2.41259e+08	2.44515e+08	3.54947e+08	1.55783e+08	2.61565e+08	2.61648e+08	3.67524e+08	4.35947e+08	2.26485e+08	5.36654e+08	4.97605e+08	1.63302e+08	2.31422e+08	1.90484e+08	6.2891e+07	9.9576e+07	1.13663e+08	7.799	5.4	25.5061
M5VPZ7	Uncharacterized protein OS=Prunus persica GN=PRUPE_ppa012465mg PE=4 SV=1	53.972	51.1905	8	196	8	1	168	17.7	4.86	1.40709e+09	8.56453e+08	7.92159e+08	1.87609e+09	9.53348e+08	2.84214e+09	3.58915e+09	1.61102e+09	1.63932e+09	6.7824e+08	1.39609e+09	1.26941e+09	2.7718e+08	3.40383e+08	240379025	5.48067e+08	3.1594e+08	146206634	6.57688e+09	3.59134e+09	3.44447e+09	3.88052e+09	2.35501e+09	3.75295e+09	3.58915e+09	2.24834e+09	2.33216e+09	1.39304e+09	2.17733e+09	2.0937e+09	6.78573e+08	9.22045e+08	6.41429e+08	1.09516e+09	1.0292e+09	4.38785e+08	14.849	15.99	50
M5X074	Plasma membrane ATPase OS=Prunus persica GN=PRUPE_ppa000950mg PE=3 SV=1	53.848	16.4916	14	80	8	1	952	104.7	5.57				3.04909e+07	1.5376e+07	1.61697e+07	1.85309e+08	6.63817e+07	5.46702e+07	1.88576e+08	1.68061e+07		1.39483e+08	2.64318e+08	1.19555e+08	62297222	6.3403e+07	4.19493e+07	#VALUE!	#VALUE!	#VALUE!	6.30674e+07	3.79825e+07	2.13515e+07	1.85309e+08	9.2642e+07	7.7776e+07	3.87315e+08	2.62107e+07	#VALUE!	3.41473e+08	7.15997e+08	3.19023e+08	1.24483e+08	2.06541e+08	1.25895e+08	1.024		0
M5X6Q4	Malic enzyme OS=Prunus persica GN=PRUPE_ppa002842mg PE=3 SV=1	53.73	29.1401	13	80	13	1	628	70.2	6.33			1.25577e+07	1.04052e+08		1.26204e+08	9.59306e+07	3.44925e+07	5.61668e+07	5.96025e+07		5.47857e+07	7.95381e+07	9.04864e+07	1.10751e+08	6.35707e+07	8.30783e+07	6.70427e+07	#VALUE!	#VALUE!	5.46034e+07	2.15222e+08	#VALUE!	1.66648e+08	9.59306e+07	4.81376e+07	7.99052e+07	1.22417e+08	#VALUE!	9.03607e+07	1.9472e+08	2.45114e+08	2.95528e+08	1.27028e+08	2.70635e+08	2.01204e+08	1.88		0
M5X2W5	Uncharacterized protein OS=Prunus persica GN=PRUPE_ppa013076mg PE=3 SV=1	53.661	60.2837	8	84	5	1	141	16.1	10.04	7.45878e+07	5.69323e+07	6.95161e+07	2.66072e+08	4.97933e+08	5.48747e+08	6.68173e+07			1.56852e+08									3.4863e+08	2.38733e+08	3.02271e+08	5.50344e+08	1.23002e+09	7.24602e+08	6.68173e+07	#VALUE!	#VALUE!	3.22158e+08	#VALUE!	#VALUE!	#VALUE!	#VALUE!	#VALUE!	#VALUE!	#VALUE!	#VALUE!	137.95	3.37	17.0213
M5WKD6	Uncharacterized protein OS=Prunus persica GN=PRUPE_ppa012840mg PE=3 SV=1	53.559	40.7895	5	81	5	1	152	17.2	10.43	3.23754e+08	2.64194e+08	3.20509e+08	6.2226e+08	1.30849e+09	1.40769e+09	1.80071e+08			1.73095e+09		1.4393e+08							1.51325e+09	1.10784e+09	1.39364e+09	1.28709e+09	3.23231e+09	1.85881e+09	1.80071e+08	#VALUE!	#VALUE!	3.55519e+09	#VALUE!	2.37391e+08	#VALUE!	#VALUE!	#VALUE!	#VALUE!	#VALUE!	#VALUE!	70.969	10.87	19.0789
M5WPA3	Glutamate decarboxylase OS=Prunus persica GN=PRUPE_ppa004567mg PE=3 SV=1	53.553	27.2366	11	134	11	1	503	56.4	6.02				6.03974e+07	1.04526e+07	7.11173e+07	1.42215e+08	3.78723e+07	5.86214e+07	2.74967e+08	1.18361e+08	1.0921e+08	2.41073e+08	2.49442e+08	2.03376e+08	2.19821e+08	1.42732e+08	1.19246e+08	#VALUE!	#VALUE!	#VALUE!	1.24926e+08	2.58205e+07	9.39081e+07	1.42215e+08	5.28544e+07	8.33972e+07	5.64754e+08	1.84596e+08	1.80125e+08	5.90179e+08	6.75702e+08	5.4269e+08	4.39251e+08	4.6496e+08	3.57873e+08	2.687		0
M5X112	Uncharacterized protein OS=Prunus persica GN=PRUPE_ppa011390mg PE=4 SV=1	53.533	70.7547	14	268	13	1	212	23.7	6.42	3.13663e+08	3.02893e+08	2.83612e+08	4.74032e+08	3.02172e+08	6.98071e+08	6.18896e+08	498638228	5.29519e+08	1.88305e+08	3.94045e+08	3.32346e+08	2.97219e+08	2.83118e+08	3.42024e+08	3.50152e+08	1.64409e+08	1.8871e+08	1.46609e+09	1.27011e+09	1.23321e+09	9.8049e+08	7.4644e+08	9.21779e+08	6.18896e+08	6.95897e+08	7.53315e+08	3.86759e+08	6.1455e+08	5.48154e+08	7.27632e+08	7.66923e+08	9.12658e+08	6.99679e+08	5.35575e+08	5.66343e+08	6.627	11.22	56.6038
M5W2F6	NADH-cytochrome b5 reductase OS=Prunus persica GN=PRUPE_ppa008641mg PE=3 SV=1	53.533	50.9259	12	70	12	1	324	35.6	8.57	1.9035e+07	2.31546e+07	1.41195e+07	5.74555e+07	1.0913e+07	9.67034e+07	2.25722e+08	1.68629e+08	1.888e+08	5.59375e+07	1.44674e+08	1.4814e+08		2.53654e+07		1.04704e+07			8.89713e+07	9.70935e+07	6.13945e+07	1.18841e+08	2.69578e+07	1.27694e+08	2.25722e+08	2.35339e+08	2.68595e+08	1.1489e+08	2.25632e+08	2.44334e+08	#VALUE!	6.87111e+07	#VALUE!	2.09222e+07	#VALUE!	#VALUE!	3.062	0	3.7037
M5VVW6	Uncharacterized protein OS=Prunus persica GN=PRUPE_ppa006011mg PE=3 SV=1	53.307	38.1944	11	61	10	1	432	48	8.1	3.89977e+07	7.30637e+07	5.55405e+07	2.61807e+08	3.66558e+08	4.95683e+08	3.05785e+07			2.92829e+08									1.82279e+08	3.06377e+08	2.41502e+08	5.41523e+08	9.05489e+08	6.54534e+08	3.05785e+07	#VALUE!	#VALUE!	6.01441e+08	#VALUE!	#VALUE!	#VALUE!	#VALUE!	#VALUE!	#VALUE!	#VALUE!	#VALUE!	3.047	0	7.40741
M5WN58	Uncharacterized protein OS=Prunus persica GN=PRUPE_ppa010508mg PE=3 SV=1	53.247	45.3441	10	165	10	1	247	26.9	8.12	3.80739e+07	3.76617e+07	3.94973e+07	3.17771e+08	5.68612e+08	618508721	1.8113e+08	8.74489e+07	1.41208e+08	1.27948e+08	2.33885e+08	2.41527e+08	2.22789e+08	2.46464e+08	1.68028e+08	2.22375e+08	1.88447e+08	1.74447e+08	1.77961e+08	1.57926e+08	1.71743e+08	6.57278e+08	1.40461e+09	8.1672e+08	1.8113e+08	1.22043e+08	2.00889e+08	2.62793e+08	3.64765e+08	3.98362e+08	5.45416e+08	6.67633e+08	4.48368e+08	4.44355e+08	6.13882e+08	5.23538e+08	3.467	2.1	19.8381
M5WP60	Uncharacterized protein OS=Prunus persica GN=PRUPE_ppa010183mg PE=3 SV=1	53.244	43.8462	9	95	9	1	260	28.1	10.89	3.35156e+08	3.92773e+08	3.37563e+08	8.49877e+08	5.29523e+08	1.11047e+09	1.05605e+08			6.59153e+07									1.56655e+09	1.64701e+09	1.4678e+09	1.75789e+09	1.30805e+09	1.46634e+09	1.05605e+08	#VALUE!	#VALUE!	1.35383e+08	#VALUE!	#VALUE!	#VALUE!	#VALUE!	#VALUE!	#VALUE!	#VALUE!	#VALUE!	5.813	15.74	27.6923
M5XWN7	Uncharacterized protein OS=Prunus persica GN=PRUPE_ppa008145mg PE=4 SV=1	53.185	30.9038	9	104	2	1	343	37.4	6.7				3.34802e+07		4.67997e+07	1.01735e+08		8.5033e+07					3.02297e+07					#VALUE!	#VALUE!	#VALUE!	6.92506e+07	#VALUE!	6.17974e+07	1.01735e+08	#VALUE!	1.20971e+08	#VALUE!	#VALUE!	#VALUE!	#VALUE!	8.18877e+07	#VALUE!	#VALUE!	#VALUE!	#VALUE!	2.34	0	3.79009
M5XFK8	Uncharacterized protein OS=Prunus persica GN=PRUPE_ppa011898mg PE=4 SV=1	53.086	42.9319	7	97	2	1	191	21.9	9.83	1.76707e+08	1.6204e+08	1.46792e+08	4.26634e+08	1.03412e+09	6.41387e+08				2.86733e+08									8.25942e+08	6.79478e+08	6.38282e+08	8.82451e+08	2.55453e+09	8.4693e+08	#VALUE!	#VALUE!	#VALUE!	5.8892e+08	#VALUE!	#VALUE!	#VALUE!	#VALUE!	#VALUE!	#VALUE!	#VALUE!	#VALUE!	7.111	10.94	35.0785
M5X060	Uncharacterized protein OS=Prunus persica GN=PRUPE_ppa006728mg PE=4 SV=1	52.844	28.8945	10	39	10	1	398	45.7	9.32				25581471			2.56712e+08			4.52016e+08		2.22272e+07							#VALUE!	#VALUE!	#VALUE!	5.29128e+07	#VALUE!	#VALUE!	2.56712e+08	#VALUE!	#VALUE!	9.28395e+08	#VALUE!	3.66603e+07	#VALUE!	#VALUE!	#VALUE!	#VALUE!	#VALUE!	#VALUE!	3.806		0
M5WLP6	Uncharacterized protein (Fragment) OS=Prunus persica GN=PRUPE_ppa020696mg PE=4 SV=1	52.631	29.7521	11	105	1	1	605	67.5	6.06				1.11343e+07	2.38981e+07	56609393	5.68441e+07									1.18317e+07			#VALUE!	#VALUE!	#VALUE!	2.30302e+07	5.90343e+07	7.47508e+07	5.68441e+07	#VALUE!	#VALUE!	#VALUE!	#VALUE!	#VALUE!	#VALUE!	#VALUE!	#VALUE!	2.36423e+07	#VALUE!	#VALUE!	1.572		0
M5WHF5	Uncharacterized protein OS=Prunus persica GN=PRUPE_ppa013300mg PE=4 SV=1	52.598	60	8	269	8	1	130	14.5	4.89	1.0529e+09	9.57407e+08	1.05967e+09	3.84025e+08	5.82291e+08	8.72912e+08	1.21303e+09	6.08545e+08	4.88352e+08	9.04914e+08	2.01007e+09	2.1427e+09	4.58219e+08	4.17067e+08	5.76402e+08	1.01425e+09	6.22765e+08	6.42446e+08	4.92136e+09	4.01468e+09	4.60766e+09	7.94318e+08	1.43841e+09	1.15265e+09	1.21303e+09	8.49282e+08	6.94749e+08	1.8586e+09	3.13489e+09	3.53406e+09	1.12178e+09	1.12977e+09	1.53807e+09	2.0267e+09	2.02871e+09	1.92806e+09	14.849	36.05	60
M5XES1	Uncharacterized protein OS=Prunus persica GN=PRUPE_ppa011314mg PE=3 SV=1	52.538	49.3023	11	120	1	1	215	23.6	9.74				1.64222e+07		4.18e+07				45377788								4.33691e+07	#VALUE!	#VALUE!	#VALUE!	3.39678e+07	#VALUE!	5.51954e+07	#VALUE!	#VALUE!	#VALUE!	9.32014e+07	#VALUE!	#VALUE!	#VALUE!	#VALUE!	#VALUE!	#VALUE!	#VALUE!	1.30156e+08	27.48	4.14	22.3256
M5WHH5	Uncharacterized protein OS=Prunus persica GN=PRUPE_ppa006568mg PE=4 SV=1	52.507	42.2222	17	90	14	1	405	45.6	8.22							1.57156e+08	1.76223e+08	1.17813e+08	5.27526e+07	1.33411e+08	1.12895e+08		2.19358e+07	3.84142e+07	1.75338e+08	1.50106e+08	1.78065e+08	#VALUE!	#VALUE!	#VALUE!	#VALUE!	#VALUE!	#VALUE!	1.57156e+08	2.45936e+08	1.67605e+08	1.08349e+08	2.08067e+08	1.86203e+08	#VALUE!	5.94207e+07	1.02505e+08	3.50365e+08	4.88983e+08	5.34397e+08	3.52		0
M5WJE7	Ferritin OS=Prunus persica GN=PRUPE_ppa010086mg PE=3 SV=1	52.353	43.7736	9	125	8	1	265	29.8	5.96	222994716	2.16567e+08	2.44136e+08	6.78769e+08	8.30721e+08	908132490	1.2774e+08	3.03693e+07	38408750	1.18851e+09	1.3661e+08	3.57328e+08	55887460	8.19061e+07	1.20343e+08	2.46491e+08	2.08157e+08	1.82313e+08	1.0423e+09	9.08125e+08	1.06155e+09	1.40397e+09	2.05209e+09	1.19916e+09	1.2774e+08	4.23832e+07	5.46418e+07	2.44109e+09	2.13057e+08	5.89359e+08	1.3682e+08	2.21871e+08	3.21125e+08	4.92543e+08	6.78089e+08	5.47146e+08	4.817	9.45	26.0377
M5W1J3	Uncharacterized protein OS=Prunus persica GN=PRUPE_ppa012595mg PE=4 SV=1	52.288	54.321	9	356	9	1	162	18.5	5.11	2.35138e+08	2.61068e+08	4.30928e+08	9.86625e+08	2.46625e+09	3.32236e+09	5.63709e+09	2.16419e+09	3.08081e+09	1.60397e+09	3.95642e+09	2.8973e+09	4.44042e+09	5.51373e+09	3.58551e+09	1.02391e+10	8.54478e+09	8.81355e+09	1.09906e+09	1.09473e+09	1.87377e+09	2.04074e+09	6.09227e+09	4.38707e+09	5.63709e+09	3.02033e+09	4.38288e+09	3.29438e+09	6.1704e+09	4.77866e+09	1.08707e+10	1.49359e+10	9.56761e+09	2.04599e+10	2.78353e+10	2.64506e+10	14.199	6.77	38.8889
M5XLQ7	Uncharacterized protein OS=Prunus persica GN=PRUPE_ppa001675mg PE=4 SV=1	52.202	32.5224	18	74	18	1	781	85.6	6.96		7.67116e+06		8.83669e+07	3.92517e+07	1.19468e+08	9.17909e+07	3.49113e+07	6.40394e+07	3.68618e+07	1.41047e+08	1.08006e+08							#VALUE!	3.21673e+07	#VALUE!	1.82778e+08	9.69614e+07	1.57753e+08	9.17909e+07	4.87221e+07	9.1105e+07	7.57103e+07	2.19977e+08	1.7814e+08	#VALUE!	#VALUE!	#VALUE!	#VALUE!	#VALUE!	#VALUE!	1.291		0
M5XYF8	Uncharacterized protein OS=Prunus persica GN=PRUPE_ppa004143mg PE=3 SV=1	52.11	25.2372	9	77	9	1	527	57.1	6.05	4.31234e+06	6.07098e+06	1.93572e+07	6.94711e+07	1.40057e+08	1.26036e+08	3.29613e+07		6.99897e+06	1.33695e+08	23037725	3.22195e+07	1.15065e+08	9.83043e+07	8.21413e+07	6.1757e+07	4.56755e+07	5.86688e+07	2.01562e+07	2.54573e+07	8.41694e+07	1.43694e+08	3.45975e+08	1.66426e+08	3.29613e+07	#VALUE!	9.95701e+06	2.74596e+08	3.59295e+07	5.31412e+07	2.81694e+08	2.66291e+08	2.19187e+08	1.23404e+08	1.48792e+08	1.76073e+08	1.154	0	2.27704
M5WIW4	Peroxidase OS=Prunus persica GN=PRUPE_ppa008607mg PE=3 SV=1	52.049	37.5385	9	140	9	1	325	34.7	9.22		1.09822e+07		1.32356e+08	1.52338e+08	1.38962e+08	4.67971e+08	3.71683e+08	3.09275e+08	3.30729e+08	7.85669e+08	6.72647e+08	1.30852e+08	2.41465e+08	1.77979e+08	4.92441e+08	1.90665e+08	3.33235e+08	#VALUE!	4.60515e+07	#VALUE!	2.73765e+08	3.76312e+08	1.83494e+08	4.67971e+08	5.18719e+08	4.39987e+08	6.79284e+08	1.22533e+09	1.10943e+09	3.20343e+08	6.54093e+08	4.7492e+08	9.84005e+08	6.21107e+08	1.00008e+09	3.084		0
M5WTZ0	Uncharacterized protein OS=Prunus persica GN=PRUPE_ppa008582mg PE=4 SV=1	51.935	42.9448	11	109	11	1	326	34.9	6.57	5.39493e+07	5.7823e+07	3.70441e+07	54905176	23722115	7.19597e+07	1.73101e+08	1.24394e+08	1.52954e+08	9.39856e+07	1.52224e+08	1.57089e+08	1.00949e+07	3.62816e+07	3.4235e+07	8.37634e+07	4.81127e+07	5.25086e+07	2.52164e+08	2.42468e+08	1.61076e+08	1.13566e+08	5.85996e+07	9.50204e+07	1.73101e+08	1.73604e+08	2.17598e+08	1.93037e+08	2.37408e+08	2.59095e+08	2.47135e+07	9.82814e+07	9.13528e+07	1.67378e+08	1.56731e+08	1.57585e+08	3.329	0	20.8589
M5XJ86	Uncharacterized protein (Fragment) OS=Prunus persica GN=PRUPE_ppa019826mg PE=3 SV=1	51.85	23.3184	11	83	11	1	669	74.8	5.62				9.5663e+07	1.47223e+08	1.38428e+08	1.18909e+08		6.31242e+06	6.57291e+07			7.15414e+07	5.56804e+07	9.2198e+07	1.20874e+08	8.94215e+07	6.16299e+07	#VALUE!	#VALUE!	#VALUE!	1.9787e+08	3.63677e+08	1.8279e+08	1.18909e+08	#VALUE!	8.9803e+06	1.35001e+08	#VALUE!	#VALUE!	1.75143e+08	1.5083e+08	2.46022e+08	2.41532e+08	2.91298e+08	1.84959e+08	1.322		0
M5W5R5	Uncharacterized protein OS=Prunus persica GN=PRUPE_ppa011584mg PE=4 SV=1	51.707	35.122	8	170	8	1	205	22.7	9.17	9.96335e+07	7.84538e+07	7.75933e+07	3.21692e+08	2.84527e+08	4.93124e+08	3.74339e+08	3.35986e+08	4.86552e+08	1.74825e+08	1.77175e+08	2.26e+08	6.83147e+07	6.99391e+07	6.46956e+07	2.1023e+08	1.23334e+08	1.4513e+08	4.65696e+08	3.28979e+08	3.37392e+08	6.65388e+08	7.02852e+08	6.51153e+08	3.74339e+08	4.68901e+08	6.92188e+08	3.59073e+08	2.76322e+08	3.72752e+08	1.67243e+08	1.89454e+08	1.72634e+08	4.20085e+08	4.01772e+08	4.35555e+08	4.817	2.02	25.8537
M5VWY8	Uncharacterized protein OS=Prunus persica GN=PRUPE_ppa011341mg PE=3 SV=1	51.352	49.5327	11	108	1	1	214	23.7	9.74				6.32693e+07		72793362				6.14646e+07									#VALUE!	#VALUE!	#VALUE!	1.30866e+08	#VALUE!	9.61212e+07	#VALUE!	#VALUE!	#VALUE!	1.26242e+08	#VALUE!	#VALUE!	#VALUE!	#VALUE!	#VALUE!	#VALUE!	#VALUE!	#VALUE!	22.101	4.14	22.4299
M5W1Q3	Uncharacterized protein OS=Prunus persica GN=PRUPE_ppb005202mg PE=4 SV=1	51.301	35.2518	10	110	10	1	417	46.4	5.85	6.76541e+07	5.09989e+07	3.78657e+07	1.2442e+08	7.98613e+07	220644930	2.3842e+08	2.93153e+08	278784885	3.3542e+07			3.5699e+07	7.81805e+07	8.2319e+07	7.79808e+07	3.41055e+07	3.49855e+07	3.16221e+08	2.13852e+08	1.64648e+08	2.57351e+08	1.97277e+08	2.91354e+08	2.3842e+08	4.09122e+08	3.96611e+08	6.8892e+07	#VALUE!	#VALUE!	8.73958e+07	2.11779e+08	2.19661e+08	1.55823e+08	1.11101e+08	1.04996e+08	3.062	0	7.19424
M5XKN7	UMP-CMP kinase OS=Prunus persica GN=PRUPE_ppa011471mg PE=3 SV=1	51.238	48.8038	11	169	10	1	209	23.1	5.54	3.76966e+07	3.13253e+07	3.58483e+07	1.09776e+08	1.65981e+08	2.68766e+08	5.56566e+08	3.74551e+08	3.71948e+08	7.50652e+07	2.18193e+08	1.6899e+08	5.91285e+08	4.31243e+08	2.94e+08	2.30488e+08	2.16312e+08	2.62997e+08	1.76197e+08	1.31356e+08	1.55876e+08	2.27061e+08	4.10015e+08	3.54897e+08	5.56566e+08	5.22721e+08	5.29148e+08	1.54176e+08	3.40292e+08	2.78724e+08	1.44754e+09	1.16817e+09	7.84513e+08	4.60566e+08	7.04656e+08	7.89289e+08	16.013	0	7.6555
M5VW13	Uncharacterized protein OS=Prunus persica GN=PRUPE_ppa006993mg PE=3 SV=1	51.166	39.6373	12	91	12	1	386	42.2	7.8				4.29892e+07		4.30829e+07	1.21651e+08	9.03105e+07	1.00115e+08	1.18827e+08	1.64571e+08	1.36798e+08		1.01369e+07		1.47096e+08	8.97284e+07	1.35527e+08	#VALUE!	#VALUE!	#VALUE!	8.8919e+07	#VALUE!	5.68896e+07	1.21651e+08	1.26037e+08	1.42428e+08	2.44059e+08	2.56664e+08	2.25628e+08	#VALUE!	2.74594e+07	#VALUE!	2.9393e+08	2.92298e+08	4.06735e+08	2.433		0
M5WTF2	Uncharacterized protein OS=Prunus persica GN=PRUPE_ppa003190mg PE=4 SV=1	51.164	25.2525	11	135	11	1	594	65.6	6.43	7.69567e+07	9.03402e+07	8.49636e+07	164175755	7.12351e+07	1.5148e+08	1.97058e+08	1.98408e+08	1.86963e+08	1.98398e+08	4.99145e+08	4.77409e+08	1.85388e+07		3.55294e+07	4.53172e+08	3.85457e+08	3.15659e+08	3.59702e+08	3.78822e+08	3.6944e+08	3.39582e+08	1.75969e+08	2.00025e+08	1.97058e+08	2.76897e+08	2.6598e+08	4.0749e+08	7.78464e+08	7.87414e+08	4.53853e+07	#VALUE!	9.48069e+07	9.05537e+08	1.25566e+09	9.47333e+08	1.297	2.43	7.07071
M5X1M8	Uncharacterized protein OS=Prunus persica GN=PRUPE_ppa009560mg PE=3 SV=1	51.161	43.554	11	119	6	1	287	30.8	5.41					2.86326e+07		1.62307e+08	109276094	2.371e+08	1.07723e+08	1.04537e+08	8.97291e+07	30768802	3.685e+07	4.12715e+07	1.16211e+08	8.47908e+07	1.06741e+08	#VALUE!	#VALUE!	#VALUE!	#VALUE!	7.07296e+07	#VALUE!	1.62307e+08	1.52505e+08	3.37309e+08	2.21252e+08	1.63035e+08	1.47995e+08	7.5326e+07	9.9821e+07	1.10129e+08	2.32215e+08	2.76213e+08	3.20344e+08	2.981		0
M5W5P0	Elongation factor 1-alpha OS=Prunus persica GN=PRUPE_ppa005717mg PE=3 SV=1	50.782	26.1745	9	184	2	1	447	49.4	9.07				128048717	1.04383e+08	2.04475e+08	2.09437e+08	1.97549e+07		1.38763e+08				1.92783e+08	2.50445e+08	156283759	1.19393e+08		#VALUE!	#VALUE!	#VALUE!	2.64856e+08	2.57853e+08	2.70003e+08	2.09437e+08	2.75698e+07	#VALUE!	2.85006e+08	#VALUE!	#VALUE!	#VALUE!	5.22219e+08	6.68291e+08	3.12289e+08	3.88934e+08	#VALUE!	1.593	2.49	6.93512
M5WHF6	Proteasome subunit alpha type OS=Prunus persica GN=PRUPE_ppa010805mg PE=3 SV=1	50.768	57.0213	12	143	5	1	235	25.6	5.99	3.56748e+08	6.53476e+08	3.55953e+08	7.01269e+08	2.85006e+08	2.55443e+08	466419116			1507468468	6.41622e+08	1003019272		6.80283e+08	616931800	1.12995e+09	6.74725e+08	917467549	1.66747e+09	2.74021e+09	1.54776e+09	1.45051e+09	7.04036e+08	3.37304e+08	466419116	#VALUE!	#VALUE!	3.09619e+09	1.00067e+09	1.65433e+09	#VALUE!	1.84278e+09	1.64623e+09	2.25789e+09	2.19797e+09	2.75344e+09	13.251	13.6	42.1277
M5WN15	Uncharacterized protein OS=Prunus persica GN=PRUPE_ppa006962mg PE=4 SV=1	50.522	38.1443	9	84	9	1	388	43	6.86	1.56975e+07	8.93127e+06	1.55123e+07			1.58978e+08	5.1136e+08	374832133	3.73586e+08	1.34164e+08	2.92942e+08	2.56924e+08	188781578	6.39621e+07		3.08875e+08	1.89747e+08	1.85401e+08	7.33715e+07	3.74513e+07	6.7451e+07	#VALUE!	#VALUE!	2.09925e+08	5.1136e+08	5.23114e+08	5.31479e+08	2.75559e+08	4.5687e+08	4.23758e+08	4.62162e+08	1.73264e+08	#VALUE!	6.17199e+08	6.18117e+08	5.56412e+08	2.162	0	2.57732
M5WBE8	Uncharacterized protein OS=Prunus persica GN=PRUPE_ppa003899mg PE=3 SV=1	50.466	33.8262	13	87	11	1	541	61.6	4.84	2.07632e+07	4.23969e+07	1.5866e+07	7.54777e+07		9.63953e+07	1.82114e+08	1.28821e+08	1.05734e+08	3.17792e+07	1.32468e+08	8.58466e+07	7.56973e+07	6.57359e+07	7.9109e+07	20632952	8.21189e+07	1.609e+07	9.70487e+07	1.77782e+08	6.89887e+07	1.56118e+08	#VALUE!	1.27287e+08	1.82114e+08	1.79782e+08	1.50422e+08	6.52712e+07	2.06597e+08	1.41591e+08	1.85317e+08	1.78069e+08	2.11095e+08	4.12292e+07	2.67509e+08	4.82881e+07	2.687	0	7.57856
M5X8A3	Lipoxygenase OS=Prunus persica GN=PRUPE_ppa001631mg PE=3 SV=1	50.378	21.166	14	93	1	1	789	89.7	5.96																3.34015e+07			#VALUE!	#VALUE!	#VALUE!	#VALUE!	#VALUE!	#VALUE!	#VALUE!	#VALUE!	#VALUE!	#VALUE!	#VALUE!	#VALUE!	#VALUE!	#VALUE!	#VALUE!	6.67435e+07	#VALUE!	#VALUE!	1.387		0
M5VPE4	Uncharacterized protein OS=Prunus persica GN=PRUPE_ppa004461mg PE=3 SV=1	50.315	29.5276	10	103	10	1	508	54.2	6.21		9.23915e+06	1.2038e+07	4.91983e+07		2.8011e+07	3.12848e+08	3.53542e+08	3.30103e+08	1.67925e+07	3.60061e+07	2.65918e+07	1.35954e+08	2.09963e+08	1.57928e+08	1.43441e+08	8.64464e+07	5.89063e+07	#VALUE!	3.87423e+07	5.23437e+07	1.01762e+08	#VALUE!	3.69876e+07	3.12848e+08	4.93402e+08	4.69618e+08	3.44902e+07	5.61549e+07	4.38591e+07	3.32834e+08	5.68757e+08	4.21415e+08	2.86626e+08	2.81606e+08	1.76785e+08	1.649		0
M5X1J2	Uncharacterized protein OS=Prunus persica GN=PRUPE_ppa009292mg PE=3 SV=1	50.252	31.2081	9	141	5	1	298	32	5.21				3.68675e+07	6.06602e+07	5.284e+07	2.23154e+08	1.24133e+08	1.39544e+08	86969842	1.067e+08	9.59942e+07	1.09351e+08	1.06534e+08	1.22814e+08	2.22112e+08	1.15971e+08	1.27841e+08	#VALUE!	#VALUE!	#VALUE!	7.62568e+07	1.49846e+08	6.97734e+07	2.23154e+08	1.7324e+08	1.9852e+08	1.78627e+08	1.66408e+08	1.58328e+08	2.67706e+08	2.88585e+08	3.27718e+08	4.43829e+08	3.77786e+08	3.83667e+08	1.994		0
M5VXT1	NADH-cytochrome b5 reductase OS=Prunus persica GN=PRUPE_ppa009801mg PE=3 SV=1	49.919	52.7076	10	66	10	1	277	30.9	8.31				65959517	2.1445e+07	9.03521e+07	5.60498e+07	1.48459e+08	1.05838e+08	1.31713e+08	2.64942e+08	2.04243e+08	2.57765e+08	1.93145e+08	1.68263e+08	1.37614e+08	9.45757e+07	9.03006e+07	#VALUE!	#VALUE!	#VALUE!	1.36431e+08	5.29744e+07	1.19307e+08	5.60498e+07	2.07189e+08	1.5057e+08	2.70525e+08	4.13202e+08	3.36867e+08	6.31042e+08	5.232e+08	4.48996e+08	2.74983e+08	3.08088e+08	2.71004e+08	5.661		0
M5W2X6	Uncharacterized protein OS=Prunus persica GN=PRUPE_ppa007398mg PE=4 SV=1	49.888	28.4553	6	105	6	1	369	40.2	4.86	1.2268e+07	1.20228e+07	1.69178e+07	8.20833e+07	1.30164e+08	1.52133e+08	1.94247e+08	1.94606e+08	1.6564e+08	6.29348e+07	2.04704e+08	2.34626e+08	4.79927e+08	2.07215e+08	6.42736e+07	1.22208e+08	1.421e+08	8.56265e+07	5.73414e+07	5.04148e+07	7.35624e+07	1.69781e+08	3.21537e+08	2.00887e+08	1.94247e+08	2.71591e+08	2.35645e+08	1.29262e+08	3.19255e+08	3.86979e+08	1.17492e+09	5.61315e+08	1.71508e+08	2.44199e+08	4.62903e+08	2.56976e+08	3.642	0	1.89702
M5XDT9	Uncharacterized protein OS=Prunus persica GN=PRUPE_ppa005199mg PE=3 SV=1	49.826	22.6695	9	177	9	1	472	51.9	5.49	8.92506e+07	1.28341e+08	1.07752e+08	8.59063e+07	7.00662e+07	1.38252e+08	1.36802e+08	1.01911e+08	5.66896e+07	2.46996e+08	1.87082e+08	1.94773e+08	1.92338e+08	2.41447e+08	2.35833e+08	6.89477e+08	2.18309e+08	323608428	4.17165e+08	5.3817e+08	4.68529e+08	1.77689e+08	1.73081e+08	1.82557e+08	1.36802e+08	1.42227e+08	8.06489e+07	5.07304e+08	2.91772e+08	3.21249e+08	4.70869e+08	6.54043e+08	6.29298e+08	1.37773e+09	7.11161e+08	9.71191e+08	1.848	2.02	8.47458
M5W1Z4	Uncharacterized protein OS=Prunus persica GN=PRUPE_ppa005772mg PE=4 SV=1	49.643	37.1622	12	97	10	1	444	49.9	5.95	3.69388e+07	5.28969e+07	5.37322e+07	1.86563e+08	6.2429e+07	2.01121e+08	1.26225e+08	6.45954e+07	7.25463e+07	8.24934e+07	2.26179e+07	3.32121e+07	6.35553e+07	7.52302e+07	9.5904e+07	8.91932e+07	6.67583e+07	4.71644e+07	1.72655e+08	2.21811e+08	2.33639e+08	3.85887e+08	1.54215e+08	2.65574e+08	1.26225e+08	9.01491e+07	1.03207e+08	1.69433e+08	3.52748e+07	5.47783e+07	1.55592e+08	2.03787e+08	2.55911e+08	1.78228e+08	2.17471e+08	1.41547e+08	3.125	0	9.45946
M5X161	Uncharacterized protein OS=Prunus persica GN=PRUPE_ppa005860mg PE=4 SV=1	49.3	24.0909	8	46	8	1	440	48	7.62				4.85324e+07	4.55394e+06	4.60029e+07					1.7056e+08	1.82261e+08				2.32762e+08	1.8237e+08	2.06919e+08	#VALUE!	#VALUE!	#VALUE!	1.00385e+08	1.12494e+07	6.07452e+07	#VALUE!	#VALUE!	#VALUE!	#VALUE!	2.66004e+08	3.00612e+08	#VALUE!	#VALUE!	#VALUE!	4.6511e+08	5.94087e+08	6.20991e+08	1.593		0
M5XTN9	Uncharacterized protein OS=Prunus persica GN=PRUPE_ppa010542mg PE=4 SV=1	49.207	48.1633	11	102	5	1	245	28.3	9.94	1.46236e+08	1.66898e+08	2.44379e+08	3.29834e+08	3.68475e+08	4.38094e+08				1.79157e+08		4.33545e+07							6.83521e+08	6.99849e+08	1.06261e+09	6.8223e+08	9.10226e+08	5.78489e+08	#VALUE!	#VALUE!	#VALUE!	3.6797e+08	#VALUE!	7.15068e+07	#VALUE!	#VALUE!	#VALUE!	#VALUE!	#VALUE!	#VALUE!	4.456	18.22	31.8367
M5WFW4	Uncharacterized protein OS=Prunus persica GN=PRUPE_ppa007678mg PE=3 SV=1	49.137	47.3538	12	64	12	1	359	39	7.06	2.28452e+07	2.78243e+07	2.50987e+07	244976919	1.05142e+08	4.46411e+08	1.16987e+08	95683954	9.07169e+07	5.34091e+07			8.31866e+07	4.44485e+07	7.70853e+07	9.28113e+07	5.21847e+07		1.0678e+08	1.16675e+08	1.09134e+08	5.06711e+08	2.59727e+08	5.89471e+08	1.16987e+08	1.33536e+08	1.29058e+08	1.09697e+08	#VALUE!	#VALUE!	2.03651e+08	1.20404e+08	2.05695e+08	1.85457e+08	1.69996e+08	#VALUE!	3.489	0	2.78552
M5WXC0	Uncharacterized protein OS=Prunus persica GN=PRUPE_ppa003850mg PE=4 SV=1	48.877	23.8971	9	85	9	1	544	59.6	6.15	2.19544e+07	1.87996e+07	19304651	9.60711e+07		5.05038e+07	1.15411e+08	6.02138e+07	1.04476e+08	1.86764e+07	4.43429e+07	2.79288e+07	3.82143e+07	3.37239e+07	3.54376e+07	8.55662e+07	4.77655e+07	4.87909e+07	1.02617e+08	7.88321e+07	8.39407e+07	1.98714e+08	#VALUE!	6.66886e+07	1.15411e+08	8.40342e+07	1.48632e+08	3.83594e+07	6.91569e+07	4.60644e+07	9.35535e+07	9.13528e+07	9.4562e+07	1.7098e+08	1.556e+08	1.46428e+08	1.254	0	2.57353
M5VUR6	Uncharacterized protein OS=Prunus persica GN=PRUPE_ppa003792mg PE=4 SV=1	48.768	16.6058	8	82	8	1	548	60.6	8.41				23462888		4.79431e+07	1.86358e+08	1.49447e+08	1.47398e+08	3.72493e+07	1.4214e+08	1.06821e+08	1.90237e+08	1.8037e+08	6.26067e+07	1.2722e+08	1.35385e+08	1.4509e+08	#VALUE!	#VALUE!	#VALUE!	4.85307e+07	#VALUE!	6.33072e+07	1.86358e+08	2.08568e+08	2.09694e+08	7.65063e+07	2.21681e+08	1.76184e+08	4.65724e+08	4.88594e+08	1.6706e+08	2.54214e+08	4.41028e+08	4.35433e+08	1.873		0
M5W030	Peroxidase OS=Prunus persica GN=PRUPE_ppa008489mg PE=3 SV=1	48.645	34.9544	8	101	7	1	329	35.6	7.96							5.65978e+07	4.19614e+07	3.51694e+07	7.57809e+07	3.51555e+07	1.68522e+07	28781575	9.12416e+07	8.93586e+07	2.43747e+08	2.12685e+08	2.33539e+08	#VALUE!	#VALUE!	#VALUE!	#VALUE!	#VALUE!	#VALUE!	5.65978e+07	5.85611e+07	5.00334e+07	1.55646e+08	5.48283e+07	2.77951e+07	7.0461e+07	2.4716e+08	2.38445e+08	4.87059e+08	6.92839e+08	7.00881e+08	2.36		0
M5W5D6	Uncharacterized protein OS=Prunus persica GN=PRUPE_ppa010410mg PE=4 SV=1	48.468	38.8	10	133	10	1	250	27.1	7.59	2.74593e+07	3.75983e+07	6.08117e+06	8.74746e+07	2.84545e+08	4.41361e+08	1.99849e+09	8.59298e+08	1.21319e+09	7.51147e+08	3.15973e+08	3.14586e+08		6.09036e+07	9.80253e+06				1.28347e+08	1.5766e+08	2.64422e+07	1.80933e+08	7.02896e+08	5.82802e+08	1.99849e+09	1.19923e+09	1.72593e+09	1.54278e+09	4.92789e+08	5.18862e+08	#VALUE!	1.64979e+08	2.61571e+07	#VALUE!	#VALUE!	#VALUE!	24.119	2.15	13.2
M5VQX2	Proteasome subunit alpha type OS=Prunus persica GN=PRUPE_ppa010444mg PE=3 SV=1	48.458	40.5622	7	177	7	1	249	27.1	7.96	3.73516e+08	3.82878e+08	3.84991e+08	6.80938e+08	6.41208e+08	8.70499e+08	2.19916e+08	1.05167e+08	1.36007e+08	4.77212e+08	8.05424e+07	2.0063e+08	2.88858e+08	2.12555e+08	2.74336e+08	2.49898e+08	1.75911e+08	1.97472e+08	1.74585e+09	1.60551e+09	1.67402e+09	1.40845e+09	1.58394e+09	1.14947e+09	2.19916e+08	1.46771e+08	1.93489e+08	9.80146e+08	1.25613e+08	3.30909e+08	7.07162e+08	5.7578e+08	7.32042e+08	4.9935e+08	5.73046e+08	5.92638e+08	2.981	14.84	26.1044
M5X0G8	Uncharacterized protein OS=Prunus persica GN=PRUPE_ppa011300mg PE=4 SV=1	48.457	39.7959	4	184	1	1	196	21.7	4.34									3.84404e+07				2.19453e+08	2.17987e+08	72004022				#VALUE!	#VALUE!	#VALUE!	#VALUE!	#VALUE!	#VALUE!	#VALUE!	#VALUE!	5.46869e+07	#VALUE!	#VALUE!	#VALUE!	5.37248e+08	5.90493e+08	1.92136e+08	#VALUE!	#VALUE!	#VALUE!	6.499		0
M1QDP5	S-adenosylmethionine synthase OS=Prunus persica GN=PRUPE_ppa006841mg PE=2 SV=1	48.377	34.0967	8	78	2	1	393	42.9	6.05	4.08575e+07				2.03758e+08														1.90971e+08	#VALUE!	#VALUE!	#VALUE!	5.03333e+08	#VALUE!	#VALUE!	#VALUE!	#VALUE!	#VALUE!	#VALUE!	#VALUE!	#VALUE!	#VALUE!	#VALUE!	#VALUE!	#VALUE!	#VALUE!	2.899	0	18.5751
M5VPN5	Uncharacterized protein OS=Prunus persica GN=PRUPE_ppa005084mg PE=3 SV=1	48.126	28.0335	9	108	9	1	478	50.5	6.23	1.6386e+07	2.36584e+07	2.2615e+07	1.33407e+08	1.61994e+08	2.54942e+08	3.2694e+07			1.21518e+08	77008558	8.34997e+07	6.73785e+07	6.22771e+07	8.72563e+07	7.48316e+07	3.21229e+07	4.41306e+07	7.65897e+07	9.92063e+07	9.8335e+07	2.7594e+08	4.00165e+08	3.36642e+08	3.2694e+07	#VALUE!	#VALUE!	2.49586e+08	1.20102e+08	1.3772e+08	1.64951e+08	1.68699e+08	2.32835e+08	1.4953e+08	1.04643e+08	1.32442e+08	2.03	1.66	5.43933
M5WV00	Uncharacterized protein OS=Prunus persica GN=PRUPE_ppa009310mg PE=4 SV=1	48.014	32.8859	8	164	8	1	298	32.5	6.25	8.49562e+07	8.1947e+07	6.70518e+07	2.57365e+08	1.10148e+08	4.55292e+08	8.72479e+08	6.59193e+08	6.82754e+08	1.55666e+08	4.23986e+08	3.69378e+08	1.94521e+08	1.76416e+08	1.15853e+08	2.33632e+08	1.24152e+08	1.32926e+08	3.97092e+08	3.43626e+08	2.91555e+08	5.32334e+08	2.72094e+08	6.01197e+08	8.72479e+08	9.19967e+08	9.71314e+08	3.19723e+08	6.61246e+08	6.09233e+08	4.76212e+08	4.77885e+08	3.09144e+08	4.66848e+08	4.04437e+08	3.98927e+08	2.793	2.15	22.4832
M5W1P3	Uncharacterized protein OS=Prunus persica GN=PRUPE_ppa001583mg PE=4 SV=1	47.782	16.792	12	79	12	1	798	87.5	6.49	6.17171e+07	5.87678e+07	3.69079e+07		2.53777e+07	3.80273e+07	2.61468e+08	2.25573e+08	2.13943e+08	5.5941e+07	1.42737e+08	1.30497e+08	3.15149e+07	2.34308e+07	4.51224e+07	5.72615e+07	20403440	2.04083e+07	2.88471e+08	2.4643e+08	1.60483e+08	#VALUE!	6.26892e+07	5.02138e+07	2.61468e+08	3.14809e+08	3.04363e+08	1.14897e+08	2.22612e+08	2.15236e+08	7.71525e+07	6.34705e+07	1.20405e+08	1.14421e+08	6.64659e+07	6.12479e+07	0.778	0	2.88221
M5WTG2	Obg-like ATPase 1 OS=Prunus persica GN=PRUPE_ppa006821mg PE=3 SV=1	47.779	30.203	11	60	11	1	394	44.4	6.86				1.22158e+08	1.71029e+08	2.50332e+08	3.56354e+08	3.50496e+08	4.36963e+08	1.72361e+08	1.31219e+08		2.8066e+08	2.13911e+08	9.48102e+07				#VALUE!	#VALUE!	#VALUE!	2.52672e+08	4.22485e+08	3.30555e+08	3.56354e+08	4.8915e+08	6.21641e+08	3.54012e+08	2.04649e+08	#VALUE!	6.87091e+08	5.79453e+08	2.52992e+08	#VALUE!	#VALUE!	#VALUE!	1.894		0
M5W6X8	Peroxidase OS=Prunus persica GN=PRUPE_ppa007748mg PE=3 SV=1	47.706	27.451	9	80	9	1	357	39	5.36	3.55576e+07	2.01734e+07	2.54474e+07	5.48039e+07	2.42073e+07	1.01549e+08	2.80529e+08	1.66479e+08	1.82221e+08	1.50801e+08	2.48806e+08	2.46163e+08				1.65802e+08	6.18164e+07	4.65032e+07	1.66199e+08	8.45929e+07	1.10651e+08	1.13357e+08	5.97981e+07	1.34092e+08	2.80529e+08	2.32337e+08	2.59235e+08	3.0973e+08	3.88036e+08	4.06009e+08	#VALUE!	#VALUE!	#VALUE!	3.31309e+08	2.01372e+08	1.39562e+08	2.162	3.59	7.84314
M5XB32	Uncharacterized protein OS=Prunus persica GN=PRUPE_ppa001738mg PE=4 SV=1	47.572	24.7409	14	51	14	1	772	87.1	6.43						1.13683e+07	1.36697e+08	9.89149e+07	1.36839e+08	1.22777e+07	2.46096e+07	2.78088e+07	9.69144e+06	1.29418e+07		2.5966e+07	1.21103e+07	1.04998e+07	#VALUE!	#VALUE!	#VALUE!	#VALUE!	#VALUE!	1.50114e+07	1.36697e+08	1.38045e+08	1.94673e+08	2.52171e+07	3.83809e+07	4.58665e+07	2.37259e+07	3.50574e+07	#VALUE!	5.18857e+07	3.94503e+07	3.15114e+07	1.19		0
M5XS34	rRNA N-glycosidase OS=Prunus persica GN=PRUPE_ppa009409mg PE=3 SV=1	47.469	45.9184	11	106	9	1	294	32.9	7.14				1.6003e+08	1.82524e+08	3.7747e+08	7.07289e+07	77374866	4.78349e+07	2.36713e+08	2.17018e+08	2.38774e+08		5.57123e+07	6.68502e+07	1.6649e+08	7.42557e+07	8.02709e+07	#VALUE!	#VALUE!	#VALUE!	3.31007e+08	4.50881e+08	4.98436e+08	7.07289e+07	1.07984e+08	6.80519e+07	4.86184e+08	3.3846e+08	3.93821e+08	#VALUE!	1.50916e+08	1.78384e+08	3.32683e+08	2.41894e+08	2.40903e+08	3.642		0
M5WUZ5	Uncharacterized protein OS=Prunus persica GN=PRUPE_ppa009286mg PE=4 SV=1	47.298	44.6309	8	111	8	1	298	33.1	4.86	1.93682e+08	2.58824e+08	1.90225e+08	6.24928e+08	4.5085e+08	7.61137e+08			7.95877e+06	2.01756e+08		7.10645e+07							9.05285e+08	1.08532e+09	8.27138e+08	1.2926e+09	1.11371e+09	1.00506e+09	#VALUE!	#VALUE!	1.13225e+07	4.14387e+08	#VALUE!	1.1721e+08	#VALUE!	#VALUE!	#VALUE!	#VALUE!	#VALUE!	#VALUE!	4.275	11.63	23.4899
M5WH94	Pyrophosphate--fructose 6-phosphate 1-phosphotransferase subunit beta OS=Prunus persica GN=PFP-BETA PE=3 SV=1	47.275	29.0493	12	54	11	1	568	61.5	6.3				1.05356e+08	6.33743e+07	1.09438e+08	3.14869e+08	1.98009e+08	2.42853e+08				167364536	1.24378e+08	1.61152e+08	7.63953e+07	5.62968e+07	5.39615e+07	#VALUE!	#VALUE!	#VALUE!	2.17919e+08	1.5655e+08	1.44509e+08	3.14869e+08	2.7634e+08	3.45493e+08	#VALUE!	#VALUE!	#VALUE!	4.0973e+08	3.3692e+08	4.3002e+08	1.52654e+08	1.83391e+08	1.61946e+08	1.438	0	2.11268
M5X1L2	Uncharacterized protein OS=Prunus persica GN=PRUPE_ppa007614mg PE=4 SV=1	47.145	31.0249	9	123	9	1	361	40.7	5.36	6.14803e+07	7.62479e+07	5.32978e+07	2.20024e+08	231991920	3.96664e+08	3.17743e+08	1.30894e+08	1.46199e+08	2.80503e+08	2.60201e+08	2.67458e+08	5.47775e+07	7.73088e+07	4.76591e+07	5.12865e+07	4.10838e+07	7.66308e+07	2.87364e+08	3.19729e+08	2.3175e+08	4.55099e+08	5.73078e+08	5.23782e+08	3.17743e+08	1.82675e+08	2.07989e+08	5.76125e+08	4.05807e+08	4.41132e+08	1.34102e+08	2.09418e+08	1.27174e+08	1.02482e+08	1.33834e+08	2.29979e+08	1.754	6.16	13.0194
M5WJ62	Uncharacterized protein OS=Prunus persica GN=PRUPE_ppa012000mg PE=4 SV=1	47.065	53.4759	9	245	9	1	187	19.8	8.84	1.64103e+08	1.5029e+08	1.39309e+08	4.37709e+08	4.09005e+08	8.0594e+08	1.92851e+09	9.67385e+08	8.76314e+08	7.49497e+08	1.47558e+09	1.3442e+09	3.41053e+08	3.15954e+08	2.27082e+08	6.79233e+08	3.65863e+08	5.44764e+08	7.67032e+08	6.30206e+08	6.05746e+08	9.05359e+08	1.01035e+09	1.06422e+09	1.92851e+09	1.35008e+09	1.24668e+09	1.53939e+09	2.3013e+09	2.21706e+09	8.34942e+08	8.55871e+08	6.05949e+08	1.35726e+09	1.19183e+09	1.63491e+09	3.87	9.97	40.6417
M5VLJ7	Uncharacterized protein OS=Prunus persica GN=PRUPE_ppa009691mg PE=3 SV=1	47.045	39.8577	5	91	4	1	281	29.8	8.94				98483279	1.39889e+07	5.5577e+07	3.04776e+08	1.73571e+08	1.95183e+08	1.88637e+08	213570650	1.45814e+08	1.48139e+08	1.11618e+08	1.04247e+08	9.91768e+07	6.84062e+07	6.28015e+07	#VALUE!	#VALUE!	#VALUE!	2.03703e+08	3.45561e+07	7.33876e+07	3.04776e+08	2.42235e+08	2.77675e+08	3.87441e+08	3.33084e+08	2.40498e+08	3.62663e+08	3.02356e+08	2.78173e+08	1.98177e+08	2.22839e+08	1.88475e+08	4.337		0
M5X0V3	Uncharacterized protein OS=Prunus persica GN=PRUPE_ppa012477mg PE=4 SV=1	47.029	64.2857	12	165	12	1	168	19.7	5.3				3.85162e+07	1.23173e+08	4.05266e+07	4.98041e+08	3.15581e+08	3.7705e+08	3.43761e+08	8.72586e+08	7.35114e+08	8.16585e+08	5.87635e+08	4.75428e+08	6.89237e+08	3.66294e+08	6.00336e+08	#VALUE!	#VALUE!	#VALUE!	7.96671e+07	3.04269e+08	5.3514e+07	4.98041e+08	4.40423e+08	5.36407e+08	7.0605e+08	1.36088e+09	1.21246e+09	1.99911e+09	1.59181e+09	1.26864e+09	1.37725e+09	1.19323e+09	1.80169e+09	6.356		0
M5XE64	Uncharacterized protein OS=Prunus persica GN=PRUPE_ppa009332mg PE=3 SV=1	46.721	42.7609	11	113	1	1	297	33	9.92	5.67716e+07			1.38177e+08	1.29831e+08	1.19171e+08				1.30402e+08									2.65355e+08	#VALUE!	#VALUE!	2.85805e+08	3.20715e+08	1.57362e+08	#VALUE!	#VALUE!	#VALUE!	2.67833e+08	#VALUE!	#VALUE!	#VALUE!	#VALUE!	#VALUE!	#VALUE!	#VALUE!	#VALUE!	5.158	10.51	27.9461
M5W311	Uncharacterized protein OS=Prunus persica GN=PRUPE_ppa009960mg PE=4 SV=1	46.545	43.3333	9	180	9	1	270	29.7	6.7	2.87446e+08	3.10242e+08	3.22241e+08	7.09866e+08	4.81454e+08	1.12915e+09	2.13639e+08	1.40338e+08	1.62543e+08	8.24708e+08	5.06979e+08	5.35132e+08	2.85191e+08	3.26586e+08	4.14428e+08	4.62951e+08	3.38679e+08	4.17199e+08	1.34355e+09	1.30093e+09	1.40117e+09	1.46829e+09	1.18931e+09	1.49101e+09	2.13639e+08	1.95855e+08	2.3124e+08	1.69387e+09	7.90681e+08	8.82619e+08	6.98184e+08	8.84672e+08	1.10586e+09	9.25077e+08	1.10328e+09	1.25207e+09	4.623	14.78	22.963
M5WC10	Uncharacterized protein OS=Prunus persica GN=PRUPE_ppa011943mg PE=4 SV=1	46.534	44.2105	7	93	3	1	190	21.8	9.83	3.86468e+08	3.52104e+08	3.62349e+08	6.77795e+08	1.02259e+09	9.16098e+08	6.62769e+07			2.62442e+08									1.80638e+09	1.47647e+09	1.57557e+09	1.40195e+09	2.52605e+09	1.20968e+09	6.62769e+07	#VALUE!	#VALUE!	5.39029e+08	#VALUE!	#VALUE!	#VALUE!	#VALUE!	#VALUE!	#VALUE!	#VALUE!	#VALUE!	7.111	17.01	34.7368
M5VZL9	40S ribosomal protein S4 OS=Prunus persica GN=PRUPE_ppa010072mg PE=3 SV=1	46.462	40.3774	10	127	3	1	265	29.9	10.24	1.59446e+08	1.86538e+08	1.76382e+08	3.5769e+08	2.55109e+08	3.94315e+08				9.30627e+07									7.45266e+08	7.82205e+08	7.66948e+08	7.39848e+08	6.30184e+08	5.2068e+08	#VALUE!	#VALUE!	#VALUE!	1.91141e+08	#VALUE!	#VALUE!	#VALUE!	#VALUE!	#VALUE!	#VALUE!	#VALUE!	#VALUE!	3.642	20.13	40.3774
M5WJ79	Xyloglucan endotransglucosylase/hydrolase OS=Prunus persica GN=PRUPE_ppa009472mg PE=3 SV=1	46.45	40.8935	8	90	8	1	291	33.3	7.69							1.39683e+08	1.2494e+08	9.15718e+07	1.62233e+08	3.33133e+08	2.80385e+08		7.67178e+07	1.02575e+08	3.91392e+08	2.15661e+08	3.1689e+08	#VALUE!	#VALUE!	#VALUE!	#VALUE!	#VALUE!	#VALUE!	1.39683e+08	1.74365e+08	1.30274e+08	3.3321e+08	5.19552e+08	4.62453e+08	#VALUE!	2.07817e+08	2.73713e+08	7.82088e+08	7.02533e+08	9.51028e+08	7.483		0
M5XLT0	Uncharacterized protein OS=Prunus persica GN=PRUPE_ppa009820mg PE=4 SV=1	46.339	35.5072	8	124	4	1	276	30.6	7.65				6.54602e+07	5.96829e+07	1.09101e+08	2.5425e+08	2.02924e+08	1.63939e+08	2.21212e+08	3.65601e+08	2.96987e+08	2.51415e+08	2.06048e+08	2.01905e+08	9.56381e+07	8.43758e+07	1.23312e+08	#VALUE!	#VALUE!	#VALUE!	1.35398e+08	1.47432e+08	1.44064e+08	2.5425e+08	2.83199e+08	2.33226e+08	4.54348e+08	5.70189e+08	4.89835e+08	6.15497e+08	5.58153e+08	5.38766e+08	1.91106e+08	2.74861e+08	3.70076e+08	2.728		0
M5VZQ7	Uncharacterized protein OS=Prunus persica GN=PRUPE_ppa007166mg PE=3 SV=1	46.198	26.3852	10	183	4	1	379	40.6	9.86	1.03311e+07		1.00937e+07	3.64371e+07			1.47228e+08	85100569	8.77784e+07	8.13251e+07	2.79289e+08	2.08158e+08	2.94164e+08	2.45379e+08	3.46202e+08	2.21973e+08	1.45617e+08	1.40151e+08	4.82886e+07	#VALUE!	4.38895e+07	7.53666e+07	#VALUE!	#VALUE!	1.47228e+08	1.18766e+08	1.24877e+08	1.67033e+08	4.35577e+08	3.43326e+08	7.20153e+08	6.64693e+08	9.2381e+08	4.4355e+08	4.74358e+08	4.20612e+08	3.062	0	4.48549
M5X1K5	Uncharacterized protein OS=Prunus persica GN=PRUPE_ppa006258mg PE=3 SV=1	46.188	37.619	9	142	9	1	420	43.9	7.44	9.53759e+07	1.27814e+08	1.09562e+08	1.76742e+08	1.9668e+08	2.96107e+08	1.52693e+08	1.1178e+08	1.92864e+08	1.13332e+08	2.52434e+08	1.81705e+08	6.30596e+07	5.20716e+07	3.72208e+07	7.35247e+07	1.97069e+07	5.40389e+07	4.45795e+08	5.35959e+08	4.76397e+08	3.65573e+08	4.85849e+08	3.91e+08	1.52693e+08	1.56e+08	2.74376e+08	2.32773e+08	3.93695e+08	2.99694e+08	1.54378e+08	1.41054e+08	9.93204e+07	1.46919e+08	6.4197e+07	1.62178e+08	2.008	2.04	20.9524
M5VVM6	Uncharacterized protein OS=Prunus persica GN=PRUPE_ppa002052mg PE=3 SV=1	45.971	24.5856	14	75	14	1	724	78.6	9.36				2.67621e+07	1.76029e+07	1.00305e+08	1.36827e+08	7.53933e+07	9.39938e+07	1.04498e+08	2.15449e+07	2.17003e+07	5.57991e+07	1.44435e+08	7.33038e+07	5.47845e+07	4.35175e+07	3.52141e+07	#VALUE!	#VALUE!	#VALUE!	5.53548e+07	4.34835e+07	1.3245e+08	1.36827e+08	1.05219e+08	1.33719e+08	2.14628e+08	3.36014e+07	3.57913e+07	1.36603e+08	3.91252e+08	1.95604e+08	1.09472e+08	1.41762e+08	1.05682e+08	1.322		0
M5W307	Uncharacterized protein OS=Prunus persica GN=PRUPE_ppa009932mg PE=3 SV=1	45.782	46.8635	11	109	1	1	271	29.9	9.22						8.94357e+07													#VALUE!	#VALUE!	#VALUE!	#VALUE!	#VALUE!	1.18097e+08	#VALUE!	#VALUE!	#VALUE!	#VALUE!	#VALUE!	#VALUE!	#VALUE!	#VALUE!	#VALUE!	#VALUE!	#VALUE!	#VALUE!	6.627	10.51	24.3542
M5WSW9	Uncharacterized protein OS=Prunus persica GN=PRUPE_ppa007809mg PE=4 SV=1	45.715	28.4507	9	180	9	1	355	40.4	4.93		1.45568e+07	1.47571e+07	9.58188e+07	9.21828e+07	1.54397e+08	1.17457e+08	5.13311e+07	5.26121e+07	1.25813e+08	1.56345e+08	1.40314e+08	2.31694e+08	1.43507e+08	2.02722e+08	1.48864e+08	1.19865e+08	1.20828e+08	#VALUE!	6.10409e+07	6.41672e+07	1.98192e+08	2.27715e+08	2.03877e+08	1.17457e+08	7.16375e+07	7.48481e+07	2.58407e+08	2.43835e+08	2.31428e+08	5.67217e+08	3.88739e+08	5.40944e+08	2.97463e+08	3.9047e+08	3.6262e+08	2.455		0
M5W061	Peroxidase OS=Prunus persica GN=PRUPE_ppa008642mg PE=3 SV=1	45.586	47.2222	10	61	10	1	324	33.9	8.53		9.16134e+06	9.05884e+06	2.95445e+07	4.28489e+07	57062087	5.13144e+07	5.35374e+07	4.33809e+07	3.68513e+07	5.69638e+07	8.43327e+07		2.47775e+07	21264689	5.34354e+08	1.56582e+08	2.81482e+08	#VALUE!	3.8416e+07	3.93897e+07	6.111e+07	1.05848e+08	7.53486e+07	5.13144e+07	7.47165e+07	6.17155e+07	7.56889e+07	8.88405e+07	1.39094e+08	#VALUE!	6.71184e+07	5.67429e+07	1.06776e+09	5.10078e+08	8.44763e+08	3.642		0
M5XMQ0	Uncharacterized protein OS=Prunus persica GN=PRUPE_ppa015890mg PE=4 SV=1	45.464	28.7671	11	41	11	1	584	64	8.31	4.21117e+07	4.53009e+07	2.81221e+07				1.7914e+08	1.89449e+08	1.25491e+08										1.96834e+08	1.89959e+08	1.22281e+08	#VALUE!	#VALUE!	#VALUE!	1.7914e+08	2.64394e+08	1.78529e+08	#VALUE!	#VALUE!	#VALUE!	#VALUE!	#VALUE!	#VALUE!	#VALUE!	#VALUE!	#VALUE!	1.154	1.62	4.79452
M5W463	Uncharacterized protein OS=Prunus persica GN=PRUPE_ppa008282mg PE=3 SV=1	45.224	36.6864	10	199	10	1	338	37.2	8.72	71157643	6.77714e+07	6.86293e+07	4.9161e+08	6.00442e+08	1.12829e+09	1.32291e+09	1.12692e+09	9.98676e+08	6.11858e+08	1.93772e+09	1.81712e+09	1.4295e+09	1.18383e+09	1.1838e+09	8.85863e+08	7.39418e+08	6.75585e+08	3.32597e+08	2.84184e+08	2.98415e+08	1.01685e+09	1.48324e+09	1.48988e+09	1.32291e+09	1.57272e+09	1.42076e+09	1.25669e+09	3.02206e+09	2.99707e+09	3.4996e+09	3.20681e+09	3.15887e+09	1.77015e+09	2.40872e+09	2.02752e+09	1.683	0	3.25444
M5WBZ2	Uncharacterized protein (Fragment) OS=Prunus persica GN=PRUPE_ppa019592mg PE=4 SV=1	45.136	60.3352	11	113	11	1	179	20.1	5.76	5.34009e+07	4.41195e+07	3.54072e+07	1.54476e+08	1.97234e+08	3.27252e+08	2.96019e+08	1.50381e+08	1.71385e+08	5.87062e+07	8.45431e+07	8.88162e+07	1.46535e+08	5.42367e+07	3.08698e+07	2.41907e+08	1.56452e+08	1.6464e+08	2.496e+08	1.85005e+08	1.53958e+08	3.19519e+08	4.87217e+08	4.32125e+08	2.96019e+08	2.09872e+08	2.43819e+08	1.20577e+08	1.31853e+08	1.46489e+08	3.58736e+08	1.46919e+08	8.23733e+07	4.83383e+08	5.09656e+08	4.94105e+08	5.31	3.46	30.7263
M5XGR6	Uncharacterized protein OS=Prunus persica GN=PRUPE_ppa011667mg PE=4 SV=1	45.093	39.801	7	195	7	1	201	21.5	8.34	627024474	5.73903e+08	5.19379e+08	5.36377e+08	5.52051e+08	8.82507e+08	2.40569e+09	1.78888e+09	1.71127e+09	4.45785e+08	1.11102e+09	1.1048e+09	4.74098e+08	3.78499e+08	3.56338e+08	6.48033e+08	2.73158e+08	3.90279e+08	2.93077e+09	2.40654e+09	2.25837e+09	1.10944e+09	1.3637e+09	1.16532e+09	2.40569e+09	2.49655e+09	2.43453e+09	9.15597e+08	1.73273e+09	1.82221e+09	1.16065e+09	1.0253e+09	9.50855e+08	1.29491e+09	8.89836e+08	1.17128e+09	3.125	17.89	26.3682
M5W6V4	Uncharacterized protein OS=Prunus persica GN=PRUPE_ppa010070mg PE=4 SV=1	45.074	34.3396	7	91	7	1	265	28.3	4.86	1.59355e+08	2.11019e+08	1.70928e+08	7.93154e+07	1.35604e+08	1.07613e+08	3.28915e+08	4.67824e+08	3.2786e+08	1.20002e+08	1.10159e+08	1.35853e+08	8.69449e+07	7.60866e+07	8.96483e+07	1.0675e+08	4.17303e+07		7.44839e+08	8.84861e+08	7.4323e+08	1.64056e+08	3.34977e+08	1.421e+08	3.28915e+08	6.52894e+08	4.66427e+08	2.46472e+08	1.71804e+08	2.2407e+08	2.12852e+08	2.06107e+08	2.39218e+08	2.13311e+08	1.3594e+08	#VALUE!	3.217	0	11.3208
M5VRB7	Uncharacterized protein OS=Prunus persica GN=PRUPE_ppa008142mg PE=4 SV=1	45.05	41.691	9	40	8	1	343	37.4	6.7	1.31698e+07		2.82794e+07	4.05397e+07		5.10228e+07	3.13429e+08	2.05642e+08	2.98837e+08	3.90173e+07	8.93348e+07	4.86582e+07			52383918	3.05772e+07			6.15569e+07	#VALUE!	1.22965e+08	8.38524e+07	#VALUE!	6.73738e+07	3.13429e+08	2.86993e+08	4.25137e+08	8.01376e+07	1.39326e+08	8.02544e+07	#VALUE!	#VALUE!	1.39782e+08	6.10999e+07	#VALUE!	#VALUE!	2.793	0	2.91545
M5WBD9	Uncharacterized protein OS=Prunus persica GN=PRUPE_ppa003813mg PE=4 SV=1	45.043	21.9378	8	78	4	1	547	60.7	9.29				117294305		1.9343e+08	2.55213e+08	2.37901e+08	8.26307e+07	1.3022e+08	182433725	2.0233e+08							#VALUE!	#VALUE!	#VALUE!	2.42612e+08	#VALUE!	2.55418e+08	2.55213e+08	3.32014e+08	1.17554e+08	2.67459e+08	2.84523e+08	3.33712e+08	#VALUE!	#VALUE!	#VALUE!	#VALUE!	#VALUE!	#VALUE!	0.911		0
M5XDI6	Uncharacterized protein OS=Prunus persica GN=PRUPE_ppa003911mg PE=4 SV=1	45.02	22.963	13	59	13	1	540	60.2	6.2	2.18808e+07	1.43105e+07		7.53171e+07	4.92985e+07	1.19953e+08	8.78343e+07	2.59806e+07	2.91085e+07	3.83939e+07	3.15044e+07		1.79179e+07	37422575	1.98598e+07	3.94651e+07	3.26233e+07	2.68789e+07	1.02273e+08	6.00079e+07	#VALUE!	1.55786e+08	1.2178e+08	1.58394e+08	8.78343e+07	3.62584e+07	4.1411e+07	7.88572e+07	4.9134e+07	#VALUE!	4.38654e+07	1.01372e+08	5.29941e+07	7.88599e+07	1.06273e+08	8.0667e+07	1.195	0	2.40741
M5WI43	Uncharacterized protein OS=Prunus persica GN=PRUPE_ppa012896mg PE=3 SV=1	44.572	65.3333	9	93	5	1	150	16.3	10.55	303463454	2.60897e+08	2.37259e+08	5.86731e+08	4.68573e+08	6.69415e+08	5.76379e+07			2.77831e+08		7.74485e+07					2.49002e+07	29514305	1.41841e+09	1.09402e+09	1.03165e+09	1.2136e+09	1.15749e+09	8.8394e+08	5.76379e+07	#VALUE!	#VALUE!	5.70636e+08	#VALUE!	1.2774e+08	#VALUE!	#VALUE!	#VALUE!	#VALUE!	8.11146e+07	8.85763e+07	30.623	17.39	37.3333
M5X9K1	Uncharacterized protein OS=Prunus persica GN=PRUPE_ppa025497mg PE=3 SV=1	44.475	28.4182	6	68	3	1	373	40.8	6.61				8.4063e+07	2.3891e+08	1.74299e+08							1.43296e+07	3.93929e+07	1.90484e+07	5.48772e+07			#VALUE!	#VALUE!	#VALUE!	1.73876e+08	5.90169e+08	2.30156e+08	#VALUE!	#VALUE!	#VALUE!	#VALUE!	#VALUE!	#VALUE!	3.50806e+07	1.06709e+08	5.08288e+07	1.09657e+08	#VALUE!	#VALUE!	2.34	0	13.1367
M5XI18	40S ribosomal protein S8 OS=Prunus persica GN=PRUPE_ppa011148mg PE=3 SV=1	44.224	36.9369	9	76	6	1	222	24.9	10.46	9.99644e+06	1.2181e+07	9.69041e+06	1.26676e+08	4.83451e+07	1.77999e+08													4.67242e+07	5.10784e+07	4.2136e+07	2.62016e+08	1.19424e+08	2.35041e+08	#VALUE!	#VALUE!	#VALUE!	#VALUE!	#VALUE!	#VALUE!	#VALUE!	#VALUE!	#VALUE!	#VALUE!	#VALUE!	#VALUE!	4.179	4.67	26.1261
M5WAW8	Glutathione peroxidase OS=Prunus persica GN=PRUPE_ppa012416mg PE=3 SV=1	44.144	81.1765	12	230	10	1	170	19.2	5.12	3.35099e+08	2.3036e+08	2.4814e+08	4.44174e+08	4.08598e+08	6.92249e+08	1.60205e+09	1.33056e+09	1.36661e+09	5.28131e+08	1.19111e+09	1.18445e+09	5.6915e+08	5.27353e+08	6.26734e+08	1.63045e+09	7.10426e+08	9.1941e+08	1.56628e+09	9.65965e+08	1.07897e+09	9.18731e+08	1.00934e+09	9.14092e+08	1.60205e+09	1.85693e+09	1.9442e+09	1.08473e+09	1.85766e+09	1.95358e+09	1.39335e+09	1.42852e+09	1.67238e+09	3.258e+09	2.31427e+09	2.75927e+09	18.953	5.82	22.3529
M5X110	Uncharacterized protein OS=Prunus persica GN=PRUPE_ppa004053mg PE=4 SV=1	44.128	32.0826	12	61	12	1	533	58.3	7.02	1.55034e+07	2.48839e+07	4.38985e+06	1.27548e+08	8.30853e+07	1.70468e+08	9.03717e+07			4.51567e+07	2.52588e+07		3.2489e+07	5.57447e+07	7.2856e+07	1.04228e+08	53707067	4.46891e+07	7.24643e+07	1.04345e+08	1.9088e+07	2.6382e+08	2.05242e+08	2.25097e+08	9.03717e+07	#VALUE!	#VALUE!	9.27473e+07	3.93934e+07	#VALUE!	7.95374e+07	1.51004e+08	1.94409e+08	2.08271e+08	1.74955e+08	1.34118e+08	1.154	0	3.18949
M5XFQ3	Uncharacterized protein (Fragment) OS=Prunus persica GN=PRUPE_ppa026770mg PE=3 SV=1	43.994	32.948	11	66	1	1	519	56.1	5.54					3.03253e+07					33938436			262635140	3.25959e+08	177546784	136681378	6.56764e+07	68366636	#VALUE!	#VALUE!	#VALUE!	#VALUE!	7.49112e+07	#VALUE!	#VALUE!	#VALUE!	#VALUE!	6.97061e+07	#VALUE!	#VALUE!	6.42965e+08	8.82973e+08	4.73767e+08	2.73119e+08	2.13946e+08	2.05177e+08	1.352		0
M5XS52	40S ribosomal protein S6 OS=Prunus persica GN=PRUPE_ppa010452mg PE=3 SV=1	43.887	40.9639	11	69	11	1	249	28.2	10.77	1.48438e+08	1.53707e+08	1.39723e+08	5.7358e+08	2.96163e+08	9.25318e+08	1.38695e+08			1.97028e+08		3.9477e+07							6.93811e+08	6.44535e+08	6.07547e+08	1.1864e+09	7.31596e+08	1.22185e+09	1.38695e+08	#VALUE!	#VALUE!	4.04676e+08	#VALUE!	6.51114e+07	#VALUE!	#VALUE!	#VALUE!	#VALUE!	#VALUE!	#VALUE!	6.356	6.09	20.4819
M5WBW4	Uncharacterized protein OS=Prunus persica GN=PRUPE_ppa011424mg PE=4 SV=1	43.727	39.3365	6	63	6	1	211	22.4	8.19	2.84378e+07	4.08926e+07	5.06978e+07	2.73744e+07	4.40586e+07	3.2024e+07	2.71295e+08	1.50055e+08	1.54506e+08	5.0079e+07	2.20661e+08	1.48136e+08	1.01772e+08	7.04556e+07	5.2015e+07	1.12826e+08	8.10735e+07	8.58192e+07	1.32921e+08	1.71474e+08	2.20445e+08	5.66212e+07	1.08836e+08	4.22867e+07	2.71295e+08	2.09416e+08	2.19807e+08	1.02857e+08	3.44142e+08	2.44329e+08	2.4915e+08	1.90854e+08	1.38797e+08	2.25452e+08	2.64104e+08	2.57555e+08	3.642	1.84	10.4265
M5WMX4	Uncharacterized protein OS=Prunus persica GN=PRUPE_ppa009588mg PE=3 SV=1	43.697	35.6643	5	37	2	1	286	30.6	9.35							8.39347e+07	1.11017e+08			1.07056e+08			4.08575e+07	3.7932e+07	33284335			#VALUE!	#VALUE!	#VALUE!	#VALUE!	#VALUE!	#VALUE!	8.39347e+07	1.54935e+08	#VALUE!	#VALUE!	1.66963e+08	#VALUE!	#VALUE!	1.10677e+08	1.01218e+08	6.65094e+07	#VALUE!	#VALUE!	5.31		0
M5VZV0	Uncharacterized protein OS=Prunus persica GN=PRUPE_ppa010675mg PE=4 SV=1	43.5	40	10	79	10	1	240	27.8	9.11				2.01907e+07	3.10616e+07	3.66705e+07	2.09065e+08	1.05371e+08	1.52065e+08	4.60841e+07	8.21866e+07	7.55168e+07	2.21113e+08	1.59177e+08	6.72103e+07	1.34385e+08	1.53726e+08	1.34792e+08	#VALUE!	#VALUE!	#VALUE!	4.17625e+07	7.673e+07	4.84222e+07	2.09065e+08	1.47056e+08	2.16334e+08	9.46521e+07	1.28178e+08	1.24554e+08	5.41314e+08	4.31187e+08	1.79344e+08	2.6853e+08	5.00775e+08	4.04529e+08	3.642		0
M5XJW9	Uncharacterized protein OS=Prunus persica GN=PRUPE_ppa002323mg PE=4 SV=1	43.379	12.9549	6	83	6	1	687	70.6	6.27				2.75139e+08	583351838	549849803	7.77582e+07		30904793	2.70395e+08	5.46148e+07	9.86546e+07	1.62482e+08	1.83266e+08	9.62277e+07	6.61392e+07	9.2336e+07	8.39558e+07	#VALUE!	#VALUE!	#VALUE!	5.69099e+08	1.44103e+09	7.26058e+08	7.77582e+07	#VALUE!	4.39664e+07	5.55363e+08	8.51769e+07	1.62716e+08	3.97778e+08	4.96441e+08	2.56775e+08	1.32161e+08	3.00792e+08	2.51962e+08	1.683		0
M5XES9	Uncharacterized protein OS=Prunus persica GN=PRUPE_ppa013422mg PE=4 SV=1	43.365	60.1626	5	103	5	1	123	13.6	6.11			73728252	1.54434e+08	6.9961e+07	222508905	9.15811e+08	8.38191e+08	7.22584e+08	1.28053e+08	3.49655e+08	2.46185e+08	1.96534e+08	1.56029e+08	1.56031e+08	2.20858e+08	1.66695e+08	2.03127e+08	#VALUE!	#VALUE!	3.20586e+08	3.19431e+08	1.72821e+08	2.93816e+08	9.15811e+08	1.16978e+09	1.02798e+09	2.63008e+08	5.4532e+08	4.06046e+08	4.81141e+08	4.22659e+08	4.16355e+08	4.41323e+08	5.43023e+08	6.09612e+08	45.416		0
M5XBC3	Uncharacterized protein OS=Prunus persica GN=PRUPE_ppa007807mg PE=4 SV=1	43.314	34.9296	11	59	11	1	355	37.9	6.83	4.78383e+07	5.21147e+07	3.94883e+07	2.22177e+08	4.07067e+08	6.03968e+08	9.48054e+07			1.71067e+08					1.00342e+07				2.236e+08	2.18532e+08	1.71704e+08	4.59552e+08	1.00556e+09	7.9752e+08	9.48054e+07	#VALUE!	#VALUE!	3.51354e+08	#VALUE!	#VALUE!	#VALUE!	#VALUE!	2.67755e+07	#VALUE!	#VALUE!	#VALUE!	2.325	4.52	12.6761
M5WIU3	40S ribosomal protein S8 OS=Prunus persica GN=PRUPE_ppa011067mg PE=3 SV=1	43.305	44	9	95	6	1	225	25.2	10.46	1.39389e+08	1.55264e+08	8.00812e+07	4.33724e+08	238944839	6.26212e+08	8.02467e+07			1.91715e+08									6.51514e+08	6.51067e+08	3.4821e+08	8.97116e+08	5.90254e+08	8.26892e+08	8.02467e+07	#VALUE!	#VALUE!	3.93764e+08	#VALUE!	#VALUE!	#VALUE!	#VALUE!	#VALUE!	#VALUE!	#VALUE!	#VALUE!	4.878	11.15	34.6667
M5VZJ1	Uncharacterized protein OS=Prunus persica GN=PRUPE_ppa009739mg PE=3 SV=1	43.266	29.0323	8	216	8	1	279	30	6.27	2.11701e+08	2.06362e+08	2.12789e+08	4.22388e+08	5.97068e+08	6.43741e+08	7.9405e+08	7.97149e+08	5.30332e+08	6.05617e+08	9.62642e+08	9.54986e+08	1.63371e+08	1.20657e+08	1.59515e+08	4.90592e+08	2.76192e+08	3.54541e+08	9.89508e+08	8.65334e+08	9.25253e+08	8.7367e+08	1.47491e+09	8.50038e+08	7.9405e+08	1.1125e+09	7.54471e+08	1.24388e+09	1.50133e+09	1.57511e+09	3.99954e+08	3.26842e+08	4.2565e+08	9.80311e+08	8.99718e+08	1.06402e+09	2.36	9.45	28.6738
M5W964	Thioredoxin reductase OS=Prunus persica GN=PRUPE_ppa007040mg PE=3 SV=1	43.242	35.8442	11	64	11	1	385	40.7	8.47	5.51229e+07	9.41948e+07	7.13078e+07	9.58594e+07	2.23891e+07	1.30664e+08	5.53379e+07	4.54683e+07	74858452	5.62634e+07	1.74245e+08	1.63761e+08		4.31093e+07	3.87318e+07	4.62793e+07		1.93895e+07	2.57649e+08	3.94985e+08	3.10062e+08	1.98276e+08	5.53068e+07	1.72537e+08	5.53379e+07	6.34554e+07	1.06497e+08	1.15559e+08	2.71751e+08	2.70099e+08	#VALUE!	1.16777e+08	1.03352e+08	9.24762e+07	#VALUE!	5.81904e+07	3.329	0	5.71429
M5WZ53	Glyceraldehyde-3-phosphate dehydrogenase OS=Prunus persica GN=PRUPE_ppa006610mg PE=3 SV=1	43.174	26.0546	8	76	8	1	403	42.8	8.19	3.55376e+06			1.24607e+08	1.45545e+08	1.88742e+08				6.60887e+07	1.09891e+08	5.30727e+07				2.3755e+08	1.35683e+08	1.0951e+08	1.66106e+07	#VALUE!	#VALUE!	2.57738e+08	3.59532e+08	2.49228e+08	#VALUE!	#VALUE!	#VALUE!	1.3574e+08	1.71385e+08	8.75353e+07	#VALUE!	#VALUE!	#VALUE!	4.74678e+08	4.41998e+08	3.28654e+08	2.02	0	3.47395
M5WTM9	Uncharacterized protein OS=Prunus persica GN=PRUPE_ppa005738mg PE=4 SV=1	43.136	25.1121	7	69	7	1	446	48.7	5.25		2.69873e+07	29233693	3.75682e+07	4.9625e+07	5.26445e+07	24437211		2.95995e+07	9.31047e+07	1.76767e+08	1.77113e+08				9.83818e+07	43640539	3.1542e+07	#VALUE!	1.13165e+08	1.27114e+08	7.77063e+07	1.22586e+08	6.95153e+07	24437211	#VALUE!	4.21094e+07	1.91228e+08	2.75685e+08	2.92121e+08	#VALUE!	#VALUE!	#VALUE!	1.96588e+08	1.42163e+08	9.46618e+07	1.346		0
M5X3W8	3-phosphoshikimate 1-carboxyvinyltransferase OS=Prunus persica GN=PRUPE_ppa004186mg PE=3 SV=1	42.82	23.855	10	73	10	1	524	55.7	7.58	7.55726e+06	1.07759e+07	9.19932e+06	4.43757e+07	2.34803e+07	8.49583e+07	3.75953e+08	2.67175e+08	3.04315e+08		31445601		5.46484e+07	8.24586e+07	5.1321e+07	8.01728e+07	3.1836e+07	4.1643e+07	3.53233e+07	4.51863e+07	4.00006e+07	9.17868e+07	5.80021e+07	1.12185e+08	3.75953e+08	3.72869e+08	4.32931e+08	#VALUE!	4.90424e+07	#VALUE!	1.33786e+08	2.23368e+08	1.36945e+08	1.60203e+08	1.03709e+08	1.24976e+08	1.683	0	2.29008
M5WQV4	Uncharacterized protein OS=Prunus persica GN=PRUPE_ppa003903mg PE=3 SV=1	42.696	31.6081	11	58	1	1	541	58.4	5.55				6.17019e+07		1.21785e+08							1.37207e+08	1.38567e+08	108860016				#VALUE!	#VALUE!	#VALUE!	1.27624e+08	#VALUE!	1.60813e+08	#VALUE!	#VALUE!	#VALUE!	#VALUE!	#VALUE!	#VALUE!	3.35901e+08	3.75358e+08	2.90483e+08	#VALUE!	#VALUE!	#VALUE!	1.246		0
M5X2R8	Beta-galactosidase OS=Prunus persica GN=PRUPE_ppa001345mg PE=3 SV=1	42.589	18.2783	11	47	11	1	848	94.4	7.15				4.87171e+07		2.14696e+08	6.41616e+08	8.98733e+07	4.46143e+08	36559160	5.09725e+07	3.16387e+07	9.79713e+06	1.90119e+07	1.22506e+07	1.34957e+07	9.36967e+06		#VALUE!	#VALUE!	#VALUE!	1.00767e+08	#VALUE!	2.83499e+08	6.41616e+08	1.25427e+08	6.34701e+08	7.50888e+07	7.94965e+07	5.21832e+07	2.39846e+07	5.15002e+07	3.26895e+07	2.69673e+07	3.05225e+07	#VALUE!	1.006		0
M5X2A2	60S ribosomal protein L13 OS=Prunus persica GN=PRUPE_ppa011512mg PE=3 SV=1	42.464	32.3671	6	106	1	1	207	23.7	10.92	327805200	398964348	4.23123e+08	356620024	781139184	822623108				204839674									1.53219e+09	1.67297e+09	1.83983e+09	7.37634e+08	1.92961e+09	1.08625e+09	#VALUE!	#VALUE!	#VALUE!	4.2072e+08	#VALUE!	#VALUE!	#VALUE!	#VALUE!	#VALUE!	#VALUE!	#VALUE!	#VALUE!	4.878	14.84	32.3671
M5X0K4	Uncharacterized protein OS=Prunus persica GN=PRUPE_ppa003073mg PE=4 SV=1	42.449	14.8515	7	91	7	1	606	68.2	7.99	1.41242e+07	2.37998e+07	7.43182e+06	3.23881e+07	9.73958e+06	60896330	9.52518e+08	7.37094e+08	2.5968e+08	4.69743e+07	2.49651e+08	3.23422e+08	3.88118e+08	46344456	4.68798e+07	4.15017e+07	2.20261e+07	3.90656e+07	6.60178e+07	9.97993e+07	3.23151e+07	6.69917e+07	2.40592e+07	8.04116e+07	9.52518e+08	1.02869e+09	3.69431e+08	9.64805e+07	3.89354e+08	5.33435e+08	9.50164e+08	1.2554e+08	1.25094e+08	8.29295e+07	7.17518e+07	1.17241e+08	1.043	2.93	6.76568
M5XCX9	Xyloglucan endotransglucosylase/hydrolase OS=Prunus persica GN=PRUPE_ppa009610mg PE=3 SV=1	42.364	36.1404	7	66	7	1	285	31.9	8.12	1.16285e+07	2.50153e+07	1.4506e+07				821080688	6.82186e+08	4.321e+08	5.41933e+08	8.1855e+07	2.13154e+08	6.32851e+07	1.73413e+08	1.8077e+08	1.21938e+08	32495950	5.99721e+07	5.43526e+07	1.04896e+08	6.30753e+07	#VALUE!	#VALUE!	#VALUE!	821080688	9.52057e+08	6.14722e+08	1.11308e+09	1.27661e+08	3.51565e+08	1.5493e+08	4.6975e+08	4.82367e+08	2.4366e+08	1.05858e+08	1.79984e+08	4.179	0	2.80702
M5WB68	ATP synthase subunit gamma OS=Prunus persica GN=PRUPE_ppa008674mg PE=3 SV=1	42.235	35.2941	9	116	9	1	323	35.2	9.04				1.59702e+07	19691388		1.74024e+08	8.95079e+07	9.32581e+07	1.37237e+08	1.5181e+08	1.78825e+08	2.17879e+08	1.6056e+08	2.66016e+08	1.6891e+08	1.16557e+08	9.35519e+07	#VALUE!	#VALUE!	#VALUE!	3.30329e+07	4.86427e+07	#VALUE!	1.74024e+08	1.24917e+08	1.32673e+08	2.81871e+08	2.36762e+08	2.94945e+08	5.33397e+08	4.34932e+08	7.09838e+08	3.37518e+08	3.79693e+08	2.80761e+08	1.994		0
M5VXS4	Serine hydroxymethyltransferase OS=Prunus persica GN=PRUPE_ppa004306mg PE=3 SV=1	42.114	24.7582	12	78	8	1	517	57	8.34	8.0257e+06	5.88435e+07	1.82434e+07	131939679	1.66659e+08	1.90662e+08	1.05718e+07			5.01877e+07	1.92413e+07	1.26434e+07				6.62116e+07	59441954	7.05536e+07	3.75128e+07	2.46747e+08	7.9326e+07	2.72904e+08	4.11689e+08	2.51762e+08	1.05718e+07	#VALUE!	#VALUE!	1.03081e+08	3.00086e+07	2.08533e+07	#VALUE!	#VALUE!	#VALUE!	1.32305e+08	1.93637e+08	2.11741e+08	1.581	1.75	2.90135
M5WJ59	Uncharacterized protein OS=Prunus persica GN=PRUPE_ppa009306mg PE=3 SV=1	41.957	40.2685	9	68	9	1	298	31.9	9.44		4.32453e+06	9.49516e+06	8.39711e+07	2.91299e+07	5.20479e+07	2.03358e+08	6.64414e+07	9.43685e+07	1.12029e+08	3.95311e+08	2.22149e+08	2.17199e+08	2.48905e+08	1.77193e+08	1.90843e+08	8.90761e+07	1.13822e+08	#VALUE!	1.8134e+07	4.1287e+07	1.73686e+08	7.19582e+07	6.87275e+07	2.03358e+08	9.27253e+07	1.34252e+08	2.30096e+08	6.16525e+08	3.66401e+08	5.31731e+08	6.74247e+08	4.72822e+08	3.81346e+08	2.90173e+08	3.41594e+08	2.793		0
M5WIG3	40S ribosomal protein S4 OS=Prunus persica GN=PRUPE_ppa010094mg PE=3 SV=1	41.893	40.5303	10	102	3	1	264	29.8	10.24	7.87737e+07	1.17382e+08	1.15082e+08	2.19485e+08	1.64496e+08	2.59122e+08				1.32055e+08									3.68195e+08	4.92215e+08	5.00399e+08	4.53984e+08	4.06348e+08	3.42162e+08	#VALUE!	#VALUE!	#VALUE!	2.71228e+08	#VALUE!	#VALUE!	#VALUE!	#VALUE!	#VALUE!	#VALUE!	#VALUE!	#VALUE!	3.642	15.4	36.7424
M5VSP4	Fructose-bisphosphate aldolase OS=Prunus persica GN=PRUPE_ppa025195mg PE=3 SV=1	41.766	29.471	9	70	4	1	397	42.8	7.21				5.40011e+07		2.44992e+07				5.59617e+07	7.86062e+07	7.31692e+07				5.52037e+07	3.79057e+07		#VALUE!	#VALUE!	#VALUE!	1.11696e+08	#VALUE!	3.23504e+07	#VALUE!	#VALUE!	#VALUE!	1.1494e+08	1.22594e+08	1.20681e+08	#VALUE!	#VALUE!	#VALUE!	1.10309e+08	1.23481e+08	#VALUE!	1.61	0	5.28967
M5XCP1	Glucose-6-phosphate isomerase OS=Prunus persica GN=PRUPE_ppa002932mg PE=3 SV=1	41.738	22.4194	13	116	13	1	620	67.5	6.05	5.89558e+07	148292702	5.15672e+07	1.16678e+08	4.44959e+07	1.94481e+08	1.596e+08	1.12528e+08	1.34918e+08	1.06259e+08	1.82201e+08	1.50636e+08	1.61385e+08	2.52519e+08	1.77983e+08	1.97915e+08	1.5116e+08	1.36997e+08	2.75565e+08	6.21833e+08	2.24225e+08	2.41337e+08	1.09916e+08	2.56806e+08	1.596e+08	1.57044e+08	1.9194e+08	2.18245e+08	2.84159e+08	2.48451e+08	3.95093e+08	6.84036e+08	4.74931e+08	3.95478e+08	4.92418e+08	4.11146e+08	0.891	0	3.22581
M5XF09	60S acidic ribosomal protein P0 OS=Prunus persica GN=PRUPE_ppa008800mg PE=3 SV=1	41.687	45.4545	8	92	8	1	319	34.1	5.45	7.82453e+08	8.24798e+08	7.86192e+08	1.6177e+09	1.78616e+09	1.94522e+09	1.4337e+08			1.28984e+09		1.24879e+08	1.44613e+07	2.08046e+07					3.65725e+09	3.45861e+09	3.41853e+09	3.34606e+09	4.41227e+09	2.56859e+09	1.4337e+08	#VALUE!	#VALUE!	2.64921e+09	#VALUE!	2.05969e+08	3.54031e+07	5.63566e+07	#VALUE!	#VALUE!	#VALUE!	#VALUE!	3.642	23.93	26.9592
M5WC05	Uncharacterized protein OS=Prunus persica GN=PRUPE_ppa009004mg PE=4 SV=1	41.631	48.7097	9	67	5	1	310	35.1	6.35		6.3722e+07	35697283	9.25326e+07	1.68389e+08	1.59819e+08				6.15712e+07			1.83459e+08		7.04143e+07	4.33501e+07		6.15263e+07	#VALUE!	2.67204e+08	1.55219e+08	1.91395e+08	4.15964e+08	2.11036e+08	#VALUE!	#VALUE!	#VALUE!	1.26461e+08	#VALUE!	#VALUE!	4.49131e+08	#VALUE!	1.87894e+08	8.6623e+07	#VALUE!	1.84649e+08	4.08		0
M5VM21	Uncharacterized protein OS=Prunus persica GN=PRUPE_ppa006293mg PE=4 SV=1	41.603	38.9021	12	69	12	1	419	45.1	6.3	1.03118e+07	9.8658e+06	1.02078e+07			3.2329e+07	1.58407e+08	1.25947e+08	1.39526e+08	3.4089e+07	5.32966e+07	5.03583e+07	7.56098e+07	5.04817e+07	6.58827e+07	8.27299e+07	4.83803e+07	3.79059e+07	4.81984e+07	4.137e+07	4.43858e+07	#VALUE!	#VALUE!	4.26894e+07	1.58407e+08	1.75771e+08	1.98496e+08	7.00153e+07	8.31211e+07	8.30583e+07	1.85103e+08	1.36747e+08	1.75802e+08	1.65312e+08	1.57603e+08	1.13761e+08	1.593	0	2.6253
M5WT37	Uncharacterized protein OS=Prunus persica GN=PRUPE_ppa009766mg PE=4 SV=1	41.515	35.2518	8	85	8	1	278	30.5	9.16				1.5011e+08	3.67856e+07	5.61088e+07	8.83807e+07	19628168	2.85825e+07	4.79214e+08	4.99031e+07	1.06414e+08	5.71045e+07	6.7153e+07	44778285	1.16189e+08	6.00429e+07	1.07644e+08	#VALUE!	#VALUE!	#VALUE!	3.10488e+08	9.08697e+07	7.40898e+07	8.83807e+07	2.7393e+07	4.06626e+07	9.84256e+08	7.78286e+07	1.75514e+08	1.39799e+08	1.81907e+08	1.19487e+08	2.32171e+08	1.95595e+08	3.23053e+08	2.594		0
M5WP36	Uncharacterized protein OS=Prunus persica GN=PRUPE_ppa003713mg PE=4 SV=1	41.513	28.7004	12	67	12	1	554	61.7	7.02	1.08729e+08	1.18376e+08	1.34066e+08	2.59438e+08	1.13192e+08	3.25599e+08	6.18894e+07			1.90445e+08	4.66525e+07	3.30165e+07				4.65585e+07			5.08209e+08	4.96383e+08	5.82945e+08	5.36622e+08	2.79612e+08	4.29943e+08	6.18894e+07	#VALUE!	#VALUE!	3.91154e+08	7.27589e+07	5.44558e+07	#VALUE!	#VALUE!	#VALUE!	9.3034e+07	#VALUE!	#VALUE!	1.412	1.63	15.1625
M5WIX8	Uncharacterized protein OS=Prunus persica GN=PRUPE_ppa011226mg PE=4 SV=1	41.434	47.2477	9	149	3	1	218	24	5.25				8.31364e+06	3.61872e+07	77826212	106560197			5.75718e+07	1.28115e+08	1.07139e+08	1.45471e+08	1.10992e+08	1.81064e+08	1.70212e+07		5.45406e+07	#VALUE!	#VALUE!	#VALUE!	1.7196e+07	8.93914e+07	1.02767e+08	106560197	#VALUE!	#VALUE!	1.18247e+08	1.99807e+08	1.7671e+08	3.56133e+08	3.0066e+08	4.83153e+08	3.40121e+07	#VALUE!	1.63683e+08	3.217	4.03	13.7615
M5WEH5	Uncharacterized protein OS=Prunus persica GN=PRUPE_ppa003460mg PE=4 SV=1	41.414	23.7347	11	50	11	1	573	64.1	6.67				1.11916e+08	1.14e+08	216448097	1.02601e+08	2.59512e+07	2.7184e+07	1.57146e+07			4.24192e+07	6.71388e+07	2.43329e+07		2.81729e+07	1.94784e+07	#VALUE!	#VALUE!	#VALUE!	2.31488e+08	2.81608e+08	2.85812e+08	1.02601e+08	3.62173e+07	3.8673e+07	3.22761e+07	#VALUE!	#VALUE!	1.03848e+08	1.81869e+08	6.49301e+07	#VALUE!	9.17756e+07	5.84571e+07	0.931		0
M5XRJ2	Polyadenylate-binding protein OS=Prunus persica GN=PRUPE_ppa002618mg PE=3 SV=1	41.269	16.4363	7	38	4	1	651	71.3	7.53				1.15746e+08	2.63627e+08	3.32716e+08	4.7315e+08		8.67101e+07	2.83544e+08									#VALUE!	#VALUE!	#VALUE!	2.3941e+08	6.51225e+08	4.3934e+08	4.7315e+08	#VALUE!	1.23357e+08	5.82371e+08	#VALUE!	#VALUE!	#VALUE!	#VALUE!	#VALUE!	#VALUE!	#VALUE!	#VALUE!	0.951		0
M5XPR5	Uncharacterized protein OS=Prunus persica GN=PRUPE_ppa003964mg PE=4 SV=1	41.233	21.9739	9	70	9	1	537	60.7	5.08		8.07343e+07	8.28991e+07	6.8806e+07		8.67485e+07	1.61396e+08	2.2729e+08	2.34438e+08	9.83268e+07	1.30773e+08	9.45487e+07	9.43513e+07	1.0612e+08	8.41332e+07	7.80592e+07	1.10979e+08	5.75579e+07	#VALUE!	3.38541e+08	3.60463e+08	1.42319e+08	#VALUE!	1.14549e+08	1.61396e+08	3.17205e+08	3.33521e+08	2.01953e+08	2.03953e+08	1.55944e+08	2.30984e+08	2.87464e+08	2.24502e+08	1.55979e+08	3.61523e+08	1.72739e+08	1.106		0
M5WGZ1	Uncharacterized protein OS=Prunus persica GN=PRUPE_ppa003608mg PE=4 SV=1	41.172	19.9288	10	104	10	1	562	62.1	5.97	5.19101e+07	7.66275e+07	7.61998e+07	5.0943e+07		7.49394e+07	2.40936e+08	2.55401e+08	1.51137e+08	5.73673e+07	3.12842e+08	2.44391e+08	41228671	4.3408e+07	5.3913e+07	3.07899e+08	2.35747e+08	2.2101e+08	2.42632e+08	3.21321e+08	3.31333e+08	1.05371e+08	#VALUE!	9.8955e+07	2.40936e+08	3.56437e+08	2.15013e+08	1.17827e+08	4.87907e+08	4.03086e+08	1.00933e+08	1.17586e+08	1.43862e+08	6.15249e+08	7.67965e+08	6.6328e+08	1.154	0	5.33808
M5WAH4	Uncharacterized protein OS=Prunus persica GN=PRUPE_ppa004320mg PE=3 SV=1	41.169	24.031	8	89	7	1	516	55.2	7.68	8.61274e+07	1.2387e+08	1.38929e+08	195489206	9.3413e+07	2.96282e+08	3.30739e+08	3.68602e+08	3.4913e+08	1.54479e+07	1.99787e+08	2.92519e+08	5.60434e+07	7.59366e+07	3.70727e+07	1.4615e+08	92697141	8.68307e+07	4.02567e+08	5.19423e+08	6.04093e+08	4.04351e+08	2.30754e+08	3.91231e+08	3.30739e+08	5.1442e+08	4.96687e+08	3.17284e+07	3.11586e+08	4.82465e+08	1.37202e+08	2.05701e+08	9.89251e+07	2.92039e+08	3.01969e+08	2.6059e+08	2.008	2.15	13.7597
M5VXU1	Uncharacterized protein OS=Prunus persica GN=PRUPE_ppa004544mg PE=3 SV=1	41.15	33.9286	13	54	13	1	504	57.8	9.11											2.45341e+06		2.19652e+08	1.83526e+08	1.47347e+08	4.26874e+07	1.4818e+07	2.86505e+07	#VALUE!	#VALUE!	#VALUE!	#VALUE!	#VALUE!	#VALUE!	#VALUE!	#VALUE!	#VALUE!	#VALUE!	3.82633e+06	#VALUE!	5.37737e+08	4.97143e+08	3.93183e+08	8.52987e+07	4.82708e+07	8.59839e+07	1.581		0
M5WRJ7	Uncharacterized protein OS=Prunus persica GN=PRUPE_ppa001904mg PE=4 SV=1	41.117	19.7581	12	50	12	1	744	81.5	5.96				2.28997e+07		1.39941e+07	2.85477e+07	1.67495e+07	1.94404e+07	1.25491e+07		1.26218e+07	6.14365e+07	9.81465e+07	9.3002e+07	3.13908e+07	1.36076e+07	1.20606e+07	#VALUE!	#VALUE!	#VALUE!	4.73659e+07	#VALUE!	1.84787e+07	2.85477e+07	2.33755e+07	2.76566e+07	2.57745e+07	#VALUE!	2.08178e+07	1.50404e+08	2.65864e+08	2.48167e+08	6.27257e+07	4.43279e+07	3.61954e+07	0.962		0
M5WEE0	Uncharacterized protein OS=Prunus persica GN=PRUPE_ppa003411mg PE=3 SV=1	40.949	22.0104	8	57	8	1	577	64.2	7.28	1.08088e+08	1.29171e+08	1.01117e+08	1.41446e+08		2.42377e+08	1.28154e+09	6.99777e+08	6.02935e+08		4.9825e+07	3.52965e+07	1.01101e+08	9.58082e+07	6.75639e+07			12957875	5.05212e+08	5.41649e+08	4.39678e+08	2.92567e+08	#VALUE!	3.2005e+08	1.28154e+09	9.76606e+08	8.5776e+08	#VALUE!	7.77068e+07	5.82162e+07	2.47508e+08	2.5953e+08	1.80288e+08	#VALUE!	#VALUE!	3.88883e+07	1.683	3.8	5.19931
M5VJ54	Uncharacterized protein OS=Prunus persica GN=PRUPE_ppa006941mg PE=3 SV=1	40.715	28.7918	11	79	11	1	389	44.3	10.14	1.27894e+08	1.48606e+08	1.32996e+08	3.93532e+08	1.1199e+08	5.64419e+08	8.61904e+07			7.99599e+07									5.97789e+08	6.23145e+08	5.78294e+08	8.13983e+08	2.76644e+08	7.45296e+08	8.61904e+07	#VALUE!	#VALUE!	1.6423e+08	#VALUE!	#VALUE!	#VALUE!	#VALUE!	#VALUE!	#VALUE!	#VALUE!	#VALUE!	2.631	13.01	22.6221
M5WGH9	Uncharacterized protein OS=Prunus persica GN=PRUPE_ppa005787mg PE=4 SV=1	40.675	27.4775	8	126	8	1	444	48.8	6.74	9.10427e+07	1.02381e+08	113906863	1.3043e+08	179094888	3.31925e+08	3.16958e+08	1.42124e+08	2.22231e+08	4.47961e+08	6.2842e+08	7.77743e+08	1.22212e+08	1.44508e+08	1.22248e+08	5.67283e+08	2.91057e+08	3.50292e+08	4.25541e+08	4.2931e+08	4.95291e+08	2.69783e+08	4.42409e+08	4.38295e+08	3.16958e+08	1.98348e+08	3.16154e+08	9.20068e+08	9.80079e+08	1.28277e+09	2.99191e+08	3.91451e+08	3.26207e+08	1.13356e+09	9.48143e+08	1.05127e+09	1.346	2.38	3.37838
M5W244	Lactoylglutathione lyase OS=Prunus persica GN=PRUPE_ppa007643mg PE=3 SV=1	40.668	23.8889	9	119	9	1	360	39.5	7.71	5.45928e+07	6.78612e+07	7.14361e+07	8.58649e+07	2.75002e+07	1.50118e+08	8.95106e+08	5.02094e+08	5.17189e+08	1.18777e+08	324124904	2.9575e+08	1.77691e+08	1.32984e+08	1.92231e+08	2.64026e+08	1.30625e+08	1.62261e+08	2.55172e+08	2.84561e+08	3.10619e+08	1.77603e+08	6.79325e+07	1.98226e+08	8.95106e+08	7.00721e+08	7.35773e+08	2.43956e+08	5.05503e+08	4.87795e+08	4.3501e+08	3.60235e+08	5.12951e+08	5.27582e+08	4.25521e+08	4.86965e+08	1.555	0	8.33333
M5XAV2	Uncharacterized protein OS=Prunus persica GN=PRUPE_ppa002020mg PE=4 SV=1	40.665	21.7033	13	71	7	1	728	82.7	5.9				8.7409e+07		1.08769e+08	2.68337e+07		3.93243e+07	2.02003e+08		6.77081e+07	2.91793e+08	2.53413e+08	2.28609e+08	1.85779e+08	1.63898e+08	1.46797e+08	#VALUE!	#VALUE!	#VALUE!	1.80797e+08	#VALUE!	1.43626e+08	2.68337e+07	#VALUE!	5.59443e+07	4.14894e+08	#VALUE!	1.11674e+08	7.14347e+08	6.86457e+08	6.10022e+08	3.71228e+08	5.33912e+08	4.40557e+08	0.778		0
M5VYX2	Uncharacterized protein OS=Prunus persica GN=PRUPE_ppa007808mg PE=4 SV=1	40.662	30.7042	9	59	9	1	355	38.3	6.4	2.15786e+07	4.07672e+07	3.93888e+07	6.57652e+07	2.887e+07	1.1353e+08	5.3867e+08	3.57106e+08	3.83228e+08	4.63039e+07							4.57591e+07		1.0086e+08	1.70948e+08	1.71271e+08	1.36029e+08	7.13161e+07	1.49913e+08	5.3867e+08	4.98376e+08	5.45195e+08	9.51035e+07	#VALUE!	#VALUE!	#VALUE!	#VALUE!	#VALUE!	#VALUE!	1.49064e+08	#VALUE!	2.34	1.9	5.07042
M5XGD8	Uncharacterized protein OS=Prunus persica GN=PRUPE_ppa007377mg PE=4 SV=1	40.629	30	11	111	5	1	370	40.8	6.54	1.45061e+07	1.54015e+07	1.0862e+07	3.86113e+07	1.8805e+07	3.84195e+07	5.98215e+07	6.78482e+07	4.944e+07	24786170	7.58794e+07	7.40485e+07	2.53158e+07	2.29183e+07	2.06467e+07	4.39388e+07	1.88793e+07	2.72274e+07	6.78026e+07	6.45829e+07	4.72305e+07	7.98638e+07	4.64531e+07	5.07316e+07	5.98215e+07	9.46887e+07	7.03354e+07	5.09083e+07	1.18341e+08	1.22132e+08	6.19763e+07	6.20821e+07	5.50939e+07	8.77993e+07	6.15009e+07	8.17131e+07	2.481	0	7.83784
M5XGE7	Uncharacterized protein OS=Prunus persica GN=PRUPE_ppa009534mg PE=4 SV=1	40.591	42.3611	9	178	6	1	288	31.6	8.78	57949836	7.14616e+07	8.51447e+07	1.39884e+08	5.52156e+07	2.4717e+08	5.77464e+07	2.05167e+07	3.21904e+07	8.01163e+07	8.53356e+07	9.20594e+07	7.57009e+08	5.52766e+08	7.45242e+08	5.07815e+07	1.7303e+07		2.70862e+08	2.99658e+08	3.70227e+08	2.89337e+08	1.36396e+08	3.26379e+08	5.77464e+07	2.86331e+07	4.57954e+07	1.64551e+08	1.33089e+08	1.51838e+08	1.85326e+09	1.49736e+09	1.98861e+09	1.01473e+08	5.63659e+07	#VALUE!	3.084	13.81	10.4167
M5VZN1	Proliferating cell nuclear antigen OS=Prunus persica GN=PRUPE_ppa010062mg PE=3 SV=1	40.584	50.7519	10	82	10	1	266	29.5	4.77	2.76215e+08	2.90442e+08	2.2134e+08	9.29995e+07	78132465	1.54863e+08	2.23544e+08	1.05663e+08	1.24462e+08	4.3061e+07	3.9578e+07	4.40878e+07	4.15749e+07	5.87101e+07	2.81042e+07	3.66634e+07	1.87408e+07	4.23421e+07	1.29105e+09	1.21791e+09	9.62434e+08	1.9236e+08	1.93007e+08	2.04491e+08	2.23544e+08	1.47463e+08	1.77064e+08	8.84429e+07	6.17256e+07	7.27161e+07	1.01781e+08	1.59037e+08	7.49936e+07	7.32614e+07	6.10499e+07	1.27074e+08	5.813	5.56	31.5789
M5XN62	Uncharacterized protein OS=Prunus persica GN=PRUPE_ppa005421mg PE=3 SV=1	40.415	21.645	8	63	8	1	462	48.5	8.05				3.48289e+07	9.35973e+07	9.03829e+07	6.53647e+07			4.95936e+07		2.20715e+07	4.80616e+07	8.17438e+07	4.872e+07	5.17706e+07	5.60441e+07	4.44541e+07	#VALUE!	#VALUE!	#VALUE!	7.20401e+07	2.31209e+08	1.19348e+08	6.53647e+07	#VALUE!	#VALUE!	1.0186e+08	#VALUE!	3.64036e+07	1.17661e+08	2.21432e+08	1.30005e+08	1.03449e+08	1.82569e+08	1.33413e+08	1.61		0
M5X1G2	Uncharacterized protein OS=Prunus persica GN=PRUPE_ppa009017mg PE=4 SV=1	40.393	33.871	7	63	3	1	310	34.8	6.47				1.36676e+08	1.40904e+08	6.01528e+07	5.74403e+07			2.4025e+07			1.12423e+08		6.90094e+07	4.56636e+07	7.27911e+07	5.64043e+07	#VALUE!	#VALUE!	#VALUE!	2.827e+08	3.48069e+08	7.94297e+07	5.74403e+07	#VALUE!	#VALUE!	4.93449e+07	#VALUE!	#VALUE!	2.75227e+08	#VALUE!	1.84145e+08	9.12459e+07	2.37123e+08	1.69277e+08	2.875		0
M5XLP8	Uncharacterized protein OS=Prunus persica GN=PRUPE_ppa011290mg PE=4 SV=1	40.39	54.1667	10	142	6	1	216	23.9	7.24				2.33741e+07	3.64128e+07	3.91679e+07	9.47372e+07	7.37411e+07	56109595	6.76517e+07	1.26136e+08	8.28839e+07	1.54025e+08	1.18119e+08	1.31509e+08	9.05648e+07	5.10434e+07	7.46356e+07	#VALUE!	#VALUE!	#VALUE!	4.8347e+07	8.99489e+07	5.17199e+07	9.47372e+07	1.02913e+08	7.98238e+07	1.3895e+08	1.96721e+08	1.36704e+08	3.77074e+08	3.19967e+08	3.50921e+08	1.80968e+08	1.66278e+08	2.23991e+08	3.217	4.03	13.8889
M5XNR4	Uncharacterized protein OS=Prunus persica GN=PRUPE_ppa012327mg PE=4 SV=1	40.385	52.2989	6	86	6	1	174	18.5	5.87	9.4543e+07	7.77282e+07	7.75442e+07	3.58733e+08	3.10235e+08	6.37727e+08	1.40403e+08	1.18783e+08	1.09997e+08	7.21735e+07	3.07439e+08	2.60468e+08							4.41902e+08	3.25936e+08	3.37179e+08	7.42005e+08	7.66359e+08	8.42097e+08	1.40403e+08	1.65773e+08	1.56486e+08	1.48237e+08	4.79481e+08	4.29603e+08	#VALUE!	#VALUE!	#VALUE!	#VALUE!	#VALUE!	#VALUE!	5.579	3.55	29.3103
M5VVH3	Phosphotransferase OS=Prunus persica GN=PRUPE_ppa004637mg PE=3 SV=1	40.289	31.1245	9	51	9	1	498	53.9	6.15						1.71219e+07	1.01472e+08	4.23916e+07	6.17542e+07	9.6642e+07	1.40579e+08	1.25583e+08	7.98742e+07	1.0673e+08	7.69523e+07	7.10331e+07	4.57514e+07	4.45726e+07	#VALUE!	#VALUE!	#VALUE!	#VALUE!	#VALUE!	2.26089e+07	1.01472e+08	5.91616e+07	8.7854e+07	1.98493e+08	2.19245e+08	2.07129e+08	1.95542e+08	2.89115e+08	2.0534e+08	1.4194e+08	1.49039e+08	1.33768e+08	2.03		0
M5VMT5	Uncharacterized protein OS=Prunus persica GN=PRUPE_ppa007454mg PE=3 SV=1	40.207	21.2534	7	100	7	1	367	40.2	6.28	1.44618e+08	1.7876e+08	7.73991e+07	1.4581e+08	3.55305e+07	1.40001e+08	5.39404e+08	4.48403e+08	3.57699e+08	2.22709e+08	3.66709e+08	2.53717e+08	1.53265e+08	1.1197e+08	1.20023e+08	133271094	9.30669e+07	1.41446e+08	6.75955e+08	7.49591e+08	3.36548e+08	3.01593e+08	8.77692e+07	1.84867e+08	5.39404e+08	6.25789e+08	5.08876e+08	4.57422e+08	5.71918e+08	4.18469e+08	3.75213e+08	3.0331e+08	3.2027e+08	2.66305e+08	3.03173e+08	4.24497e+08	1.976	3.86	8.99183
M5VNE7	Uncharacterized protein OS=Prunus persica GN=PRUPE_ppa018105mg PE=3 SV=1	40.18	25.1101	3	29	3	1	227	24.5	5.52													8.9687e+08	4.05734e+08	4.86553e+08				#VALUE!	#VALUE!	#VALUE!	#VALUE!	#VALUE!	#VALUE!	#VALUE!	#VALUE!	#VALUE!	#VALUE!	#VALUE!	#VALUE!	2.19565e+09	1.09907e+09	1.29832e+09	#VALUE!	#VALUE!	#VALUE!	3.642		0
M5XL63	Uncharacterized protein OS=Prunus persica GN=PRUPE_ppa013260mg PE=4 SV=1	40.131	68.9394	8	131	8	1	132	14.9	6.79	1.79921e+07	7.22649e+07		1.58283e+08	1.80194e+08	3.27527e+08	4.5031e+08	3.16229e+08	2.97292e+08	1.39165e+08	1.87434e+08	1.88474e+08	8.97446e+07	1.537e+08	9.49661e+07	4.28753e+08	4.02164e+08	4.03585e+08	8.40965e+07	3.03027e+08	#VALUE!	3.27393e+08	4.45124e+08	4.32488e+08	4.5031e+08	4.41328e+08	4.2294e+08	2.8583e+08	2.92321e+08	3.1086e+08	2.19706e+08	4.16349e+08	2.53408e+08	8.56743e+08	1.31009e+09	1.21121e+09	5.579	0	7.57576
M5X0A4	Uncharacterized protein OS=Prunus persica GN=PRUPE_ppa007461mg PE=4 SV=1	40.087	31.6076	10	90	10	1	367	39.6	8.73	2.79753e+07	3.18744e+07	2.93005e+07	2.76666e+08	2.92243e+08	5.73791e+08	1.4507e+08	3.00264e+07	4.81894e+07	1.23197e+08	3.75153e+07	4.62663e+07							1.30759e+08	1.33658e+08	1.27405e+08	5.72257e+08	7.21913e+08	7.57672e+08	1.4507e+08	4.19048e+07	6.85562e+07	2.53035e+08	5.85087e+07	7.63092e+07	#VALUE!	#VALUE!	#VALUE!	#VALUE!	#VALUE!	#VALUE!	2.548	1.78	4.90463
M5XJD4	Ferritin OS=Prunus persica GN=PRUPE_ppa009703mg PE=3 SV=1	40.069	43.4164	9	67	7	1	281	31.4	6.13	6.54667e+07		7.54153e+07	2.13014e+08	3.82655e+08	4.57163e+08	1.73081e+08			7.37571e+08	69259786	331578620	5.70058e+07	7.27291e+07	53945889	1.98566e+08	124686739		3.05997e+08	#VALUE!	3.27922e+08	4.406e+08	9.45255e+08	6.03668e+08	1.73081e+08	#VALUE!	#VALUE!	1.5149e+09	1.08017e+08	5.46889e+08	1.39558e+08	1.97012e+08	1.4395e+08	3.96779e+08	4.06178e+08	#VALUE!	4.623	0	5.33808
M5WVK0	Uncharacterized protein OS=Prunus persica GN=PRUPE_ppa012576mg PE=4 SV=1	39.979	82.8221	8	56	8	1	163	17	3.87	1.64322e+08	2.23573e+08	1.42165e+09	1.20724e+07	3.74958e+07		6.89532e+07	1.50131e+08	4.18118e+07	9.04583e+07	3.61433e+07	23074121	9.93215e+07	5.98971e+07	2.98987e+07	4.62175e+07	1.35702e+08	1.32264e+08	7.68053e+08	9.37506e+08	6.18165e+09	2.49706e+07	9.2624e+07	#VALUE!	6.89532e+07	2.09522e+08	5.94832e+07	1.85792e+08	5.63688e+07	3.80573e+07	2.43152e+08	1.62252e+08	7.97821e+07	9.23527e+07	4.42062e+08	3.96942e+08	15.681	2.8	14.1104
M5XSN6	Beta-galactosidase OS=Prunus persica GN=PRUPE_ppa001149mg PE=3 SV=1	39.968	12.4022	9	47	9	1	895	100.7	6.87							8.35075e+07	7.80581e+07	7.03922e+07	21053487	3.97049e+07		1.23861e+07		2.31106e+07	4.86418e+07	2.82104e+07	5.30454e+07	#VALUE!	#VALUE!	#VALUE!	#VALUE!	#VALUE!	#VALUE!	8.35075e+07	1.08938e+08	1.00143e+08	4.32417e+07	6.19235e+07	#VALUE!	3.03229e+07	#VALUE!	6.16686e+07	9.7197e+07	9.18979e+07	1.59196e+08	0.585		0
M5XRP2	Uncharacterized protein OS=Prunus persica GN=PRUPE_ppa001441mg PE=4 SV=1	39.825	15.7005	11	36	11	1	828	92.6	6.54	3.00993e+07		3.9937e+07	99641249			3.24526e+08	3.75174e+08	2.41097e+08			1.23018e+07						1.22752e+07	1.40687e+08	#VALUE!	1.73654e+08	2.06098e+08	#VALUE!	#VALUE!	3.24526e+08	5.23591e+08	3.42994e+08	#VALUE!	#VALUE!	2.029e+07	#VALUE!	#VALUE!	#VALUE!	#VALUE!	#VALUE!	3.68394e+07	0.842	0	2.89855
M5W133	Uncharacterized protein OS=Prunus persica GN=PRUPE_ppa011286mg PE=4 SV=1	39.797	38.8889	8	86	1	1	216	23.9	7.83				3.75506e+07	2.44817e+07	53226178	4.01598e+07	38680762	3.81461e+07	5.98933e+07	1.41818e+08		57868596	53457088	45220877	3.82951e+07			#VALUE!	#VALUE!	#VALUE!	7.76698e+07	6.0476e+07	7.02834e+07	4.01598e+07	5.39827e+07	5.42682e+07	1.23015e+08	2.21178e+08	#VALUE!	1.4167e+08	1.44807e+08	1.20668e+08	7.65219e+07	#VALUE!	#VALUE!	2.162		0
M5X2E3	Uncharacterized protein OS=Prunus persica GN=PRUPE_ppa011259mg PE=4 SV=1	39.725	50.6912	10	165	2	1	217	24	6.23			1.07414e+07	4.9873e+07	42950220	6.83014e+07	9.46067e+07	7.45918e+07	9.35966e+07		9.96524e+07	1.20416e+08	1.0248e+08	3.99164e+07	5.89655e+07	31718009		2.7852e+07	#VALUE!	#VALUE!	4.67059e+07	1.03157e+08	1.06098e+08	9.01898e+07	9.46067e+07	1.041e+08	1.33154e+08	#VALUE!	1.55417e+08	1.98608e+08	2.50883e+08	1.08127e+08	1.57344e+08	6.33795e+07	#VALUE!	8.35875e+07	2.875	4.03	13.8249
M5WIA3	Uncharacterized protein OS=Prunus persica GN=PRUPE_ppa009890mg PE=3 SV=1	39.642	33.6996	7	80	7	1	273	29.9	10.32	2.23781e+08	2.3733e+08	2.49321e+08	5.30476e+08	3.63874e+08	8.28627e+08	9.15737e+07			3.23496e+08		2.69344e+07							1.04597e+09	9.95192e+08	1.0841e+09	1.09724e+09	8.9886e+08	1.09417e+09	9.15737e+07	#VALUE!	#VALUE!	6.64427e+08	#VALUE!	4.44242e+07	#VALUE!	#VALUE!	#VALUE!	#VALUE!	#VALUE!	#VALUE!	2.793	7.88	21.978
M5WBB7	Uncharacterized protein OS=Prunus persica GN=PRUPE_ppa009264mg PE=4 SV=1	39.63	32.4415	7	60	4	1	299	33.4	6.57				5.16292e+07	152439851	1.7049e+08	7.13585e+07				8.8274e+07	1.66872e+08	1.60328e+08			5.10379e+07	3.40463e+07		#VALUE!	#VALUE!	#VALUE!	1.0679e+08	3.76565e+08	2.25126e+08	7.13585e+07	#VALUE!	#VALUE!	#VALUE!	1.37672e+08	2.7523e+08	3.92503e+08	#VALUE!	#VALUE!	1.01985e+08	1.10909e+08	#VALUE!	4.275		0
M5WB87	Uncharacterized protein OS=Prunus persica GN=PRUPE_ppa008889mg PE=4 SV=1	39.612	37.1429	8	83	8	1	315	34.5	8.78	213748680	1.50804e+08	1.57971e+08	1.75246e+08	1.5795e+08	1.36753e+08	6.60578e+07	7.09142e+07	79832059	1.31121e+08	5.25546e+08	4.77756e+08	7.13491e+07	5.38411e+07	8.7359e+07	1.58272e+08	1.22109e+08	7.87973e+07	9.9908e+08	6.32362e+08	6.86892e+08	3.62479e+08	3.90177e+08	1.80577e+08	6.60578e+07	9.89675e+07	1.13572e+08	2.69309e+08	8.19639e+08	7.87987e+08	1.74672e+08	1.45847e+08	2.33109e+08	3.16262e+08	3.97779e+08	2.36481e+08	3.437	3.46	10.1587
M5WTY3	Formate dehydrogenase, mitochondrial OS=Prunus persica GN=PRUPE_ppa006791mg PE=3 SV=1	39.554	33.6709	10	45	10	1	395	43.4	8.43				21551380	1.79909e+07	3.38665e+07				1.04132e+08			2.81413e+07	1.36743e+08	1.04029e+08	1.24932e+08	9.59511e+07	9.01628e+07	#VALUE!	#VALUE!	#VALUE!	4.45769e+07	4.4442e+07	4.47196e+07	#VALUE!	#VALUE!	#VALUE!	2.13877e+08	#VALUE!	#VALUE!	6.88937e+07	3.70415e+08	2.77592e+08	2.49641e+08	3.12569e+08	2.7059e+08	1.649		0
M5VVY1	Uncharacterized protein OS=Prunus persica GN=PRUPE_ppa005514mg PE=3 SV=1	39.445	38.7309	8	49	8	1	457	48.1	6.9			1.9381e+08	4.21849e+07	9.7195e+07	5.54124e+07	4.36784e+07			1.55765e+08	7.60286e+07	3.83781e+07		1.45935e+07		9.20398e+07	9.98205e+07	9.28081e+07	#VALUE!	#VALUE!	8.42727e+08	8.72555e+07	2.40096e+08	7.31702e+07	4.36784e+07	#VALUE!	#VALUE!	3.19926e+08	1.18574e+08	6.32989e+07	#VALUE!	3.95315e+07	#VALUE!	1.83916e+08	3.25174e+08	2.78529e+08	1.471		0
M5WB08	Uncharacterized protein OS=Prunus persica GN=PRUPE_ppa006192mg PE=3 SV=1	39.424	22.695	9	38	8	1	423	47.5	5.11	3.18406e+07	1.81184e+07	4.15357e+07	6.23033e+07	1.30057e+08	1.777e+08				1.03407e+08						2.97776e+07			1.48825e+08	7.59756e+07	1.80606e+08	1.28868e+08	3.21274e+08	2.34647e+08	#VALUE!	#VALUE!	#VALUE!	2.12387e+08	#VALUE!	#VALUE!	#VALUE!	#VALUE!	#VALUE!	5.95022e+07	#VALUE!	#VALUE!	1.649	0	7.80142
M5XDR1	Uncharacterized protein OS=Prunus persica GN=PRUPE_ppa006980mg PE=3 SV=1	39.394	28.6822	9	84	8	1	387	42.4	5.69		2.24169e+07	2.46746e+07	5.20201e+07	9.00698e+07	3.63666e+07	1.17504e+08	6.93528e+07	1.10861e+08	8.13455e+07	6.57347e+07	6.61601e+07	8.59094e+07	1.07877e+08	1.02923e+08	5.68979e+07	7.069e+07	5.1569e+07	#VALUE!	9.40004e+07	1.0729e+08	1.07599e+08	2.22495e+08	4.80209e+07	1.17504e+08	9.67885e+07	1.57716e+08	1.67075e+08	1.0252e+08	1.09121e+08	2.10317e+08	2.92223e+08	2.74641e+08	1.13694e+08	2.30279e+08	1.54765e+08	2.162		0
M5WSD5	Uncharacterized protein OS=Prunus persica GN=PRUPE_ppa000855mg PE=3 SV=1	39.314	17.4312	14	37	13	1	981	110.3	6.51				7.9241e+07	2.13836e+07	1.14988e+08				2.16148e+07			3.23975e+07	3.05668e+07	2.7376e+07			11128469	#VALUE!	#VALUE!	#VALUE!	1.63902e+08	5.28229e+07	1.51838e+08	#VALUE!	#VALUE!	#VALUE!	4.43946e+07	#VALUE!	#VALUE!	7.93133e+07	8.28009e+07	7.30503e+07	#VALUE!	#VALUE!	3.3398e+07	0.668		0
M5VQA9	Uncharacterized protein OS=Prunus persica GN=PRUPE_ppa004656mg PE=4 SV=1	39.279	25.7545	11	105	11	1	497	55.9	7.08	6.40497e+07	7.10019e+07	54846040	4.07253e+07		5.88961e+07	2.58744e+08	2.38323e+08	2.01526e+08	5.34253e+07	1.94013e+08	1.3946e+08	6.32917e+07	40118896	67534202	1.04485e+08	8.32228e+07	1.10177e+08	2.99374e+08	2.97731e+08	2.38482e+08	8.42364e+07	#VALUE!	7.77703e+07	2.58744e+08	3.32603e+08	2.86699e+08	1.0973e+08	3.02582e+08	2.30019e+08	1.54946e+08	1.08676e+08	1.80209e+08	2.08785e+08	2.71105e+08	3.30655e+08	2.481	0	12.8773
M5WAF1	Uncharacterized protein OS=Prunus persica GN=PRUPE_ppa004026mg PE=3 SV=1	39.123	21.4953	9	64	8	1	535	57.8	6.55	3.52435e+07	3.83516e+07	4.68665e+07	7.35362e+07	53962160	120241216	2.87821e+08	7.33e+07	9.04212e+07	4.34182e+07	1.29009e+08	1.08416e+08	2.52833e+07	88632528	5.86487e+07	7.71835e+07	5.07486e+07	55394309	1.64731e+08	1.60819e+08	2.03785e+08	1.52102e+08	1.333e+08	1.58775e+08	2.87821e+08	1.02297e+08	1.28637e+08	8.91765e+07	2.01202e+08	1.78815e+08	6.18969e+07	2.40092e+08	1.56499e+08	1.5423e+08	1.65318e+08	1.66246e+08	1.207	3.34	3.73832
M5XXS5	Alanine--tRNA ligase OS=Prunus persica GN=PRUPE_ppa000923mg PE=3 SV=1	39.035	15.1042	12	49	12	1	960	105.4	6.14				3.78982e+07		4.95572e+07	1.21023e+08	5.36507e+07	1.11976e+08		2.05503e+07		5.01695e+07	8.58041e+07	57500225	5.16501e+07	1.69412e+07	2.15458e+07	#VALUE!	#VALUE!	#VALUE!	7.83887e+07	#VALUE!	6.54387e+07	1.21023e+08	7.48747e+07	1.59302e+08	#VALUE!	3.20501e+07	#VALUE!	1.22821e+08	2.3243e+08	1.53434e+08	1.03208e+08	5.51874e+07	6.46618e+07	0.597		0
M5XG00	Uncharacterized protein OS=Prunus persica GN=PRUPE_ppa009300mg PE=3 SV=1	39.013	35.5705	10	81	9	1	298	34	9.42	1.20546e+08	1.25408e+08	1.4466e+08	2.37558e+08	1.82989e+08	2.04656e+08				7.87487e+07									5.63445e+08	5.25873e+08	6.29013e+08	4.91367e+08	4.52028e+08	2.70242e+08	#VALUE!	#VALUE!	#VALUE!	1.61742e+08	#VALUE!	#VALUE!	#VALUE!	#VALUE!	#VALUE!	#VALUE!	#VALUE!	#VALUE!	6.627	9.64	34.8993
M5X798	Phenylalanine ammonia-lyase OS=Prunus persica GN=PRUPE_ppa002328mg PE=3 SV=1	38.914	22.0117	10	27	10	1	686	74.6	6.74													3.35312e+08	1.59775e+08	1.18355e+08				#VALUE!	#VALUE!	#VALUE!	#VALUE!	#VALUE!	#VALUE!	#VALUE!	#VALUE!	#VALUE!	#VALUE!	#VALUE!	#VALUE!	8.20887e+08	4.32806e+08	3.1582e+08	#VALUE!	#VALUE!	#VALUE!	0.855		0
M5WGJ6	Uncharacterized protein OS=Prunus persica GN=PRUPE_ppa017220mg PE=4 SV=1	38.87	38.7097	8	98	1	1	217	24	8.24				2.61611e+07	1.36343e+07	5.15646e+07	4.76314e+07	3.06794e+07	4.88513e+07	1.88301e+07	9.96784e+07	2.60982e+07	1.12481e+07	47371503	2.10924e+07			2.79482e+07	#VALUE!	#VALUE!	#VALUE!	5.41116e+07	3.36803e+07	6.80893e+07	4.76314e+07	4.28161e+07	6.94978e+07	3.86752e+07	1.55458e+08	4.30451e+07	2.75367e+07	1.28322e+08	5.62832e+07	#VALUE!	#VALUE!	8.38763e+07	2.162		0
M5XLK4	Uncharacterized protein OS=Prunus persica GN=PRUPE_ppa009087mg PE=4 SV=1	38.84	32.2476	8	66	7	1	307	34.5	8.9	5.74831e+07	2.48548e+07	3.74324e+07	1.1342e+08	9.31338e+07	2.00672e+08	2.2548e+08	1.77615e+08	1.62034e+08	1.29341e+08	1.48283e+08	1.70562e+08				1.10384e+08	2.466e+07	3.02363e+07	2.68681e+08	1.04223e+08	1.62764e+08	2.34599e+08	2.30064e+08	2.6498e+08	2.2548e+08	2.47878e+08	2.30517e+08	2.65654e+08	2.31261e+08	2.81316e+08	#VALUE!	#VALUE!	#VALUE!	2.20571e+08	8.03321e+07	9.07431e+07	1.637	0	10.7492
M5W1W6	Uncharacterized protein OS=Prunus persica GN=PRUPE_ppa005076mg PE=3 SV=1	38.838	21.3389	8	59	8	1	478	51.5	7.68				2.58519e+07	2.04628e+07	2.29806e+07	7.64822e+07	6.46772e+07	5.44185e+07	7.33792e+07	2.84067e+08	2.48967e+08	2.10251e+08	2.36045e+08	1.7703e+08	16226359		3.66792e+07	#VALUE!	#VALUE!	#VALUE!	5.34723e+07	5.05482e+07	3.03451e+07	7.64822e+07	9.02632e+07	7.74179e+07	1.50713e+08	4.43029e+08	4.10634e+08	5.14721e+08	6.39409e+08	4.72387e+08	3.24238e+07	#VALUE!	1.10079e+08	1.424		0
M5VSF5	Uncharacterized protein OS=Prunus persica GN=PRUPE_ppa000114mg PE=4 SV=1	38.815	7.88876	11	61	11	1	1762	195.2	5.52						19603433	2.56148e+07		4.10975e+07	3.21977e+07	3.55193e+06	2.59712e+07	9.40173e+07	9.23563e+07	1.17341e+08	7.35291e+07	5.39866e+07	4.50959e+07	#VALUE!	#VALUE!	#VALUE!	#VALUE!	#VALUE!	2.58857e+07	2.56148e+07	#VALUE!	5.84669e+07	6.61308e+07	5.53957e+06	4.28356e+07	2.30167e+08	2.50179e+08	3.13114e+08	1.46927e+08	1.75866e+08	1.35339e+08	0.298		0
M5VGN0	Uncharacterized protein OS=Prunus persica GN=PRUPE_ppa001162mg PE=4 SV=1	38.622	16.4798	11	42	11	1	892	98.2	5.22				74204443	38406572	7.39918e+07	4.46633e+07						7.36087e+07	1.30754e+08	1.25239e+08	4.41214e+07	103474844	23573645	#VALUE!	#VALUE!	#VALUE!	1.53485e+08	9.48739e+07	9.77037e+07	4.46633e+07	#VALUE!	#VALUE!	#VALUE!	#VALUE!	#VALUE!	1.80204e+08	3.54192e+08	3.34189e+08	8.81641e+07	3.37078e+08	7.07476e+07	0.597		0
M5W340	Uncharacterized protein OS=Prunus persica GN=PRUPE_ppa010268mg PE=4 SV=1	38.583	34.7656	8	98	8	1	256	28.9	6.06			1.5511e+07	3.97056e+07		5.2765e+07	1.50096e+08	1.25903e+08	1.20897e+08	6.59304e+07	2.35204e+08	1.67924e+08	1.35164e+08	1.21335e+08	1.30334e+08	2.1908e+08	8.07769e+07	1.41613e+08	#VALUE!	#VALUE!	6.74449e+07	8.21271e+07	#VALUE!	6.96744e+07	1.50096e+08	1.75709e+08	1.71993e+08	1.35414e+08	3.66822e+08	2.76965e+08	3.30899e+08	3.28678e+08	3.47783e+08	4.3777e+08	2.63138e+08	4.24999e+08	2.162		0
M5WC99	Uncharacterized protein OS=Prunus persica GN=PRUPE_ppa009768mg PE=4 SV=1	38.57	39.9281	9	57	9	1	278	30.8	4.91			4.02897e+07	6.28021e+07	1.54014e+08	1.79769e+08	4.68855e+07	4.60192e+07	6.07292e+07	3.27083e+07	40787888	32411602	8.43792e+07	5.55425e+07	4.58392e+07	1.34422e+08	5.98652e+07	6.30958e+07	#VALUE!	#VALUE!	1.75188e+08	1.299e+08	3.80453e+08	2.37379e+08	4.68855e+07	6.42242e+07	8.63959e+07	6.71796e+07	6.36125e+07	5.3458e+07	2.06571e+08	1.50456e+08	1.22318e+08	2.68605e+08	1.95016e+08	1.89359e+08	5.661		0
M5VR16	Uncharacterized protein OS=Prunus persica GN=PRUPE_ppa011467mg PE=3 SV=1	38.431	25.8373	3	55	3	1	209	21.8	7.99				1.37114e+08	1.06386e+08	1.77017e+08	9.29073e+07	9.39676e+07	6.04388e+07	2.34183e+08	4.68294e+08	3.54267e+08				53069037		1.16655e+08	#VALUE!	#VALUE!	#VALUE!	2.83608e+08	2.62799e+08	2.33745e+08	9.29073e+07	1.31141e+08	8.59827e+07	4.80987e+08	7.30348e+08	5.84309e+08	#VALUE!	#VALUE!	#VALUE!	1.06044e+08	#VALUE!	3.50097e+08	3.217		0
M5X0T5	Uncharacterized protein OS=Prunus persica GN=PRUPE_ppa007546mg PE=4 SV=1	38.404	42.3077	10	47	10	1	364	39.9	5.53	1.13994e+07			2.85215e+08	4.8962e+07	5.78709e+08	5.55044e+07		36080145		3.2959e+07	8.77328e+06							5.32818e+07	#VALUE!	#VALUE!	5.89939e+08	1.20948e+08	7.64166e+08	5.55044e+07	#VALUE!	5.13291e+07	#VALUE!	5.14026e+07	1.44702e+07	#VALUE!	#VALUE!	#VALUE!	#VALUE!	#VALUE!	#VALUE!	4.08	0	2.1978
M5WGN6	Uncharacterized protein OS=Prunus persica GN=PRUPE_ppa000990mg PE=4 SV=1	38.313	12.886	11	28	11	1	939	104.1	8.65				5.07628e+07	3.62733e+07	8.26691e+07	7.24955e+07	2.30162e+07	5.55949e+07	2.86482e+07						3.34829e+06			#VALUE!	#VALUE!	#VALUE!	1.04998e+08	8.96042e+07	1.09162e+08	7.24955e+07	3.21214e+07	7.90915e+07	5.88405e+07	#VALUE!	#VALUE!	#VALUE!	#VALUE!	#VALUE!	6.69062e+06	#VALUE!	#VALUE!	0.653		0
M5VYP6	Importin subunit alpha OS=Prunus persica GN=PRUPE_ppa004091mg PE=3 SV=1	38.288	20.1887	8	47	2	1	530	58.2	5.38				1.78364e+08		1.47047e+08	2.18799e+07			7.15971e+07		2.33802e+07	1.91042e+08	1.87136e+08	1.95388e+08	6.20048e+07	4.98969e+07	6.9666e+07	#VALUE!	#VALUE!	#VALUE!	3.68929e+08	#VALUE!	1.9417e+08	2.18799e+07	#VALUE!	#VALUE!	1.47053e+08	#VALUE!	3.85621e+07	4.67697e+08	5.06922e+08	5.21374e+08	1.23899e+08	1.62543e+08	2.09077e+08	1.212		0
M5WE51	Beta-adaptin-like protein OS=Prunus persica GN=PRUPE_ppa001124mg PE=3 SV=1	38.158	12.1816	10	129	10	1	903	100.2	5.21	2.10036e+07	4.18584e+07	4.35722e+07	1.33278e+08	1.70888e+08	2.67977e+08	1.82227e+08	1.76895e+08	221507055	4.00269e+08	226970093	2.42433e+08	2.48786e+08	2.11932e+08	2.65676e+08	2.81435e+08	1.39592e+08	1.33301e+08	9.81728e+07	1.75524e+08	1.89461e+08	2.75674e+08	4.22137e+08	3.53855e+08	1.82227e+08	2.46873e+08	3.15125e+08	8.22112e+08	3.53981e+08	3.99857e+08	6.09061e+08	5.74093e+08	7.08931e+08	5.62369e+08	4.54733e+08	4.00055e+08	0.8	0	1.10742
M5XNX8	Uncharacterized protein OS=Prunus persica GN=PRUPE_ppa010396mg PE=3 SV=1	38.135	26.2948	4	198	4	1	251	27.1	8.98	2.06879e+08	2.55012e+08	2.3634e+08	5.84359e+08	2.61347e+08	5.11236e+08	3.28006e+08	2.73199e+08	3.85618e+08	5.44536e+08	8.09862e+08	6.83962e+08	321902602	2.96478e+08	4.26218e+08	2.82901e+08	1.82158e+08	1.74804e+08	9.66972e+08	1.06934e+09	1.02766e+09	1.20869e+09	6.45592e+08	6.7507e+08	3.28006e+08	3.81275e+08	5.48595e+08	1.11842e+09	1.26306e+09	1.12809e+09	7.88059e+08	8.03115e+08	1.13732e+09	5.65298e+08	5.93395e+08	5.24609e+08	1.276	8.19	11.1554
M5WXQ9	Alpha-mannosidase OS=Prunus persica GN=PRUPE_ppa000755mg PE=3 SV=1	37.948	10.6509	10	54	7	1	1014	114.6	5.58	6.83307e+06		4.35747e+06	2.50585e+07	8.92083e+06	3.57914e+07	34645732			3.14054e+07	6.86606e+07	9.71237e+07				3.88683e+07	7.81187e+06	1.06349e+07	3.19383e+07	#VALUE!	1.89472e+07	5.18311e+07	2.20367e+07	4.72614e+07	34645732	#VALUE!	#VALUE!	6.45036e+07	1.07083e+08	1.60191e+08	#VALUE!	#VALUE!	#VALUE!	7.76675e+07	2.54478e+07	3.19166e+07	0.548	0	2.36686
M5WAU2	Uncharacterized protein OS=Prunus persica GN=PRUPE_ppa012799mg PE=4 SV=1	37.901	45.4545	7	666	2	1	154	17.2	6.06	7.02403e+06	9.52028e+06		7.12465e+07	1.23439e+08	1.18521e+08	1.86373e+08	1.55682e+08	1.84277e+08	7.65882e+07	1.28521e+08	1.22772e+08	1.4759e+08	1.11009e+08		8.68288e+07	8.01376e+07	9.20263e+07	3.28309e+07	3.99212e+07	#VALUE!	1.47366e+08	3.04924e+08	1.56502e+08	1.86373e+08	2.17269e+08	2.6216e+08	1.57304e+08	2.00441e+08	2.02494e+08	3.61319e+08	3.00706e+08	#VALUE!	1.73503e+08	2.61055e+08	2.76183e+08	3.125	15.4	25.974
M5W4T7	Uncharacterized protein OS=Prunus persica GN=PRUPE_ppa001713mg PE=4 SV=1	37.878	14.8387	10	45	10	1	775	86.5	6.27	1.18257e+07		8.72373e+06	1.65522e+07		3.77502e+07	1.90396e+08	9.22764e+07	1.33369e+08	5.78955e+07	5.04452e+07	5.77877e+07				4.4694e+07			5.52744e+07	#VALUE!	3.79326e+07	3.42366e+07	#VALUE!	4.98479e+07	1.90396e+08	1.28781e+08	1.89736e+08	1.18912e+08	7.8674e+07	9.53121e+07	#VALUE!	#VALUE!	#VALUE!	8.93084e+07	#VALUE!	#VALUE!	0.756	0	1.03226
M5WPC0	Uncharacterized protein OS=Prunus persica GN=PRUPE_ppa003798mg PE=4 SV=1	37.818	20.9854	9	35	9	1	548	61.4	8.6							1.0853e+08	1.09598e+08	8.90536e+07	3.57086e+07	5.83313e+07		1.02968e+07	4.89012e+07	2.48513e+07				#VALUE!	#VALUE!	#VALUE!	#VALUE!	#VALUE!	#VALUE!	1.0853e+08	1.52955e+08	1.26691e+08	7.33419e+07	9.09731e+07	#VALUE!	2.52079e+07	1.32466e+08	6.63134e+07	#VALUE!	#VALUE!	#VALUE!	1.154		0
M5X2C2	Malic enzyme OS=Prunus persica GN=PRUPE_ppa003102mg PE=3 SV=1	37.814	21.3576	10	56	10	1	604	66.6	7.8				1.00553e+08	8.57347e+07	1.61954e+08	1.25483e+08	2.56442e+07	1.24623e+08	1.7401e+08	1.42077e+08	9.66135e+07	1.42276e+08	1.18537e+08	1.72835e+08	9.6588e+07	237476733	9.09378e+07	#VALUE!	#VALUE!	#VALUE!	2.07984e+08	2.11786e+08	2.13855e+08	1.25483e+08	3.5789e+07	1.77294e+08	3.574e+08	2.21582e+08	1.59349e+08	3.4831e+08	3.211e+08	4.61193e+08	1.93004e+08	7.73601e+08	2.72916e+08	1.154		0
M5XN10	Uncharacterized protein OS=Prunus persica GN=PRUPE_ppa002982mg PE=3 SV=1	37.795	21.4634	11	54	11	1	615	66	6.6				2.14769e+08		1.4082e+08	2.81695e+08	6.54567e+08	2.85589e+08		4.16101e+07	2.05312e+08	9.58717e+07	1.87423e+08	43282222	8.82129e+07	3.63807e+07	3.52481e+07	#VALUE!	#VALUE!	#VALUE!	4.44229e+08	#VALUE!	1.85948e+08	2.81695e+08	9.13511e+08	4.0629e+08	#VALUE!	6.48948e+07	3.38631e+08	2.34706e+08	5.07701e+08	1.15495e+08	1.76269e+08	1.18513e+08	1.05784e+08	1.395		0
M5XE15	Uncharacterized protein OS=Prunus persica GN=PRUPE_ppa012880mg PE=3 SV=1	37.773	37.0861	6	83	3	1	151	17.1	10.32				7.76121e+07	9.39916e+07	1.89377e+08				5.16684e+07									#VALUE!	#VALUE!	#VALUE!	1.60533e+08	2.32183e+08	2.50066e+08	#VALUE!	#VALUE!	#VALUE!	1.06122e+08	#VALUE!	#VALUE!	#VALUE!	#VALUE!	#VALUE!	#VALUE!	#VALUE!	#VALUE!	9	8.41	15.894
M5XAM3	Uncharacterized protein OS=Prunus persica GN=PRUPE_ppa009505mg PE=4 SV=1	37.715	37.5862	7	63	7	1	290	32	9.36				1.26527e+08	3.29868e+07	4.49724e+07	9.65836e+07	1.97723e+07	3.76099e+07	3.75844e+08	2.85136e+07	6.87928e+07	4.27341e+07	6.72576e+07	6.32352e+07	9.1734e+07	6.8729e+07	1.04795e+08	#VALUE!	#VALUE!	#VALUE!	2.6171e+08	8.14856e+07	5.93845e+07	9.65836e+07	2.75941e+07	5.35054e+07	7.71946e+08	4.44697e+07	1.13463e+08	1.04619e+08	1.82191e+08	1.68737e+08	1.83305e+08	2.23891e+08	3.14504e+08	2.594		0
M5XLR4	Eukaryotic translation initiation factor 3 subunit F OS=Prunus persica GN=PRUPE_ppa009579mg PE=3 SV=1	37.684	36.7133	8	97	8	1	286	31.6	5.02	1.25994e+07	1.91039e+07	1.66977e+07	1.88332e+08	1.64304e+08	3.5288e+08	1.04802e+08		5.4308e+07	1.35835e+08	4.58809e+06	4.25214e+07	1.67384e+08	1.4475e+08	1.80982e+08	9.44498e+07	7.1284e+07	7.35157e+07	5.88907e+07	8.01081e+07	7.26053e+07	3.89546e+08	4.05871e+08	4.65966e+08	1.04802e+08	#VALUE!	7.72608e+07	2.78992e+08	7.15555e+06	7.01326e+07	4.09778e+08	3.92107e+08	4.82933e+08	1.88731e+08	2.32214e+08	2.2063e+08	1.848	0	6.29371
M5W9H3	Uncharacterized protein OS=Prunus persica GN=PRUPE_ppa009927mg PE=4 SV=1	37.626	47.9705	8	72	8	1	271	29.1	8	1.26033e+08	1.20124e+08	9.82576e+07	2.3888e+08	2.29346e+08	3.94995e+08	5.77458e+07	3.65081e+07	5.88613e+07	34707023	2.53633e+07	21124351				8.72462e+07	5.01909e+07	3.11554e+07	5.89091e+08	5.03715e+08	4.27245e+08	4.94101e+08	5.66543e+08	5.21578e+08	5.77458e+07	5.09506e+07	8.37384e+07	7.12847e+07	3.95564e+07	3.48414e+07	#VALUE!	#VALUE!	#VALUE!	1.74337e+08	1.63501e+08	9.35015e+07	3.87	7.02	39.4834
M5WXC5	40S ribosomal protein SA OS=Prunus persica GN=PRUPE_ppa008193mg PE=3 SV=1	37.589	28.9474	9	67	1	1	342	37.5	6.25	4.16238e+07	3.15838e+07	2.88753e+07	4.01752e+08	1.09106e+08	3.79607e+08				153863353									1.94553e+08	1.3244e+08	1.25556e+08	8.30985e+08	2.6952e+08	5.01259e+08	#VALUE!	#VALUE!	#VALUE!	3.1602e+08	#VALUE!	#VALUE!	#VALUE!	#VALUE!	#VALUE!	#VALUE!	#VALUE!	#VALUE!	4.456	2.2	13.4503
M5W002	Uncharacterized protein OS=Prunus persica GN=PRUPE_ppa013179mg PE=3 SV=1	37.56	55.8824	6	78	6	1	136	15	5.29		4.52685e+07	3.82678e+07	1.3089e+08	1.4459e+08	1.63164e+08	2.2337e+08	1.27937e+08	1.5879e+08	1.68846e+08	4.68499e+08	4.31817e+08	1.98539e+08	101637087		1.68916e+08	1.35487e+08	7.02893e+07	#VALUE!	1.89823e+08	1.66396e+08	2.70734e+08	3.57173e+08	2.15452e+08	2.2337e+08	1.78548e+08	2.25901e+08	3.46792e+08	7.30669e+08	7.12217e+08	4.86049e+08	2.75319e+08	#VALUE!	3.37531e+08	4.41362e+08	2.10947e+08	5.579		0
M5XZC8	Uncharacterized protein OS=Prunus persica GN=PRUPE_ppa013222mg PE=4 SV=1	37.477	47.7612	8	111	6	1	134	15.5	10.11	6.91925e+08	6.97596e+08	6.60182e+08	1.16084e+09	9.3734e+08	1.54387e+09	1.1777e+08		3.74499e+07	4.52281e+08		7.63456e+07							3.23412e+09	2.92521e+09	2.87061e+09	2.40109e+09	2.31546e+09	2.03863e+09	1.1777e+08	#VALUE!	5.32778e+07	9.2894e+08	#VALUE!	1.25921e+08	#VALUE!	#VALUE!	#VALUE!	#VALUE!	#VALUE!	#VALUE!	15.681	20	47.7612
M5XPL3	Uncharacterized protein OS=Prunus persica GN=PRUPE_ppa007937mg PE=4 SV=1	37.433	19.943	5	82	5	1	351	38.4	6.95	5.23059e+07	5.40755e+07	5.07359e+07	8.31595e+07	5.12497e+07	1.7937e+08	6.47137e+08	6.12105e+08	4.43422e+08	1.1589e+08	2.96688e+08	2.93295e+08	1.36647e+08	1.17009e+08	1.9264e+08	1.74655e+08	8.94553e+07	1.44435e+08	2.44482e+08	2.26754e+08	2.20611e+08	1.72007e+08	1.266e+08	2.36852e+08	6.47137e+08	8.54251e+08	6.30831e+08	2.38026e+08	4.62713e+08	4.83746e+08	3.34528e+08	3.1696e+08	5.14041e+08	3.48999e+08	2.91408e+08	4.33467e+08	0.995	1.75	8.54701
M5XGQ6	Proteasome subunit beta type OS=Prunus persica GN=PRUPE_ppa011605mg PE=3 SV=1	37.416	68.1373	11	145	11	1	204	22.4	6.29	2.80793e+08	2.74051e+08	2.61789e+08	2.86829e+08	2.5823e+08	4.53312e+08	1.13985e+08	3.69504e+07	4.41356e+07	2.50161e+08	1.55791e+08	1.30608e+08	146119050	1.08026e+08	2.19545e+08	1.54113e+08	65807232	7.23869e+07	1.31245e+09	1.14917e+09	1.13832e+09	5.93277e+08	6.37892e+08	5.98583e+08	1.13985e+08	5.15678e+07	6.27891e+07	5.13805e+08	2.42971e+08	2.15419e+08	3.57718e+08	2.92625e+08	5.85837e+08	3.07952e+08	2.14373e+08	2.17242e+08	6.197	11.97	60.7843
M5W741	Uncharacterized protein OS=Prunus persica GN=PRUPE_ppa001572mg PE=3 SV=1	37.33	12.875	10	50	10	1	800	90.2	6.89				5.51065e+07	1.40922e+07	7.31961e+07	9.37964e+07						6.16008e+07	8.77149e+07	7.70685e+07	6.75007e+07	5.33265e+07	3.41977e+07	#VALUE!	#VALUE!	#VALUE!	1.13982e+08	3.48114e+07	9.6653e+07	9.37964e+07	#VALUE!	#VALUE!	#VALUE!	#VALUE!	#VALUE!	1.50807e+08	2.37606e+08	2.0565e+08	1.34881e+08	1.73716e+08	1.02632e+08	0.756		0
M5WT67	Uncharacterized protein OS=Prunus persica GN=PRUPE_ppa004349mg PE=3 SV=1	37.238	29.1262	10	97	8	1	515	55.6	5.2	1.21296e+08	8.3304e+07	7.58852e+07		2.33029e+07	5.27382e+07	522719628	1.22196e+08	2.57163e+08	1.1939e+08	1.80012e+08	1.07395e+08	9.16025e+07	6.7441e+07	7.56818e+07	1.77861e+08	4.66892e+07	7.22883e+07	5.6695e+08	3.49317e+08	3.29965e+08	#VALUE!	5.75639e+07	6.9639e+07	522719628	1.70536e+08	3.6585e+08	2.45215e+08	2.80746e+08	1.77132e+08	2.24255e+08	1.82688e+08	2.0195e+08	3.55406e+08	1.52094e+08	2.16947e+08	2.325	0	6.21359
M5WKQ1	Uncharacterized protein (Fragment) OS=Prunus persica GN=PRUPE_ppa021281mg PE=4 SV=1	37.221	33.1325	5	112	5	1	166	18	9.73	4.60276e+08	1.9701e+08	1.94025e+08	5.20636e+08	2.39798e+08	5.43629e+08	2.02184e+09	2.41578e+09	1.95676e+09	9.79667e+08	6.09024e+08	8.14565e+08	3.61621e+08	3.67682e+08	4.43752e+08		68546718	9.73212e+07	2.15137e+09	8.26118e+08	8.43661e+08	1.07689e+09	5.92362e+08	7.17844e+08	2.02184e+09	3.37145e+09	2.78377e+09	2.01214e+09	9.49831e+08	1.3435e+09	8.85296e+08	9.95994e+08	1.18411e+09	#VALUE!	2.23297e+08	2.92074e+08	4.995	3.67	11.4458
M5WVC3	Uncharacterized protein OS=Prunus persica GN=PRUPE_ppa011733mg PE=3 SV=1	37.216	46.9697	10	98	10	1	198	23.1	10.29	2.9365e+08	3.21575e+08	3.11272e+08	7.23476e+08	6.95403e+08	1.52894e+09	1.65313e+08		1.65509e+07	4.82582e+08		3.45869e+07							1.37254e+09	1.34846e+09	1.35348e+09	1.49644e+09	1.71782e+09	2.01891e+09	1.65313e+08	#VALUE!	2.3546e+07	9.91175e+08	#VALUE!	5.70459e+07	#VALUE!	#VALUE!	#VALUE!	#VALUE!	#VALUE!	#VALUE!	7.377	10.58	30.303
M5WC90	Uncharacterized protein OS=Prunus persica GN=PRUPE_ppa009689mg PE=3 SV=1	37.186	40.2135	5	69	4	1	281	30	7.49							4.5303e+07	8.64934e+07	2.93097e+07	8.02158e+07	7.79111e+07		1.62907e+08	1.77758e+08	9.12091e+07	6.39655e+07	1.05467e+08	1.6432e+07	#VALUE!	#VALUE!	#VALUE!	#VALUE!	#VALUE!	#VALUE!	4.5303e+07	1.2071e+08	4.16972e+07	1.64755e+08	1.2151e+08	#VALUE!	3.98817e+08	4.81518e+08	2.43383e+08	1.27817e+08	3.43567e+08	4.93146e+07	5.31		0
M5X876	Uncharacterized protein OS=Prunus persica GN=PRUPE_ppa007530mg PE=4 SV=1	37.152	28.8462	8	57	8	1	364	38.8	6.83		1.33867e+07	1.2927e+07	38698160	9.06987e+07	53495258	1.44438e+08	102221348	1.13888e+08	29749711	2.82601e+08	2.27163e+08				3.50789e+07		4.40721e+07	#VALUE!	5.61342e+07	5.62094e+07	8.00434e+07	2.24049e+08	7.06387e+07	1.44438e+08	1.4266e+08	1.62021e+08	6.11029e+07	4.40743e+08	3.74671e+08	#VALUE!	#VALUE!	#VALUE!	7.00954e+07	#VALUE!	1.32266e+08	2.548		0
M5XXP3	Uncharacterized protein OS=Prunus persica GN=PRUPE_ppa001189mg PE=4 SV=1	37.126	17.1751	10	30	10	1	885	99.4	5.67				22956304		2.20678e+07	1.10802e+08	4.25884e+07	2.60786e+07	6.56545e+07		55984570		5.13739e+07	1.01272e+08	3.57748e+07			#VALUE!	#VALUE!	#VALUE!	4.74829e+07	#VALUE!	2.91398e+07	1.10802e+08	5.94362e+07	3.71005e+07	1.34848e+08	#VALUE!	9.23381e+07	#VALUE!	1.39164e+08	2.70235e+08	7.14859e+07	#VALUE!	#VALUE!	0.572		0
M5XHX4	Uncharacterized protein OS=Prunus persica GN=PRUPE_ppa010923mg PE=3 SV=1	37.104	50.8696	10	105	4	1	230	25	4.78	1.91764e+08	2.23967e+08	1.50746e+08	1.80382e+08	1.91315e+08	2.13437e+08							1.93189e+07						8.96323e+08	9.39156e+08	6.55474e+08	3.73102e+08	4.72597e+08	2.81836e+08	#VALUE!	#VALUE!	#VALUE!	#VALUE!	#VALUE!	#VALUE!	4.72952e+07	#VALUE!	#VALUE!	#VALUE!	#VALUE!	#VALUE!	9	7.84	39.1304
M5XDH0	Proteasome subunit beta type OS=Prunus persica GN=PRUPE_ppa011112mg PE=3 SV=1	37.003	48.8789	7	72	7	1	223	24.5	6.99	1.45445e+08	1.40227e+08	1.5034e+08	2.43167e+08	1.14014e+08	2.38197e+08	89907439	2.16107e+07	4.20296e+07	9.17932e+07			1.23692e+08	9.47986e+07	1.03677e+08	6.22192e+07	2.76374e+07	4.40038e+07	6.79824e+08	5.88011e+08	6.53712e+08	5.02968e+08	2.81643e+08	3.14532e+08	89907439	3.01598e+07	5.9793e+07	1.88534e+08	#VALUE!	#VALUE!	3.02815e+08	2.56795e+08	2.76653e+08	1.24328e+08	9.00312e+07	1.32061e+08	3.924	6.95	30.9417
M5X6N4	Uncharacterized protein OS=Prunus persica GN=PRUPE_ppa011953mg PE=4 SV=1	36.924	41.5789	6	56	2	1	190	21.9	9.85				43371975	1.09806e+08	6.57574e+07				2.20804e+07									#VALUE!	#VALUE!	#VALUE!	8.97107e+07	2.71249e+08	8.68305e+07	#VALUE!	#VALUE!	#VALUE!	4.5351e+07	#VALUE!	#VALUE!	#VALUE!	#VALUE!	#VALUE!	#VALUE!	#VALUE!	#VALUE!	4.337	5.33	16.3158
M5X1H8	Uncharacterized protein OS=Prunus persica GN=PRUPE_ppa013112mg PE=4 SV=1	36.874	46.7626	6	84	6	1	139	15.5	4.5			1.19391e+07	5.06983e+07	7.9795e+07	6.87452e+07	1.59042e+08	7.71206e+07	3.4019e+07	130285984	2.69096e+08	3.05528e+08	1.39881e+08	5.28965e+07	6.13382e+07	3.00345e+08	1.23776e+08	1.89676e+08	#VALUE!	#VALUE!	5.19136e+07	1.04865e+08	1.97114e+08	9.07758e+07	1.59042e+08	1.07629e+08	4.83967e+07	2.67594e+08	4.1968e+08	5.03923e+08	3.42446e+08	1.43289e+08	1.63675e+08	6.00155e+08	4.0321e+08	5.69243e+08	12.335		0
M5X4U1	Uncharacterized protein OS=Prunus persica GN=PRUPE_ppa005320mg PE=4 SV=1	36.786	21.4133	9	109	9	1	467	50.8	8.97	3.74392e+07	3.48666e+07	4.25876e+07	2.32549e+08	3.75614e+08	3.43139e+08	1.65813e+07		4.01791e+06	2.57951e+08	6420842	1.54737e+07	2.96978e+08	2.8582e+08	3.51609e+08	6.85857e+07	7.98933e+07	7.82233e+07	1.74994e+08	1.46205e+08	1.8518e+08	4.81005e+08	9.27861e+08	4.53104e+08	1.65813e+07	#VALUE!	5.71604e+06	5.29806e+08	1.00139e+07	2.55216e+07	7.27041e+08	7.74244e+08	9.38237e+08	1.37049e+08	2.60259e+08	2.34758e+08	1.424	0	11.1349
M5Y8R2	Uncharacterized protein OS=Prunus persica GN=PRUPE_ppa018960mg PE=4 SV=1	36.695	29.4294	8	50	8	1	333	36.5	6.65		7.80323e+06		69263291	3.25639e+07	1.13627e+08				1.23476e+08	3.0045e+08	1.72273e+08				2.37979e+08	1.36279e+08	1.88752e+08	#VALUE!	3.27211e+07	#VALUE!	1.43264e+08	8.0441e+07	1.50041e+08	#VALUE!	#VALUE!	#VALUE!	2.53608e+08	4.6858e+08	2.84138e+08	#VALUE!	#VALUE!	#VALUE!	4.75535e+08	4.4394e+08	5.66469e+08	2.548		0
M5VPK4	Purple acid phosphatase OS=Prunus persica GN=PRUPE_ppa004955mg PE=3 SV=1	36.603	25.6729	10	64	9	1	483	55.8	7.78	3.84759e+07	45856409	3.86337e+07	7.81899e+07	34258983	1.00059e+08	3.57172e+08	3.30545e+08	2.91819e+08	6.15968e+07	262295849	1.77384e+08	8.02119e+07	1.0231e+08	5.6404e+07	76447520	1.67036e+07	54711129	1.7984e+08	1.92289e+08	1.67988e+08	1.61728e+08	8.46283e+07	1.32125e+08	3.57172e+08	4.61307e+08	4.15153e+08	1.26514e+08	4.09075e+08	2.92568e+08	1.96369e+08	2.77142e+08	1.50509e+08	1.52759e+08	5.44133e+07	1.64195e+08	1.207	0	1.86335
Q43618	1-aminocyclopropane 1-carboxylic acid oxidase OS=Prunus persica GN=PAO1 PE=2 SV=1	36.439	28.8401	8	32	8	1	319	36.1	5.3		27175794					2.77963e+08	3.0546e+08	3.77271e+08	8.82749e+07			4.25627e+07	1.56588e+08	1.83932e+08				#VALUE!	1.13956e+08	#VALUE!	#VALUE!	#VALUE!	#VALUE!	2.77963e+08	4.26299e+08	5.36721e+08	1.81308e+08	#VALUE!	#VALUE!	1.04199e+08	4.24173e+08	4.90806e+08	#VALUE!	#VALUE!	#VALUE!	1.818		0
M5VRN0	Histone H4 OS=Prunus persica GN=PRUPE_ppa013776mg PE=3 SV=1	36.264	52.4272	7	73	7	1	103	11.4	11.47				2.23709e+08	1.70598e+07	1.87542e+07	5.0743e+08		1.91553e+08	2.36402e+09		4.08693e+08		3.00335e+07				1.71054e+07	#VALUE!	#VALUE!	#VALUE!	4.62721e+08	4.21419e+07	2.47643e+07	5.0743e+08	#VALUE!	2.72511e+08	4.85546e+09	#VALUE!	6.74078e+08	#VALUE!	8.13563e+07	#VALUE!	#VALUE!	#VALUE!	5.13356e+07	30.623		0
M5XYM7	Uncharacterized protein OS=Prunus persica GN=PRUPE_ppa007124mg PE=3 SV=1	36.234	32.5459	10	72	10	1	381	40.8	7.69	3.28493e+07	2.6244e+07	2.34736e+07	1.29995e+08	3.45843e+07	1.82437e+08	9.49018e+07	6.12611e+07	1.01955e+08	8.71391e+07	1.98685e+08	1.78586e+08	7.92001e+06			121069312	3.28793e+07	5.35464e+07	1.5354e+08	1.10048e+08	1.02068e+08	2.68883e+08	8.54318e+07	2.40902e+08	9.49018e+07	8.54957e+07	1.45045e+08	1.78975e+08	3.09868e+08	2.94551e+08	1.93892e+07	#VALUE!	#VALUE!	2.41923e+08	1.07107e+08	1.607e+08	1.649	1.64	10.7612
M5WUT5	Proteasome subunit alpha type OS=Prunus persica GN=PRUPE_ppa010411mg PE=3 SV=1	36.155	53.6	9	83	9	1	250	27.3	7.09	1.46159e+08	1.63398e+08	1.54594e+08	2.574e+08	1.21499e+08	2.22799e+08	9.04812e+07		8.77769e+07	9.59946e+07	3.06189e+07	4.33889e+07	1.07009e+08	1.53946e+08	8.30814e+07	119714002	5.9088e+07	8.78908e+07	6.8316e+08	6.85172e+08	6.72209e+08	5.32407e+08	3.00133e+08	2.94198e+08	9.04812e+07	#VALUE!	1.24875e+08	1.97163e+08	4.7753e+07	7.15634e+07	2.61971e+08	4.17017e+08	2.21695e+08	2.39215e+08	1.92484e+08	2.63772e+08	5.105	6.62	32.4
M5VY64	Uncharacterized protein OS=Prunus persica GN=PRUPE_ppa005710mg PE=4 SV=1	36.05	28.4116	11	58	11	1	447	51.3	6.49	6.31903e+07	8.79744e+07	8.72835e+07	1.62401e+08	5.8112e+07	1.95998e+08	3.3819e+07			3.27775e+07	7.09777e+07	7.75109e+07							2.95357e+08	3.68901e+08	3.79527e+08	3.35911e+08	1.43551e+08	2.58809e+08	3.3819e+07	#VALUE!	#VALUE!	6.73218e+07	1.10696e+08	1.27843e+08	#VALUE!	#VALUE!	#VALUE!	#VALUE!	#VALUE!	#VALUE!	1.512	2.57	12.528
M5X4C3	Uncharacterized protein OS=Prunus persica GN=PRUPE_ppa013724mg PE=4 SV=1	35.87	64.486	5	90	5	1	107	11.2	7.87	1.44997e+08	9.55692e+07	1.48107e+08	1.64853e+08	3.00323e+08	3.18909e+08	7.87422e+08	5.19659e+08	5.05056e+08	2.07177e+08	1.60705e+08	1.56943e+08	1.14409e+08	139581025	6.63981e+07	4.77846e+08	2.81416e+08	4.24977e+08	6.77727e+08	4.00748e+08	6.44002e+08	3.40983e+08	7.41873e+08	4.21109e+08	7.87422e+08	7.25233e+08	7.18512e+08	4.25521e+08	2.50634e+08	2.58854e+08	2.80088e+08	3.78104e+08	1.77177e+08	9.54841e+08	9.16737e+08	1.27541e+09	9	1.67	12.1495
M5WJE0	Uncharacterized protein OS=Prunus persica GN=PRUPE_ppa012862mg PE=3 SV=1	35.839	45.0331	7	91	4	1	151	17.1	10.39	2.71268e+07			1.77529e+08	1.84196e+08	4.46157e+08				9.57891e+07									1.26793e+08	#VALUE!	#VALUE!	3.67202e+08	4.55011e+08	5.89136e+08	#VALUE!	#VALUE!	#VALUE!	1.96741e+08	#VALUE!	#VALUE!	#VALUE!	#VALUE!	#VALUE!	#VALUE!	#VALUE!	#VALUE!	9	8.41	30.4636
M5WTF1	Uncharacterized protein OS=Prunus persica GN=PRUPE_ppa005040mg PE=3 SV=1	35.838	13.9583	4	117	4	1	480	52.2	8.15	2.20308e+08	2.65168e+08	4.60785e+08	2.32306e+08	3.50725e+08	5.12843e+08	1.2183e+09	1.02961e+09	991282390	6.9253e+08	1.28527e+09	1.22252e+09	1.75713e+08	3.04023e+08	3.40872e+08	1.01516e+09	1.96174e+08	3.33411e+08	1.02974e+09	1.11192e+09	2.00359e+09	4.80502e+08	8.66378e+08	6.77192e+08	1.2183e+09	1.43692e+09	1.41024e+09	1.42239e+09	2.0045e+09	2.01636e+09	4.30169e+08	8.23553e+08	9.09585e+08	2.02852e+09	6.39055e+08	1.00061e+09	0.778	6.29	7.91667
M5XJK0	Cysteine proteinase inhibitor OS=Prunus persica GN=PRUPE_ppa013935mg PE=3 SV=1	35.758	68.4211	7	157	6	1	95	10.7	5.5	2.60136e+08	1.90404e+08	1.67933e+08	433007608	3.25704e+08	5.92166e+08	5.88795e+08	6.16362e+08	3.75574e+08	4.17018e+08	9.201e+08	6.84313e+08	5.49875e+08	5.81998e+08	3.76335e+08	9.65447e+08	4.96867e+08	7.47073e+08	1.2159e+09	7.98418e+08	7.30209e+08	8.95634e+08	8.0457e+08	7.81936e+08	5.88795e+08	8.60192e+08	5.34307e+08	8.56512e+08	1.43498e+09	1.12867e+09	1.34617e+09	1.57655e+09	1.00422e+09	1.92918e+09	1.61859e+09	2.24206e+09	12.895	7.39	26.3158
M5WAJ5	Glutathione peroxidase OS=Prunus persica GN=PRUPE_ppa010771mg PE=3 SV=1	35.733	43.8819	9	160	9	1	237	25.9	9.09	4.58994e+07	38107000	2.89504e+07	1.7676e+08	2.68559e+08	4.29948e+08	8.34639e+08	5.46489e+08	6.96959e+08	2.99463e+08	3.38148e+08	4.35135e+08	2.50685e+08	3.62637e+08	2.09518e+08	6.22284e+08	2.40581e+08	3.46222e+08	2.14538e+08	1.59793e+08	1.25882e+08	3.65611e+08	6.63407e+08	5.67732e+08	8.34639e+08	7.62678e+08	9.91522e+08	6.15066e+08	5.27374e+08	7.17689e+08	6.13711e+08	9.82328e+08	5.59079e+08	1.24346e+09	7.83714e+08	1.03906e+09	4.412	0	18.9873
M5Y9J3	Uncharacterized protein OS=Prunus persica GN=PRUPE_ppa013208mg PE=4 SV=1	35.722	54.0741	5	55	5	1	135	14.1	8	2.72031e+08	2.77612e+08	2.35815e+08	3.89819e+08	6.8067e+08	1.14572e+09	8.51356e+07	1.61326e+08	198883796	9.89112e+07	148269082	1.60447e+08				1.44961e+08	46812190	7.16496e+07	1.2715e+09	1.1641e+09	1.02538e+09	8.06304e+08	1.68142e+09	1.51289e+09	8.51356e+07	2.25146e+08	2.8294e+08	2.03154e+08	2.3124e+08	2.64633e+08	#VALUE!	#VALUE!	#VALUE!	2.89663e+08	1.52495e+08	2.1503e+08	4.623	8.26	30.3704
M5WBN6	Uncharacterized protein OS=Prunus persica GN=PRUPE_ppa004728mg PE=3 SV=1	35.713	25.9109	11	70	2	1	494	54.2	7.23		7.94653e+07	8.23037e+07	2.0616e+08	3.11817e+08	3.78163e+08	1.31127e+08			1.25883e+08			1.35939e+08	1.34816e+08					#VALUE!	3.3322e+08	3.57874e+08	4.26422e+08	7.70266e+08	4.99352e+08	1.31127e+08	#VALUE!	#VALUE!	2.5855e+08	#VALUE!	#VALUE!	3.32797e+08	3.65197e+08	#VALUE!	#VALUE!	#VALUE!	#VALUE!	1.11	0	3.23887
M5WHI4	Uncharacterized protein OS=Prunus persica GN=PRUPE_ppa010884mg PE=4 SV=1	35.514	34.0517	6	51	6	1	232	24.8	9.48				2.74297e+08	5.57404e+08	8.04936e+08	9.70229e+07	4.31224e+07		3.90397e+08	4.14671e+08	3.70243e+08				110263278	1.15124e+08	1.30514e+08	#VALUE!	#VALUE!	#VALUE!	5.67357e+08	1.37693e+09	1.06289e+09	9.70229e+07	6.01815e+07	#VALUE!	8.01837e+08	6.46718e+08	6.10661e+08	#VALUE!	#VALUE!	#VALUE!	2.2033e+08	3.75027e+08	3.9169e+08	2.728		0
M5VZS8	Malate dehydrogenase OS=Prunus persica GN=PRUPE_ppa007722mg PE=3 SV=1	35.458	42.1788	9	80	4	1	358	37.8	8				5.45816e+07		6.91081e+07	9.19448e+07	1.10297e+08	1.01025e+08	5.58531e+07	2.73143e+07	2.67153e+07				8.50286e+07	6.18617e+07	7.96327e+07	#VALUE!	#VALUE!	#VALUE!	1.12897e+08	#VALUE!	9.12549e+07	9.19448e+07	1.5393e+08	1.43722e+08	1.14717e+08	4.25992e+07	4.40629e+07	#VALUE!	#VALUE!	#VALUE!	1.69906e+08	2.0152e+08	2.38988e+08	2.162		0
M5XD80	Uncharacterized protein OS=Prunus persica GN=PRUPE_ppa006376mg PE=4 SV=1	35.267	21.0145	7	64	7	1	414	45.1	7.06	2.51375e+07	2.80895e+07	1.8668e+07	4.9819e+07	5.35295e+07	8.29303e+07	5.177e+07		3.99712e+07	5.25343e+07	177448829	1.5621e+08				1.1047e+08	6.23794e+07	8.42448e+07	1.17495e+08	1.17787e+08	8.11725e+07	1.03046e+08	1.32231e+08	1.09507e+08	5.177e+07	#VALUE!	5.68646e+07	1.079e+08	2.76748e+08	2.57644e+08	#VALUE!	#VALUE!	#VALUE!	2.20744e+08	2.03206e+08	2.5283e+08	0.931	0	7.48792
M5WMC9	Uncharacterized protein OS=Prunus persica GN=PRUPE_ppa006999mg PE=4 SV=1	35.251	24.6114	7	40	7	1	386	44.4	5.68	3.08457e+07	3.65838e+07	3.13043e+07	7.64966e+07	1.93231e+08	1.19068e+08	7.62084e+07			5.86232e+07	30800281	3.66687e+07	1.52182e+08	1.04059e+08	1.27223e+08	1.07001e+08	4.93741e+07	5.68596e+07	1.44176e+08	1.53406e+08	1.36118e+08	1.58226e+08	4.77329e+08	1.57226e+08	7.62084e+07	#VALUE!	#VALUE!	1.20406e+08	4.80359e+07	6.04795e+07	3.72562e+08	2.81879e+08	3.39484e+08	2.1381e+08	1.6084e+08	1.70643e+08	1.291	0	3.62694
M5W0Q9	Uncharacterized protein OS=Prunus persica GN=PRUPE_ppa012989mg PE=4 SV=1	35.199	38.3562	4	127	4	1	146	15.3	8.65				5.52175e+07	51006435		2.81544e+08	9.65389e+07	195389967	4.64901e+08	3.54459e+08	3.74497e+08	4.29526e+08	5.93541e+08	5.68296e+08	4.83248e+08	3.41257e+08	3.89673e+08	#VALUE!	#VALUE!	#VALUE!	1.14212e+08	1.25999e+08	#VALUE!	2.81544e+08	1.34729e+08	2.7797e+08	9.5486e+08	5.52813e+08	6.17676e+08	1.05154e+09	1.60781e+09	1.51645e+09	9.65635e+08	1.11167e+09	1.16946e+09	6.499		0
M5XEI2	Uncharacterized protein OS=Prunus persica GN=PRUPE_ppa003807mg PE=3 SV=1	35.179	17.9159	7	42	7	1	547	59.6	6.44	2.38763e+07	34691137	6.02816e+07				2.54689e+08	1.72132e+08	2.00562e+08	4.79127e+07	5.57472e+07		1.92204e+07	2.89337e+07	4.3592e+07	7.71566e+07	3.507e+07	3.98886e+07	1.116e+08	1.4547e+08	2.62117e+08	#VALUE!	#VALUE!	#VALUE!	2.54689e+08	2.40227e+08	2.85327e+08	9.84078e+07	8.69431e+07	#VALUE!	4.70541e+07	7.8377e+07	1.16321e+08	1.54176e+08	1.14244e+08	1.19711e+08	0.743	2.46	5.85009
M5XH36	Plastocyanin OS=Prunus persica GN=PRUPE_ppa012521mg PE=3 SV=1	35.096	39.1566	3	111	3	1	166	16.7	5.2	394337926	2.38272e+08	6.5875e+08	4.42337e+08	7.09756e+08	5.98478e+08	2.51628e+08	188070202	171425634	4.75711e+08	5.2162e+08	4.0842e+08				4.76986e+08	5.60145e+08	4.76526e+08	1.84317e+09	9.9914e+08	2.86439e+09	9.14931e+08	1.75328e+09	7.90271e+08	2.51628e+08	2.6247e+08	2.43877e+08	9.77062e+08	8.13515e+08	6.73626e+08	#VALUE!	#VALUE!	#VALUE!	9.53123e+08	1.82472e+09	1.43012e+09	4.623	3.45	14.4578
M5W969	Methylthioribose-1-phosphate isomerase OS=Prunus persica GN=PRUPE_ppa007089mg PE=3 SV=1	35.079	23.2984	6	79	6	1	382	40.4	5.43	8.75963e+07	1.59471e+08	1.03588e+08	1.49016e+08	2.16612e+08	2.91915e+08	2.18568e+08	1.46018e+08	1.24971e+08	1.81438e+07	8.40445e+07	1.09746e+08	1.62816e+08	1.26543e+08	1.23128e+08	1.61706e+08	8.29764e+07	8.16311e+07	4.09433e+08	6.68706e+08	4.50425e+08	3.08226e+08	5.35087e+08	3.85464e+08	2.18568e+08	2.03782e+08	1.77789e+08	3.72656e+07	1.31075e+08	1.81009e+08	3.98594e+08	3.42786e+08	3.28556e+08	3.23125e+08	2.70303e+08	2.44986e+08	1.154	2.07	12.0419
M5XQP6	Uncharacterized protein OS=Prunus persica GN=PRUPE_ppa018617mg PE=4 SV=1	34.979	21.3068	6	68	6	1	352	38.1	6.86			2.27516e+06	2.08472e+07	3.77562e+06	3.71075e+07	1.52513e+08	1.26461e+08	1.63067e+08		9.986e+07	9.68317e+07	5.57915e+07	1.55706e+07	40672019	1.02884e+08	4.2336e+07	4.18898e+07	#VALUE!	#VALUE!	9.89286e+06	4.31204e+07	9.32674e+06	4.89992e+07	1.52513e+08	1.76489e+08	2.31986e+08	#VALUE!	1.55741e+08	1.59709e+08	1.36585e+08	4.21784e+07	1.0853e+08	2.05585e+08	1.37913e+08	1.25717e+08	1.371		0
M5X3A5	Uncharacterized protein OS=Prunus persica GN=PRUPE_ppa009540mg PE=3 SV=1	34.96	29.9652	5	81	4	1	287	30.6	8.65				6.69873e+07		4.021e+07	3.61179e+08	2.07153e+08	1.56016e+08	1.53122e+08	1.60584e+08	1.3974e+08	9.43026e+07	1.82284e+08	8.63528e+07	6.85183e+07	6.41746e+07	5.54298e+07	#VALUE!	#VALUE!	#VALUE!	1.38557e+08	#VALUE!	5.3096e+07	3.61179e+08	2.89102e+08	2.21955e+08	3.14498e+08	2.50446e+08	2.3048e+08	2.30865e+08	4.93778e+08	2.30424e+08	1.36915e+08	2.09054e+08	1.66352e+08	2.831		0
M5VKI6	Uncharacterized protein OS=Prunus persica GN=PRUPE_ppa008948mg PE=3 SV=1	34.948	24.9201	6	64	6	1	313	33.1	8.6	3.51706e+08	1.98834e+08	3.70396e+08	1.82757e+08	1.42734e+08	2.1749e+08	1.43648e+08	1.88994e+08	1.39545e+08	3.49705e+07	1.7775e+08	2.32905e+08	6.40201e+07	8.0181e+07	8.75451e+07	1.07768e+08	1.50081e+08	8.0686e+07	1.6439e+09	8.33767e+08	1.61056e+09	3.78015e+08	3.52588e+08	2.87188e+08	1.43648e+08	2.6376e+08	1.98522e+08	7.18259e+07	2.77218e+08	3.84141e+08	1.5673e+08	2.17198e+08	2.33606e+08	2.15344e+08	4.88903e+08	2.42149e+08	1.818	3.03	6.70927
M5XCD4	Uncharacterized protein OS=Prunus persica GN=PRUPE_ppa007256mg PE=4 SV=1	34.922	25.7979	9	114	9	1	376	42.5	5.78		6.6461e+06		1.21896e+08	1.88142e+08	1.69787e+08	1.45893e+08	5.43338e+07	7.47665e+07	1.96944e+08	8.39651e+07	1.06291e+08	1.89129e+08	1.88496e+08	1.43851e+08	1.64346e+08	1.39518e+08	1.40881e+08	#VALUE!	2.7869e+07	#VALUE!	2.5213e+08	4.64757e+08	2.24198e+08	1.45893e+08	7.5828e+07	1.06366e+08	4.04502e+08	1.30951e+08	1.75311e+08	4.63013e+08	5.10608e+08	3.83854e+08	3.28399e+08	4.54491e+08	4.22803e+08	1.424		0
M5XKK0	Uncharacterized protein OS=Prunus persica GN=PRUPE_ppa011122mg PE=4 SV=1	34.916	41.704	6	72	6	1	223	23.5	8.16				7.50396e+07	1.10165e+08	1.48825e+08	4.27669e+07	1.90779e+07	1.63957e+07	1.25311e+08	1.76218e+08	1.77036e+08	1.3318e+07			1.87955e+08	8.52437e+07	1.27422e+08	#VALUE!	#VALUE!	#VALUE!	1.55212e+08	2.72134e+08	1.96519e+08	4.27669e+07	2.66251e+07	2.33252e+07	2.57375e+08	2.74829e+08	2.91995e+08	3.26043e+07	#VALUE!	#VALUE!	3.75575e+08	2.77689e+08	3.82409e+08	2.162		0
M5VY27	Uncharacterized protein OS=Prunus persica GN=PRUPE_ppa005137mg PE=4 SV=1	34.912	16.6316	6	52	6	1	475	51.9	6.44				2.22094e+07	6.98443e+07	7.9278e+07				4.56738e+07		2.27146e+07				1.73144e+08	9.69401e+07	9.56639e+07	#VALUE!	#VALUE!	#VALUE!	4.5938e+07	1.72533e+08	1.04684e+08	#VALUE!	#VALUE!	#VALUE!	9.38094e+07	#VALUE!	3.74643e+07	#VALUE!	#VALUE!	#VALUE!	3.4598e+08	3.15791e+08	2.871e+08	0.887		0
H6WZZ8	Superoxide dismutase OS=Prunus persica GN=PRUPE_ppa010748mg PE=2 SV=1	34.895	37.1308	7	79	7	1	237	26.1	8.66	7.45682e+07	5.98645e+07	3.65934e+07	1.76753e+08	1.24536e+08	2.69534e+08	1.00582e+08	2.01217e+07	6.21191e+07	1.23579e+08	1.99003e+08	1.18592e+08	1.98364e+08	1.41353e+08	1.92534e+08	2.86828e+08	3.01796e+08	3.58615e+08	3.48538e+08	2.51028e+08	1.59116e+08	3.65596e+08	3.07634e+08	3.55911e+08	1.00582e+08	2.80818e+07	8.83732e+07	2.53818e+08	3.10364e+08	1.956e+08	4.85621e+08	3.82903e+08	5.1376e+08	5.73145e+08	9.83126e+08	1.07625e+09	3.394	0	9.70464
M5XAT5	Uncharacterized protein OS=Prunus persica GN=PRUPE_ppa001503mg PE=3 SV=1	34.809	10.5781	9	59	6	1	813	91.8	5.64			8.30333e+06	4.34144e+07	4.87393e+07	1.54922e+08	9.98805e+07						1.47875e+07	27148110		3.88734e+07			#VALUE!	#VALUE!	3.61046e+07	8.97986e+07	1.20398e+08	2.0457e+08	9.98805e+07	#VALUE!	#VALUE!	#VALUE!	#VALUE!	#VALUE!	3.62016e+07	7.35401e+07	#VALUE!	7.76777e+07	#VALUE!	#VALUE!	0.571	4.4	3.19803
M5WTG1	Ribulose-phosphate 3-epimerase OS=Prunus persica GN=PRUPE_ppa011042mg PE=3 SV=1	34.779	29.2035	4	48	4	1	226	24.3	5.27	1.01647e+07	2.3514e+07		1.82129e+07		7.18588e+07	126306793	7.81617e+07	1.51e+08		8.20546e+07	9.9052e+07	1.63762e+08	1.08532e+08	64003672	3.95553e+07	7.55289e+07	6.6731e+07	4.75108e+07	9.86009e+07	#VALUE!	3.76716e+07	#VALUE!	9.48871e+07	126306793	1.09082e+08	2.14818e+08	#VALUE!	1.27972e+08	1.63371e+08	4.00911e+08	2.93998e+08	1.70788e+08	7.90401e+07	2.46042e+08	2.00269e+08	6.943	0	8.40708
M5WUV5	Uncharacterized protein OS=Prunus persica GN=PRUPE_ppa008761mg PE=4 SV=1	34.569	26.875	7	56	7	1	320	33.7	5.53	1.15359e+08	1.20184e+08	1.08226e+08	1.37165e+08	1.13663e+08	1.30976e+08	2.27326e+08	1.39738e+08	2.0095e+08	1.10644e+08	2.42273e+08	2.40827e+08	3.73748e+07	4.1909e+07		9.42524e+07			5.39196e+08	5.03964e+08	4.7059e+08	2.83713e+08	2.80777e+08	1.72949e+08	2.27326e+08	1.95018e+08	2.8588e+08	2.27252e+08	3.77847e+08	3.97208e+08	9.14984e+07	1.13525e+08	#VALUE!	1.88337e+08	#VALUE!	#VALUE!	1.955	5.78	14.0625
M5XCF1	Proteasome subunit beta type OS=Prunus persica GN=PRUPE_ppa009896mg PE=3 SV=1	34.518	23.8971	5	64	5	1	272	29.1	5.85	1.49085e+08	1.6585e+08	1.55928e+08	2.02852e+08	1.44212e+08	3.23632e+08	4.8897e+07		1.95739e+07	1.31166e+08		3.29003e+07		3.33866e+07	3.66099e+07	77721327	3.13355e+07	33281240	6.96837e+08	6.95453e+08	6.7801e+08	4.19579e+08	3.56239e+08	4.27345e+08	4.8897e+07	#VALUE!	2.78466e+07	2.69402e+08	#VALUE!	5.4264e+07	#VALUE!	9.04392e+07	9.76901e+07	1.55304e+08	1.02078e+08	9.98813e+07	2.415	9.94	20.2206
Q9M460	Plasma membrane ATPase OS=Prunus persica GN=PPA1 PE=2 SV=1	34.495	11.4017	10	46	4	1	956	105.3	6.35				25466527		1.24259e+07	5.54722e+07			3.51778e+07		1.02437e+07	2.08318e+07	4.61485e+07	3.1756e+07	1.43166e+07	9169846	9.75516e+06	#VALUE!	#VALUE!	#VALUE!	5.26751e+07	#VALUE!	1.6408e+07	5.54722e+07	#VALUE!	#VALUE!	7.22516e+07	#VALUE!	1.68955e+07	5.09989e+07	1.25009e+08	8.47379e+07	2.86077e+07	2.98716e+07	2.92765e+07	0.643		0
M5WNH1	Uncharacterized protein OS=Prunus persica GN=PRUPE_ppa011819mg PE=4 SV=1	34.463	52.0619	8	130	5	1	194	22	9.52	1.20684e+09	1.37791e+09	9.33418e+08	1.43254e+09	1.08895e+09	1.39855e+09	2.92285e+08	3.74286e+07	6.71012e+07	6.73832e+08		2.65743e+08							5.64086e+09	5.77795e+09	4.0587e+09	2.96308e+09	2.68999e+09	1.84674e+09	2.92285e+08	5.22352e+07	9.54609e+07	1.38398e+09	#VALUE!	4.38302e+08	#VALUE!	#VALUE!	#VALUE!	#VALUE!	#VALUE!	#VALUE!	4.878	15.01	17.0103
M5W8I7	Uncharacterized protein OS=Prunus persica GN=PRUPE_ppa007357mg PE=3 SV=1	34.279	30.4582	9	70	9	1	371	41.6	6.96	5.90703e+07	6.48756e+07	5.57801e+07	6.64305e+07	3.81207e+07	5.69313e+07	9.49143e+07	8.76237e+07	7.48266e+07	4.78146e+07	9.17256e+07	5.62708e+07	4.47035e+07	4.55753e+07	2.79823e+07	6.19355e+07			2.761e+08	2.72041e+08	2.42544e+08	1.37405e+08	9.41678e+07	7.51759e+07	9.49143e+07	1.22287e+08	1.06451e+08	9.82064e+07	1.43055e+08	9.28102e+07	1.0944e+08	1.23456e+08	7.46682e+07	1.23761e+08	#VALUE!	#VALUE!	2.008	2.57	9.16442
M5VM12	Uncharacterized protein OS=Prunus persica GN=PRUPE_ppa005420mg PE=3 SV=1	34.14	19.0476	7	44	7	1	462	52.3	6.2							1.10334e+08	1.19934e+08	6.31789e+07	4.73087e+07			6.30226e+07	135061559	2.0574e+08	3.28872e+06			#VALUE!	#VALUE!	#VALUE!	#VALUE!	#VALUE!	#VALUE!	1.10334e+08	1.67379e+08	8.98809e+07	9.71673e+07	#VALUE!	#VALUE!	1.54288e+08	3.65861e+08	5.48997e+08	6.57159e+06	#VALUE!	#VALUE!	1.096		0
M5XXB6	Eukaryotic translation initiation factor 3 subunit I OS=Prunus persica GN=PRUPE_ppa008567mg PE=3 SV=1	34.135	49.6933	11	42	11	1	326	35.8	7.34		32914056		1.22334e+08	1.02866e+08	1.8848e+08	5.96219e+07			1.96143e+07				1.46959e+07	2.39517e+06				#VALUE!	1.38018e+08	#VALUE!	2.53036e+08	2.54104e+08	2.48881e+08	5.96219e+07	#VALUE!	#VALUE!	4.02858e+07	#VALUE!	#VALUE!	#VALUE!	3.9809e+07	6.39128e+06	#VALUE!	#VALUE!	#VALUE!	2.728		0
M5W421	Uncharacterized protein (Fragment) OS=Prunus persica GN=PRUPE_ppa001607m2g PE=3 SV=1	34.109	17.1975	10	41	3	1	628	69.4	5.39				82674846	5.61217e+07	1.52716e+08	39837450			1.40169e+06									#VALUE!	#VALUE!	#VALUE!	1.71005e+08	1.38635e+08	2.01656e+08	39837450	#VALUE!	#VALUE!	2.87892e+06	#VALUE!	#VALUE!	#VALUE!	#VALUE!	#VALUE!	#VALUE!	#VALUE!	#VALUE!	0.983	0	1.91083
M5WIM7	Uncharacterized protein OS=Prunus persica GN=PRUPE_ppa007906mg PE=4 SV=1	34.04	27.6353	9	73	7	1	351	39	5.36	1.68508e+07	1.29993e+07		4.85215e+07		7.10452e+07	8.97133e+07	6.12004e+07	8.85036e+07	3.57045e+07	1.23336e+08	107069625	98283398	5.7643e+07	7.58308e+07	1.07281e+08	6.14126e+07		7.87623e+07	5.45096e+07	#VALUE!	1.00362e+08	#VALUE!	9.38128e+07	8.97133e+07	8.54111e+07	1.25909e+08	7.33335e+07	1.92354e+08	1.76595e+08	2.40611e+08	1.56146e+08	2.02347e+08	2.14371e+08	2.00057e+08	#VALUE!	1.721	0	5.41311
M5XR49	Carboxypeptidase OS=Prunus persica GN=PRUPE_ppa004242mg PE=3 SV=1	34.02	16.5067	7	56	7	1	521	57.8	7.11	1.5596e+07	21751908		9.6438e+07	6.43168e+07	1.76071e+08	1.67325e+08	1.19345e+08	9.82971e+07	9.26743e+07	1.80728e+08	1.09967e+08							7.28972e+07	9.12118e+07	#VALUE!	1.99473e+08	1.58879e+08	2.32496e+08	1.67325e+08	1.66557e+08	1.39841e+08	1.90344e+08	2.81863e+08	1.81375e+08	#VALUE!	#VALUE!	#VALUE!	#VALUE!	#VALUE!	#VALUE!	1.291	0	2.30326
M5WRK6	Uncharacterized protein OS=Prunus persica GN=PRUPE_ppa004369mg PE=3 SV=1	33.972	19.2607	7	59	7	1	514	56.7	7.55		3.19934e+07	3.28968e+07	7.49397e+07		1.29249e+08	2.5393e+08	1.6263e+08	2.62709e+08		1.16776e+08	9.90315e+07	33053587	8.16878e+07	7.77633e+07	1.97033e+08	1.04899e+08	1.23314e+08	#VALUE!	1.34157e+08	1.43042e+08	1.55006e+08	#VALUE!	1.70669e+08	2.5393e+08	2.26966e+08	3.7374e+08	#VALUE!	1.82123e+08	1.63337e+08	8.09195e+07	2.2128e+08	2.07504e+08	3.93715e+08	3.41717e+08	3.7008e+08	0.911		0
M5VZ13	Uncharacterized protein OS=Prunus persica GN=PRUPE_ppa008094mg PE=4 SV=1	33.598	33.6232	9	94	7	1	345	37.8	6.07			3.0283e+07	6.25867e+07		85793376	9.95835e+07	1.22952e+08	1.34227e+08	5.47004e+07	1.16866e+08	1.93833e+08	9.94959e+07	9.57471e+07	1.2368e+08	1.56532e+08	9.34795e+07	6.62516e+07	#VALUE!	#VALUE!	1.31677e+08	1.29454e+08	#VALUE!	1.13287e+08	9.95835e+07	1.71592e+08	1.90957e+08	1.12349e+08	1.82263e+08	3.19698e+08	2.43579e+08	2.59364e+08	3.30028e+08	3.12786e+08	3.04517e+08	1.9883e+08	1.371	0	7.82609
M5XE73	Chalcone synthase OS=Prunus persica GN=CHS PE=2 SV=1	33.594	33.7596	8	51	2	1	391	42.6	6.2							5.01739e+07	5.73291e+07	3.49804e+07										#VALUE!	#VALUE!	#VALUE!	#VALUE!	#VALUE!	#VALUE!	5.01739e+07	8.00082e+07	4.97645e+07	#VALUE!	#VALUE!	#VALUE!	#VALUE!	#VALUE!	#VALUE!	#VALUE!	#VALUE!	#VALUE!	2.162	0	2.04604
M5VJM2	Uncharacterized protein OS=Prunus persica GN=PRUPE_ppa003960mg PE=4 SV=1	33.513	32.342	9	41	9	1	538	57.2	7.66	3.06663e+07	3.41352e+07					1.84935e+08	1.99524e+08	1.45038e+08	2.49457e+07	7.67606e+07	4.11395e+07	8.69789e+07	6.5348e+07	6.56866e+07	47276175		4.23628e+07	1.43337e+08	1.43139e+08	#VALUE!	#VALUE!	#VALUE!	#VALUE!	1.84935e+08	2.78454e+08	2.06337e+08	5.12359e+07	1.19715e+08	6.78534e+07	2.12936e+08	1.77018e+08	1.75279e+08	9.44681e+07	#VALUE!	1.27136e+08	0.995	0	3.15985
M5XG39	Uncharacterized protein OS=Prunus persica GN=PRUPE_ppa010397mg PE=4 SV=1	33.512	25.498	6	111	5	1	251	27.5	9.16	1.69562e+08	2.81688e+08	1.47558e+08	2.02465e+08	2.33758e+08	2.5943e+08	616311170	4.02771e+08	4.04266e+08	2.79046e+08	4.75478e+08	5.65624e+08	92667836	1.06639e+08	9.83202e+07	1.76527e+08	1.29463e+08	135739021	7.9255e+08	1.1812e+09	6.41615e+08	4.1878e+08	5.7744e+08	3.42569e+08	616311170	5.62106e+08	5.75124e+08	5.73133e+08	7.41552e+08	9.32912e+08	2.26863e+08	2.88869e+08	2.62359e+08	3.52739e+08	4.21736e+08	4.0737e+08	2.162	4.72	19.1235
M5XN25	Uncharacterized protein (Fragment) OS=Prunus persica GN=PRUPE_ppa018067mg PE=4 SV=1	33.51	42.6396	8	83	8	1	197	21.1	7.03	1.14699e+07		4565432	1.65173e+08	2.22572e+08	2.9152e+08		2.66745e+07		2.11223e+08	3.05367e+08	2.9852e+08				2.29185e+08	8.35363e+07	1.39354e+08	5.36113e+07	#VALUE!	1.98515e+07	3.41644e+08	5.49808e+08	3.84942e+08	#VALUE!	3.72268e+07	#VALUE!	4.33832e+08	4.76249e+08	4.92364e+08	#VALUE!	#VALUE!	#VALUE!	4.57961e+08	2.72127e+08	4.18221e+08	4.412	0	5.07614
M5WUE1	Mg-protoporphyrin IX chelatase OS=Prunus persica GN=PRUPE_ppa006200mg PE=3 SV=1	33.404	34.8341	12	41	12	1	422	45.9	6.18		1.34808e+07	1.5942e+07	1.24763e+08	262934102	3.78124e+08	4.31593e+07			8.95482e+07	4726123					6.78372e+07	4.80579e+07	29716388	#VALUE!	5.65287e+07	6.9319e+07	2.5806e+08	6.49513e+08	4.993e+08	4.31593e+07	#VALUE!	#VALUE!	1.83923e+08	7.37083e+06	#VALUE!	#VALUE!	#VALUE!	#VALUE!	1.35554e+08	1.56553e+08	8.91828e+07	1.783		0
Q93WZ3	Thioredoxin H OS=Prunus persica GN=PRUPE_ppa013161mg PE=2 SV=1	33.378	33.0882	6	196	6	1	136	14.5	5.87	2.60508e+08	2.98408e+08	2.48423e+08	6.48054e+08	5.75071e+08	1.97028e+09	5.23611e+09	4.11544e+09	3.25018e+09	1.36964e+09	1.21588e+09	1.42875e+09	2.73299e+09	1.45079e+09	2.11205e+09	3.24249e+09	1.447e+09	2.18379e+09	1.21764e+09	1.25131e+09	1.08019e+09	1.34044e+09	1.42057e+09	2.60169e+09	5.23611e+09	5.7435e+09	4.62383e+09	2.81311e+09	1.89628e+09	2.3565e+09	6.69072e+09	3.92998e+09	5.63581e+09	6.4792e+09	4.71372e+09	6.55384e+09	9	5.38	14.7059
M5WY87	Transmembrane 9 superfamily member OS=Prunus persica GN=PRUPE_ppa002713mg PE=3 SV=1	33.378	8.26833	4	21	4	1	641	73.6	8.34				8429247			1.72032e+08	1.23953e+08	253400759		7.68067e+07	1.05931e+08							#VALUE!	#VALUE!	#VALUE!	1.74351e+07	#VALUE!	#VALUE!	1.72032e+08	1.72989e+08	3.60498e+08	#VALUE!	1.19787e+08	1.74717e+08	#VALUE!	#VALUE!	#VALUE!	#VALUE!	#VALUE!	#VALUE!	0.978		0
M5WJ54	Uncharacterized protein OS=Prunus persica GN=PRUPE_ppa009267mg PE=4 SV=1	33.341	22.7425	7	94	7	1	299	34	6.05	5.64048e+07	4.00736e+07	5.36912e+07	1.79063e+08	1.89954e+08	3.32929e+08	2.24814e+08	3.79846e+08	3.19855e+08	1.07509e+08	5.08252e+07	6.71795e+07	7.10754e+07	6.98686e+07	5.4322e+07	9.73066e+07	5.38905e+07	3.53465e+07	2.63641e+08	1.6804e+08	2.33461e+08	3.70375e+08	4.69233e+08	4.39621e+08	2.24814e+08	5.30111e+08	4.55039e+08	2.20812e+08	7.92666e+07	1.10802e+08	1.74002e+08	1.89264e+08	1.44953e+08	1.9444e+08	1.75553e+08	1.06079e+08	1.228	2.06	12.0401
M5VYX8	Uncharacterized protein OS=Prunus persica GN=PRUPE_ppa004807mg PE=4 SV=1	33.339	21.0204	10	76	7	1	490	56	8.65				9.29203e+06	1.48232e+07	3.37043e+07	6.452e+06			37905319		1.07504e+07	7.91567e+07	4.63973e+07	8.1473e+07	5.59122e+07	4.15922e+07	4.65961e+07	#VALUE!	#VALUE!	#VALUE!	1.92197e+07	3.66171e+07	4.45054e+07	6.452e+06	#VALUE!	#VALUE!	7.78537e+07	#VALUE!	1.77312e+07	1.93786e+08	1.25683e+08	2.17403e+08	1.11725e+08	1.3549e+08	1.39841e+08	1.062		0
M5XCM5	Uncharacterized protein OS=Prunus persica GN=PRUPE_ppa003877mg PE=4 SV=1	33.311	22.1402	9	57	7	1	542	60.1	8.19	7.51043e+07	1.20355e+08	7.91745e+07	4.64116e+07		72378718	3.13275e+08	2.44877e+08	1.56416e+08		1.27749e+08	1.03736e+08				1.97109e+07		1.43815e+07	3.51044e+08	5.04683e+08	3.44268e+08	9.59979e+07	#VALUE!	9.55737e+07	3.13275e+08	3.4175e+08	2.22524e+08	#VALUE!	1.99236e+08	1.71097e+08	#VALUE!	#VALUE!	#VALUE!	3.93866e+07	#VALUE!	4.31608e+07	1.61	0	6.27306
M5XB49	Transmembrane 9 superfamily member OS=Prunus persica GN=PRUPE_ppa002736mg PE=3 SV=1	33.27	10.7981	8	37	8	1	639	73.5	7.84				4.08508e+07			2.54032e+08	2.07274e+08	2.03651e+08	111037398	3.66377e+08	1.9469e+08	143718078		6.3659e+07	2.82839e+08	8.44034e+07		#VALUE!	#VALUE!	#VALUE!	8.4496e+07	#VALUE!	#VALUE!	2.54032e+08	2.89271e+08	2.89723e+08	2.2806e+08	5.714e+08	3.21111e+08	3.51841e+08	#VALUE!	1.69868e+08	5.65175e+08	2.74951e+08	#VALUE!	1.154		0
M5VQU1	Uncharacterized protein OS=Prunus persica GN=PRUPE_ppa006323mg PE=3 SV=1	33.196	34.7722	11	34	10	1	417	47.1	8.6	2.54882e+07	2.89363e+07	3.20981e+07	7.0163e+07	1.21329e+08	1.79606e+08	5.98973e+07			8.65591e+07						2.08917e+07			1.19134e+08	1.21338e+08	1.39569e+08	1.45125e+08	2.99712e+08	2.37164e+08	5.98973e+07	#VALUE!	#VALUE!	1.77784e+08	#VALUE!	#VALUE!	#VALUE!	#VALUE!	#VALUE!	4.17463e+07	#VALUE!	#VALUE!	1.712	0	3.11751
M5WBG2	Uncharacterized protein OS=Prunus persica GN=PRUPE_ppa003729mg PE=3 SV=1	33.176	18.9873	9	60	9	1	553	60	6.02				7.81491e+07	7.61576e+07	1.17313e+08	6.61418e+07		1.97757e+07	1.05984e+08	5.32458e+07	5.95162e+07	7.05483e+07	1.26725e+08	1.62781e+08	1.20234e+08	7.35605e+07	8.31511e+07	#VALUE!	#VALUE!	#VALUE!	1.61644e+08	1.88128e+08	1.54908e+08	6.61418e+07	#VALUE!	2.81338e+07	2.17679e+08	8.30419e+07	9.8163e+07	1.72711e+08	3.43278e+08	4.34366e+08	2.40253e+08	2.3963e+08	2.49547e+08	0.863		0
M5WI41	Uncharacterized protein OS=Prunus persica GN=PRUPE_ppa006246mg PE=3 SV=1	33.15	38.0952	10	27	9	1	420	47.1	5.59	6.9234e+06	2.63995e+07	7.57057e+06	6.49141e+07	1.06437e+08	1.09739e+08				4.29745e+07									3.23606e+07	1.107e+08	3.29185e+07	1.34269e+08	2.62926e+08	1.44906e+08	#VALUE!	#VALUE!	#VALUE!	8.82653e+07	#VALUE!	#VALUE!	#VALUE!	#VALUE!	#VALUE!	#VALUE!	#VALUE!	#VALUE!	1.649	0	2.14286
M5W4J8	40S ribosomal protein SA OS=Prunus persica GN=PRUPE_ppa009383mg PE=3 SV=1	33.121	33.5593	9	55	1	1	295	32.3	5.52				2.16968e+08															#VALUE!	#VALUE!	#VALUE!	4.48776e+08	#VALUE!	#VALUE!	#VALUE!	#VALUE!	#VALUE!	#VALUE!	#VALUE!	#VALUE!	#VALUE!	#VALUE!	#VALUE!	#VALUE!	#VALUE!	#VALUE!	4.275	2.2	9.49153
M5WFH5	Uncharacterized protein OS=Prunus persica GN=PRUPE_ppa001355mg PE=3 SV=1	33.037	15.4846	7	43	7	1	846	90.9	7.39	88563425	4.3728e+07	5.19568e+07	6.24052e+07		1.41776e+08	5.36965e+08	3.46886e+08	3.32102e+08	3.69157e+07	1.48338e+08	1.1521e+08							4.13953e+08	1.83364e+08	2.25919e+08	1.29079e+08	#VALUE!	1.8721e+08	5.36965e+08	4.84113e+08	4.72462e+08	7.58211e+07	2.31347e+08	1.90021e+08	#VALUE!	#VALUE!	#VALUE!	#VALUE!	#VALUE!	#VALUE!	0.812	2.37	1.53664
M5WJY1	Peptidyl-prolyl cis-trans isomerase OS=Prunus persica GN=PRUPE_ppa011595mg PE=3 SV=1	33.033	33.3333	6	55	5	1	204	21.9	9.26	7.60203e+06			115417267	3.06188e+08	6.85307e+08	4.38467e+07	9.6209e+06	1.0792e+07	2.59745e+07	8.19764e+06	10676734	1.03588e+07		9.58589e+06				3.55325e+07	#VALUE!	#VALUE!	2.38729e+08	7.5636e+08	9.04925e+08	4.38467e+07	1.34269e+07	1.53531e+07	5.33491e+07	1.2785e+07	1.76097e+07	2.53596e+07	#VALUE!	2.55791e+07	#VALUE!	#VALUE!	#VALUE!	3.394	0	4.41176
M5WH64	Ribokinase OS=Prunus persica GN=PRUPE_ppa007086mg PE=3 SV=1	33.028	30.6283	9	44	9	1	382	40.6	7.09				20594665			1.86172e+08	1.33083e+08	1.64501e+08	6.58119e+07	1.30356e+08	1.03344e+08	2.4274e+07	3.87486e+07	3.68134e+07	20462955		9.82009e+07	#VALUE!	#VALUE!	#VALUE!	4.25981e+07	#VALUE!	#VALUE!	1.86172e+08	1.8573e+08	2.34025e+08	1.35171e+08	2.03302e+08	1.70451e+08	5.94259e+07	1.04964e+08	9.82331e+07	4.08895e+07	#VALUE!	2.94714e+08	2.548		0
M5XDM9	Uncharacterized protein OS=Prunus persica GN=PRUPE_ppa006899mg PE=3 SV=1	33.025	33.7596	7	51	1	1	391	42.7	6.2							9.92278e+07	1.37602e+08	9.33412e+07										#VALUE!	#VALUE!	#VALUE!	#VALUE!	#VALUE!	#VALUE!	9.92278e+07	1.92037e+08	1.32791e+08	#VALUE!	#VALUE!	#VALUE!	#VALUE!	#VALUE!	#VALUE!	#VALUE!	#VALUE!	#VALUE!	1.955	0	2.04604
M5W6K3	Branched-chain-amino-acid aminotransferase OS=Prunus persica GN=PRUPE_ppa008101mg PE=3 SV=1	32.932	33.913	7	29	7	1	345	37.9	6.11	20922241		18890274	1.9925e+07	2.37511e+07	1.84964e+07	1.91612e+08	1.12802e+08	1.59677e+08			2.09491e+07							9.77923e+07	#VALUE!	8.21389e+07	4.12129e+07	5.86712e+07	2.44238e+07	1.91612e+08	1.57426e+08	2.27163e+08	#VALUE!	#VALUE!	3.45525e+07	#VALUE!	#VALUE!	#VALUE!	#VALUE!	#VALUE!	#VALUE!	1.239	0	5.50725
M5VIH1	Uncharacterized protein OS=Prunus persica GN=PRUPE_ppa002285mg PE=4 SV=1	32.907	18.3526	7	45	7	1	692	75	6.73				6.02114e+07	4.6902e+07	4.71332e+07	2.41137e+07	3.18559e+07		9.79344e+07	8.77404e+07	8.00498e+07	1.22136e+08	7.95424e+07	7.55102e+07	5.0718e+07		6.09809e+06	#VALUE!	#VALUE!	#VALUE!	1.24542e+08	1.1586e+08	6.22378e+07	2.41137e+07	4.44579e+07	#VALUE!	2.01147e+08	1.36839e+08	1.3203e+08	2.99005e+08	2.15468e+08	2.01492e+08	1.01346e+08	#VALUE!	1.83011e+07	0.482		0
M5XDS2	Uncharacterized protein OS=Prunus persica GN=PRUPE_ppa003730mg PE=4 SV=1	32.873	20.9765	9	67	9	1	553	61.3	6.33	6.56432e+07	1.4352e+08	6.58406e+07	2.60342e+07	20216188	4.652e+07	5.2963e+08	3.47227e+08	2.80833e+08	1.11452e+08	1.09651e+08	1.8219e+08		3.77462e+07	5.00861e+07	1.09823e+08	3.09126e+07	3.32709e+07	3.06822e+08	6.01821e+08	2.86289e+08	5.38493e+07	4.99391e+07	6.14282e+07	5.2963e+08	4.84588e+08	3.99525e+08	2.28912e+08	1.71011e+08	3.00495e+08	#VALUE!	1.02249e+08	1.3365e+08	2.19451e+08	1.007e+08	9.98504e+07	1.096	2.05	5.42495
M5VHG2	Uncharacterized protein OS=Prunus persica GN=PRUPE_ppa001002mg PE=3 SV=1	32.858	6.30342	5	26	5	1	936	101.6	9.11				3.93124e+07	1.53126e+07	9.08755e+07	6.13441e+07		1.43283e+07	6.24881e+07			4.95722e+07	6.6466e+07	1.08405e+08	2.52967e+07			#VALUE!	#VALUE!	#VALUE!	8.13139e+07	3.7826e+07	1.19998e+08	6.13441e+07	#VALUE!	2.0384e+07	1.28344e+08	#VALUE!	#VALUE!	1.21359e+08	1.80046e+08	2.89268e+08	5.05483e+07	#VALUE!	#VALUE!	0.316		0
M5XCW1	Uncharacterized protein OS=Prunus persica GN=PRUPE_ppa008405mg PE=4 SV=1	32.817	30.3303	8	77	8	1	333	37	7.39	5.87032e+07	6.40055e+07	7.42303e+07	1.63447e+08	5.412e+07	2.66625e+08	1.03857e+08	6.62269e+07	8.2714e+07	1.2098e+08	7.25836e+07	7.0966e+07	8.20885e+07	2.79593e+07	58403488	9.52617e+07	1.00333e+08	5.42116e+07	2.74384e+08	2.68393e+08	3.22769e+08	3.38075e+08	1.3369e+08	3.5207e+08	1.03857e+08	9.2426e+07	1.17672e+08	2.48481e+08	1.13201e+08	1.17048e+08	2.00963e+08	7.57374e+07	1.55844e+08	1.90354e+08	3.26843e+08	1.62696e+08	2.728	0	12.6126
M5WFH0	Pectinesterase OS=Prunus persica GN=PRUPE_ppa004300mg PE=4 SV=1	32.762	17.0213	7	49	7	1	517	56.8	6.57		5.45501e+06		1.88213e+07		2.79842e+07	1.74619e+08	1.25093e+08	1.19192e+08		1.08188e+08	7.24925e+07	4.15153e+07	32764835	5.26494e+07	1.43109e+08	7.1163e+07	1.31495e+08	#VALUE!	2.28744e+07	#VALUE!	3.893e+07	#VALUE!	3.69521e+07	1.74619e+08	1.74579e+08	1.69567e+08	#VALUE!	1.6873e+08	1.19565e+08	1.01635e+08	8.8755e+07	1.4049e+08	2.85962e+08	2.31819e+08	3.94633e+08	1.154		0
M5WQ90	Uncharacterized protein (Fragment) OS=Prunus persica GN=PRUPE_ppa022459mg PE=4 SV=1	32.676	36.4198	9	31	9	1	324	36.5	6.64							3.6348e+08	4.05911e+08	2.79632e+08			3.24483e+06	6.63403e+07	7.03398e+07	5.61335e+07				#VALUE!	#VALUE!	#VALUE!	#VALUE!	#VALUE!	#VALUE!	3.6348e+08	5.66488e+08	3.97816e+08	#VALUE!	#VALUE!	5.35186e+06	1.6241e+08	1.9054e+08	1.49787e+08	#VALUE!	#VALUE!	#VALUE!	3.084		0
M5WPG7	6-phosphogluconate dehydrogenase, decarboxylating OS=Prunus persica GN=PRUPE_ppa005270mg PE=3 SV=1	32.64	20.0426	8	64	6	1	469	50.8	7.46	2.57593e+07	3.64256e+07	3.07708e+07	6.84677e+07		7.57951e+07	9.87392e+07	5.53562e+07	5.214e+07	26507110				3.56834e+07	3.68991e+07	2.15503e+07		3.79546e+07	1.20401e+08	1.52743e+08	1.33798e+08	1.41619e+08	#VALUE!	1.00085e+08	9.87392e+07	7.72549e+07	7.41765e+07	5.44429e+07	#VALUE!	#VALUE!	#VALUE!	9.66609e+07	9.84618e+07	4.30623e+07	#VALUE!	1.13907e+08	0.812	1.78	5.54371
M5VPX4	Uncharacterized protein OS=Prunus persica GN=PRUPE_ppa006868mg PE=4 SV=1	32.587	27.0408	8	115	3	1	392	41.5	8.59	7.51863e+07	1.71256e+08	8.25502e+07	2.4184e+08	3.60423e+08	339662183	1.92102e+08	2.64848e+08	1.45505e+08	2.04448e+08	3.76923e+08	3.73776e+08		7.18556e+07		7.7576e+07		3.67648e+07	3.51427e+08	7.18125e+08	3.58946e+08	5.00223e+08	8.90335e+08	4.48513e+08	1.92102e+08	3.6962e+08	2.07001e+08	4.19915e+08	5.87847e+08	6.16487e+08	#VALUE!	1.94646e+08	#VALUE!	1.55014e+08	#VALUE!	1.10336e+08	3.084	9.33	7.90816
M5X5B3	Uncharacterized protein OS=Prunus persica GN=PRUPE_ppa003747mg PE=4 SV=1	32.552	22.5045	8	41	8	1	551	59.9	6.24													3.97919e+08	4.37262e+08	2.99199e+08	3.15876e+07			#VALUE!	#VALUE!	#VALUE!	#VALUE!	#VALUE!	#VALUE!	#VALUE!	#VALUE!	#VALUE!	#VALUE!	#VALUE!	#VALUE!	9.74156e+08	1.18448e+09	7.98385e+08	6.31189e+07	#VALUE!	#VALUE!	0.995		0
M5VL71	Uncharacterized protein OS=Prunus persica GN=PRUPE_ppa008631mg PE=4 SV=1	32.509	41.0494	9	47	9	1	324	34.9	5.34	2.85779e+07	1.76506e+07	3.09311e+07	4.23606e+07	1.97984e+07	4.91794e+07	2.15535e+08	166650848	1.5128e+08	3.37674e+07	7.85893e+07	4.92329e+07	3.37814e+07	3.3689e+07	3.35545e+07	4.98182e+07	2.41201e+07	3.55295e+07	1.33576e+08	7.4014e+07	1.34495e+08	8.76189e+07	4.89069e+07	6.49398e+07	2.15535e+08	2.32577e+08	2.15217e+08	6.93547e+07	1.22567e+08	8.12023e+07	8.27013e+07	9.12585e+07	8.95372e+07	9.95477e+07	7.85732e+07	1.06629e+08	2.594	0	2.46914
M5WBH3	Peroxidase OS=Prunus persica GN=PRUPE_ppa007654mg PE=3 SV=1	32.492	23.8889	6	89	3	1	360	38.1	4.82		1.52118e+07			4.56791e+07	6.22544e+07	1.28801e+08	1.09352e+08	1.47279e+08	9.43525e+07	2.70022e+08	2.45337e+08				1.76174e+08	1.19211e+08	1.56856e+08	#VALUE!	6.37872e+07	#VALUE!	#VALUE!	1.12839e+08	8.22048e+07	1.28801e+08	1.52611e+08	2.09525e+08	1.93791e+08	4.21125e+08	4.04647e+08	#VALUE!	#VALUE!	#VALUE!	3.52035e+08	3.88341e+08	4.70747e+08	1.448		0
M5WCI1	Uncharacterized protein OS=Prunus persica GN=PRUPE_ppa014021mg PE=4 SV=1	32.391	64.4444	6	76	6	1	90	10.1	5.55	5.79751e+07	7.31104e+06	7.06911e+07	9.15915e+07	9.32621e+07	1.83128e+08	2.5769e+08	2.07505e+08	1.16614e+08	2.03457e+08	3.10622e+08	2.60713e+08	3.02139e+08	1.15997e+08	1.30249e+08	2.12249e+08	2.71131e+08	2.81486e+08	2.70981e+08	3.06572e+07	3.0738e+08	1.89448e+08	2.30381e+08	2.41815e+08	2.5769e+08	2.89593e+08	1.65899e+08	4.17881e+08	4.84445e+08	4.30007e+08	7.39675e+08	3.14217e+08	3.47558e+08	4.24121e+08	8.83233e+08	8.44776e+08	45.416	2.34	21.1111
M5WMT5	Thiamine thiazole synthase, chloroplastic OS=Prunus persica GN=THI1 PE=3 SV=1	32.315	24.4444	6	41	6	1	360	37.8	6.54	5.04116e+07	5.869e+07	4.77666e+07	2.50536e+08	7.59109e+07	2.23245e+08					5.92857e+07	55549463							2.35628e+08	2.46103e+08	2.07699e+08	5.18209e+08	1.87519e+08	2.94787e+08	#VALUE!	#VALUE!	#VALUE!	#VALUE!	9.24617e+07	9.16205e+07	#VALUE!	#VALUE!	#VALUE!	#VALUE!	#VALUE!	#VALUE!	2.793	0	6.38889
M5W9A6	Uncharacterized protein OS=Prunus persica GN=PRUPE_ppa005470mg PE=3 SV=1	32.301	15.0327	5	30	5	1	459	49.9	6.48		7.58107e+06					9.94764e+07	33867342	6.42507e+07	9.93537e+07			3.74498e+07	5.99198e+07	5.59792e+07	27709381			#VALUE!	3.17896e+07	#VALUE!	#VALUE!	#VALUE!	#VALUE!	9.94764e+07	4.72651e+07	9.14057e+07	2.04062e+08	#VALUE!	#VALUE!	9.16819e+07	1.62314e+08	1.49375e+08	5.53694e+07	#VALUE!	#VALUE!	1.291		0
M5XWJ9	Uncharacterized protein OS=Prunus persica GN=PRUPE_ppa008111mg PE=4 SV=1	32.277	25.8721	7	98	6	1	344	37.8	8.75	4.23996e+06	4.81123e+06	56606025	1.53786e+08	1.28896e+08	100420470	8.21512e+07			3.14419e+08	3.81819e+08	4.03071e+08	3.21854e+08	3.38481e+08	4.49674e+08	3.29354e+08	1.92912e+08	2.44797e+08	1.98179e+07	2.01748e+07	2.46135e+08	3.18092e+08	3.18405e+08	1.32602e+08	8.21512e+07	#VALUE!	#VALUE!	6.45784e+08	5.95483e+08	6.64804e+08	7.87939e+08	9.16893e+08	1.19991e+09	6.58122e+08	6.28427e+08	7.34668e+08	1.783	0	2.32558
M5XB14	Ribulose bisphosphate carboxylase small chain OS=Prunus persica GN=PRUPE_ppa012123mg PE=3 SV=1	32.268	35.5191	8	106	8	1	183	20.3	9			2.61589e+07	1.54361e+08	5.81339e+08	2.00955e+08				3.40543e+08	1.63251e+08	1.77891e+08				1.52503e+09	9.66704e+08	8.57151e+08	#VALUE!	#VALUE!	1.13744e+08	3.1928e+08	1.43605e+09	2.65354e+08	#VALUE!	#VALUE!	#VALUE!	6.9944e+08	2.54606e+08	2.93404e+08	#VALUE!	#VALUE!	#VALUE!	3.04735e+09	3.14912e+09	2.57242e+09	3.642		0
M5X9E1	Uncharacterized protein OS=Prunus persica GN=PRUPE_ppa012746mg PE=4 SV=1	32.254	35.2564	6	600	1	1	156	17.7	9.79				1.14821e+08		2.50703e+08				8.15987e+07									#VALUE!	#VALUE!	#VALUE!	2.37496e+08	#VALUE!	3.31045e+08	#VALUE!	#VALUE!	#VALUE!	1.67596e+08	#VALUE!	#VALUE!	#VALUE!	#VALUE!	#VALUE!	#VALUE!	#VALUE!	#VALUE!	2.831	15.4	19.8718
M5WFS2	Ferredoxin--NADP reductase OS=Prunus persica GN=PRUPE_ppa007232mg PE=3 SV=1	32.207	28.9125	10	68	10	1	377	42.2	8.72	2.40029e+07	2.66002e+07	2.45035e+07	6.64989e+07	1.58328e+07	7.92082e+07	2.60791e+08	1.86402e+08	2.14708e+08	3.85394e+07	1.17174e+08	9.54952e+07	2.5288e+07	2.88379e+07	38120385	5.64313e+07	3.03242e+07	3.68443e+07	1.12191e+08	1.11542e+08	1.06546e+08	1.37547e+08	3.91111e+07	1.04592e+08	2.60791e+08	2.60142e+08	3.05453e+08	7.91559e+07	1.82744e+08	1.57505e+08	6.19082e+07	7.81176e+07	1.01721e+08	1.12762e+08	9.87836e+07	1.10574e+08	1.512	1.73	10.8753
M5VRE8	Uncharacterized protein OS=Prunus persica GN=PRUPE_ppa012983mg PE=4 SV=1	32.207	47.2603	7	60	7	1	146	16.6	6.68	36654360	3.54253e+07	33703284	154685238	185029081	3.05908e+08	321304458	3.44386e+08	3.03468e+08	112887888	1.17429e+08	99624006	2.8958e+07	2.89187e+07	2.4675e+07	1.20681e+08	6.91923e+07	6.38338e+07	1.71326e+08	1.48548e+08	1.46549e+08	3.19951e+08	4.57068e+08	4.03941e+08	321304458	4.80624e+08	4.31725e+08	2.3186e+08	1.83142e+08	1.64315e+08	7.08929e+07	7.83363e+07	6.5843e+07	2.41147e+08	2.254e+08	1.91574e+08	4.012	0	4.79452
M5XC97	Uncharacterized protein OS=Prunus persica GN=PRUPE_ppa004992mg PE=3 SV=1	32.198	23.8589	11	56	11	1	482	52.4	8.02		2.71722e+07	2.21665e+07	4.85486e+07		7.29781e+07	9.90751e+07	8.53222e+07	1.14257e+08	4.54095e+07	1.12373e+08	8.55298e+07				4.56191e+07		9.25625e+06	#VALUE!	1.1394e+08	9.63848e+07	1.00418e+08	#VALUE!	9.63651e+07	9.90751e+07	1.19075e+08	1.62547e+08	9.32665e+07	1.75256e+08	1.41068e+08	#VALUE!	#VALUE!	#VALUE!	9.1157e+07	#VALUE!	2.77792e+07	1.471		0
M5WYE5	Phospholipase D OS=Prunus persica GN=PRUPE_ppa001519mg PE=3 SV=1	32.095	21.7284	11	28	11	1	810	92.1	6.34				3.43806e+07		5.34908e+07	1.00174e+08		1.80062e+07	5.19621e+07			3.15505e+07	4.28669e+07	34978067	3.27887e+07	1.33934e+07	2.55784e+07	#VALUE!	#VALUE!	#VALUE!	7.11129e+07	#VALUE!	7.06328e+07	1.00174e+08	#VALUE!	2.56164e+07	1.06725e+08	#VALUE!	#VALUE!	7.72397e+07	1.1612e+08	9.33358e+07	6.5519e+07	4.36302e+07	7.6764e+07	0.613		0
M5X0A9	Uncharacterized protein OS=Prunus persica GN=PRUPE_ppa007510mg PE=4 SV=1	32.069	26.5753	8	32	8	1	365	40.4	6.95		1.9705e+07		9.36467e+07	9.0971e+07	1.7841e+08	6.58394e+07			1.9854e+07									#VALUE!	8.26286e+07	#VALUE!	1.93699e+08	2.24721e+08	2.35585e+08	6.58394e+07	#VALUE!	#VALUE!	4.07781e+07	#VALUE!	#VALUE!	#VALUE!	#VALUE!	#VALUE!	#VALUE!	#VALUE!	#VALUE!	1.721		0
M5W1V2	Succinate dehydrogenase [ubiquinone] flavoprotein subunit, mitochondrial OS=Prunus persica GN=PRUPE_ppa002787mg PE=3 SV=1	31.978	9.63665	5	51	5	1	633	69.7	6.39				6.20233e+07		8.75732e+07	1.33567e+08	5.99594e+07	7.95617e+07	2.94941e+07	24553693		3.90658e+07	6.71457e+07	5.71398e+07	6.27654e+07	5.94771e+07	57796324	#VALUE!	#VALUE!	#VALUE!	1.28289e+08	#VALUE!	1.15638e+08	1.33567e+08	8.36791e+07	1.13188e+08	6.05779e+07	3.82938e+07	#VALUE!	9.56381e+07	1.81888e+08	1.52472e+08	1.25419e+08	1.93752e+08	1.73454e+08	0.453		0
M5WH80	Sulfurtransferase OS=Prunus persica GN=PRUPE_ppa007180mg PE=4 SV=1	31.921	30.0792	8	93	8	1	379	41.6	7.03	1.06127e+08	1.18716e+08	1.11677e+08	1.83001e+08	1.3819e+08	3.17515e+08				1.4936e+08	7.03991e+07	4.47009e+07	7.97839e+07	9.02863e+07	1.18646e+08	7.05711e+07	6.41007e+07	8.78706e+07	4.96048e+08	4.9781e+08	4.85595e+08	3.78519e+08	3.41365e+08	4.19268e+08	#VALUE!	#VALUE!	#VALUE!	3.06771e+08	1.09794e+08	7.37273e+07	1.95321e+08	2.44572e+08	3.16597e+08	1.41017e+08	2.08813e+08	2.63711e+08	1.219	4.32	23.4828
M5WIG5	Uncharacterized protein OS=Prunus persica GN=PRUPE_ppa007467mg PE=3 SV=1	31.773	22.1311	7	57	7	1	366	40.6	5.22	1.7429e+08	1.94478e+08	1.49708e+08	1.89554e+07		2.08663e+07	4.62353e+08	2.33087e+08	2.30545e+08	1.86678e+08	1.23284e+08	8.55956e+07		6.74004e+07	2.64371e+07	4.79587e+07		2.48633e+07	8.14647e+08	8.15502e+08	6.50962e+08	3.92074e+07	#VALUE!	2.75533e+07	4.62353e+08	3.25295e+08	3.27982e+08	3.83417e+08	1.92272e+08	1.41177e+08	#VALUE!	1.82577e+08	7.05451e+07	9.58319e+07	#VALUE!	7.46181e+07	2.162	4.83	11.7486
M5X9S3	60S ribosomal protein L6 OS=Prunus persica GN=PRUPE_ppa010844mg PE=3 SV=1	31.772	45.4936	9	82	3	1	233	26.1	10.27	1.40337e+07	6.79758e+07	5.86008e+07	5.55502e+07	3.24503e+07														6.55948e+07	2.85042e+08	2.54809e+08	1.149e+08	8.01605e+07	#VALUE!	#VALUE!	#VALUE!	#VALUE!	#VALUE!	#VALUE!	#VALUE!	#VALUE!	#VALUE!	#VALUE!	#VALUE!	#VALUE!	#VALUE!	2.594	10.47	32.618
M1PYJ3	Cysteine synthase OS=Prunus persica GN=OAS-TL PE=2 SV=1	31.758	39.0769	7	34	6	1	325	34.3	5.33									71269928				1.57406e+08	2.08266e+08	2.6791e+08	72288561	77243291	5.58468e+07	#VALUE!	#VALUE!	#VALUE!	#VALUE!	#VALUE!	#VALUE!	#VALUE!	#VALUE!	1.01391e+08	#VALUE!	#VALUE!	#VALUE!	3.85349e+08	5.64162e+08	7.14894e+08	1.44448e+08	2.51627e+08	1.67604e+08	1.239		0
M5WHE5	Uncharacterized protein OS=Prunus persica GN=PRUPE_ppa011278mg PE=4 SV=1	31.747	39.3519	8	130	2	1	216	24.1	5.9											105267995	5.83888e+07	9.57612e+07	69421424	63810922		31741496		#VALUE!	#VALUE!	#VALUE!	#VALUE!	#VALUE!	#VALUE!	#VALUE!	#VALUE!	#VALUE!	#VALUE!	1.64175e+08	9.63035e+07	2.34436e+08	1.88052e+08	1.70274e+08	#VALUE!	1.03401e+08	#VALUE!	1.955	4.03	13.8889
M5VQE4	Uncharacterized protein OS=Prunus persica GN=PRUPE_ppa008859mg PE=3 SV=1	31.743	34.8101	7	27	7	1	316	33.7	7.85						55145736			29097257		3.04882e+07		6.58644e+07	1.62788e+08	6.80789e+07	5.73072e+06		4.61609e+07	#VALUE!	#VALUE!	#VALUE!	#VALUE!	#VALUE!	7.28181e+07	#VALUE!	#VALUE!	4.13949e+07	#VALUE!	4.75493e+07	#VALUE!	1.61245e+08	4.40968e+08	1.81662e+08	1.14512e+07	#VALUE!	1.38535e+08	5.31		0
M5WAQ5	60S ribosomal protein L13 OS=Prunus persica GN=PRUPE_ppa011506mg PE=3 SV=1	31.717	32.3671	6	91	1	1	207	23.9	10.9		3.96123e+07				2.56769e+07													#VALUE!	1.66106e+08	#VALUE!	#VALUE!	#VALUE!	3.39055e+07	#VALUE!	#VALUE!	#VALUE!	#VALUE!	#VALUE!	#VALUE!	#VALUE!	#VALUE!	#VALUE!	#VALUE!	#VALUE!	#VALUE!	4.878	12.06	20.7729
M5X2A4	Uncharacterized protein OS=Prunus persica GN=PRUPE_ppa004820mg PE=4 SV=1	31.69	17.1429	4	26	4	1	490	53.7	6.4						2.06722e+07	3.53446e+07	1.47874e+07	2.89723e+07	70620422	1.40185e+08	1.14716e+08		1.24524e+07	2.41197e+07			33669779	#VALUE!	#VALUE!	#VALUE!	#VALUE!	#VALUE!	2.7297e+07	3.53446e+07	2.06373e+07	4.12171e+07	1.45047e+08	2.18632e+08	1.89206e+08	#VALUE!	3.37316e+07	6.43611e+07	#VALUE!	#VALUE!	1.01047e+08	0.688		0
M5WSH1	Uncharacterized protein OS=Prunus persica GN=PRUPE_ppa006186mg PE=4 SV=1	31.682	21.9858	6	25	6	1	423	45.5	6.11					4.58722e+07	6.8948e+07	5.36296e+07	4.32977e+07	6.68852e+07							8.12633e+07	4.05619e+07	4.00025e+07	#VALUE!	#VALUE!	#VALUE!	#VALUE!	1.13316e+08	9.10435e+07	5.36296e+07	6.0426e+07	9.51535e+07	#VALUE!	#VALUE!	#VALUE!	#VALUE!	#VALUE!	#VALUE!	1.62382e+08	1.32134e+08	1.20053e+08	1.754		0
M5VXS7	Uncharacterized protein OS=Prunus persica GN=PRUPE_ppa011838mg PE=3 SV=1	31.621	47.6684	7	89	2	1	193	22.1	7.53					7.10712e+07	5.79351e+07									1.05374e+08	8.79526e+07	4.99345e+07	5.01508e+07	#VALUE!	#VALUE!	#VALUE!	#VALUE!	1.75564e+08	7.65014e+07	#VALUE!	#VALUE!	#VALUE!	#VALUE!	#VALUE!	#VALUE!	#VALUE!	#VALUE!	2.8118e+08	1.75748e+08	1.62666e+08	1.50509e+08	3.642		0
M5XD44	Uncharacterized protein OS=Prunus persica GN=PRUPE_ppa004964mg PE=3 SV=1	31.601	16.7702	6	66	6	1	483	52.6	7.03	1.5966e+08	2.0506e+08	1.21895e+08	1.81236e+08	2.41948e+08	2.57594e+08	3.75872e+08	2.69223e+08	2.52805e+08	3.12036e+08	5.05407e+08	629696853				7.60744e+07		5.85311e+07	7.46265e+08	8.59876e+08	5.30027e+08	3.74869e+08	5.97674e+08	3.40145e+08	3.75872e+08	3.75727e+08	3.59651e+08	6.40889e+08	7.88229e+08	1.03859e+09	#VALUE!	#VALUE!	#VALUE!	1.52013e+08	#VALUE!	1.7566e+08	0.957	2.96	6.41822
M5W4E3	Uncharacterized protein OS=Prunus persica GN=PRUPE_ppa004515mg PE=3 SV=1	31.524	21.3861	10	40	9	1	505	54.9	6.33				2.03948e+07		3.01546e+07	8.17404e+07	5.51012e+07	6.33369e+07	2.72488e+07	5.52184e+07	5.33426e+07	17311482	2.05488e+07	26980676	1.26418e+08	74017904	6.3796e+07	#VALUE!	#VALUE!	#VALUE!	4.21848e+07	#VALUE!	3.98182e+07	8.17404e+07	7.6899e+07	9.01056e+07	5.59663e+07	8.61183e+07	8.79806e+07	4.23808e+07	5.56636e+07	7.19955e+07	2.52612e+08	2.4112e+08	1.9146e+08	1.054		0
M5WBI5	T-complex protein 1 subunit delta OS=Prunus persica GN=PRUPE_ppa004006mg PE=3 SV=1	31.514	26.9159	8	52	8	1	535	57.7	7.49	10439205	1.89538e+07	1.75659e+07	1.61598e+08	1.40438e+08	2.68635e+08	1.0487e+08		41504675	1.44124e+08	72283663	72823821	189683526	1.79953e+08	330484231	1.68743e+08	9.63117e+07	8.38572e+07	4.87937e+07	7.94785e+07	7.63803e+07	3.34251e+08	3.46917e+08	3.54723e+08	1.0487e+08	#VALUE!	5.90462e+07	2.96017e+08	1.12733e+08	1.20112e+08	4.6437e+08	4.87466e+08	8.81867e+08	3.37186e+08	3.13744e+08	2.51666e+08	0.693	0	2.24299
M5X1H2	Uncharacterized protein OS=Prunus persica GN=PRUPE_ppa009068mg PE=4 SV=1	31.284	36.1564	9	38	9	1	307	32.9	6.57		1.17309e+07		7.04805e+07	6.30666e+07	1.18324e+08	24698927			6.33658e+07									#VALUE!	4.91909e+07	#VALUE!	1.45782e+08	1.5579e+08	1.56243e+08	24698927	#VALUE!	#VALUE!	1.30147e+08	#VALUE!	#VALUE!	#VALUE!	#VALUE!	#VALUE!	#VALUE!	#VALUE!	#VALUE!	3.084		0
M5VJY9	Uncharacterized protein OS=Prunus persica GN=PRUPE_ppa007052mg PE=4 SV=1	31.239	23.6979	7	46	7	1	384	42.2	6.55			6.59403e+07	7.03683e+07	77349370	8.6766e+07	2.12863e+08	1.05406e+08	1.22238e+08	84906461	7.22758e+07	8.45121e+07							#VALUE!	#VALUE!	2.86722e+08	1.4555e+08	1.91072e+08	1.14572e+08	2.12863e+08	1.47104e+08	1.739e+08	1.74389e+08	1.12721e+08	1.3939e+08	#VALUE!	#VALUE!	#VALUE!	#VALUE!	#VALUE!	#VALUE!	1.291		0
M5VQ01	Uncharacterized protein OS=Prunus persica GN=PRUPE_ppa006630mg PE=4 SV=1	31.236	17.1642	5	51	5	1	402	42.8	5.11				5.82028e+07	6.41095e+07	1.30691e+08	1.79298e+08	1.93567e+08	1.46822e+08	3.24902e+08	4.35976e+08	3.44564e+08	9.96917e+07	7.27807e+07	8.48311e+07	6.70892e+07			#VALUE!	#VALUE!	#VALUE!	1.20387e+08	1.58366e+08	1.72573e+08	1.79298e+08	2.70142e+08	2.08875e+08	6.67316e+08	6.79946e+08	5.68307e+08	2.44058e+08	1.97152e+08	2.26364e+08	1.34059e+08	#VALUE!	#VALUE!	1.929		0
M5WBJ0	Uncharacterized protein OS=Prunus persica GN=PRUPE_ppa010080mg PE=3 SV=1	30.983	46.0377	9	63	9	1	265	30.7	4.39	2.03629e+08	2.08125e+08	2.05988e+08	3.5052e+08	1.55673e+08	3.92651e+08				6.80264e+07	1.90041e+07	2.3049e+07		1.2729e+07	1.10817e+07				9.51779e+08	8.72725e+08	8.95678e+08	7.25017e+08	3.84552e+08	5.18482e+08	#VALUE!	#VALUE!	#VALUE!	1.39719e+08	2.96388e+07	3.80159e+07	#VALUE!	3.4481e+07	2.95705e+07	#VALUE!	#VALUE!	#VALUE!	3.87	11.4	36.2264
M5X0M5	Uncharacterized protein OS=Prunus persica GN=PRUPE_ppa004202mg PE=3 SV=1	30.863	19.6941	8	35	8	1	523	57.1	6.23		28157694	2.69728e+07	5.58996e+07		6.27705e+07	1.57804e+08	9.82009e+07	1.9177e+08	4.80602e+07	8.98176e+07	8.11143e+07		5.07658e+07	4.59598e+07	1.24455e+08	3.75425e+07		#VALUE!	1.18073e+08	1.17284e+08	1.15623e+08	#VALUE!	8.28864e+07	1.57804e+08	1.37049e+08	2.7282e+08	9.87108e+07	1.40079e+08	1.33786e+08	#VALUE!	1.37517e+08	1.22639e+08	2.48688e+08	1.22298e+08	#VALUE!	0.748		0
M5WRM4	Uncharacterized protein OS=Prunus persica GN=PRUPE_ppa004534mg PE=3 SV=1	30.815	13.6905	4	34	3	1	504	54.1	5.29						76788148	2.23379e+08	1.45044e+08	1.53686e+08	47021158	9.59001e+07	117645188	9.29611e+07	3.0043e+07	5.34809e+07	61824970	75099906	85791828	#VALUE!	#VALUE!	#VALUE!	#VALUE!	#VALUE!	1.01396e+08	2.23379e+08	2.02423e+08	2.1864e+08	9.65767e+07	1.49565e+08	1.94038e+08	2.27581e+08	8.13818e+07	1.42709e+08	1.2354e+08	2.44644e+08	2.57472e+08	1.054		0
M5XB98	rRNA N-glycosidase OS=Prunus persica GN=PRUPE_ppa009637mg PE=3 SV=1	30.71	31.4488	8	47	6	1	283	31.5	9.44				5.04455e+07	77879744	1.96275e+08	1.94921e+08	164227644	132808355	1.2966e+08	1.51468e+08	1.22645e+08							#VALUE!	#VALUE!	#VALUE!	1.04342e+08	1.92383e+08	2.59174e+08	1.94921e+08	2.29195e+08	1.88939e+08	2.66308e+08	2.36229e+08	2.02285e+08	#VALUE!	#VALUE!	#VALUE!	#VALUE!	#VALUE!	#VALUE!	1.818		0
M5Y9Z3	Cysteine synthase OS=Prunus persica GN=PRUPE_ppa006674mg PE=3 SV=1	30.69	26.5	8	63	7	1	400	42.4	8.75	7.20598e+07	8.7087e+07	7.64114e+07	8.93175e+07	5.18329e+07	1.35696e+08	5.54392e+07	2.78465e+07	103847570	1.41429e+08	1.31201e+08	1.30121e+08	23218436	4.31262e+07	2.73971e+07	7.13039e+07	4.5396e+07	6.02605e+07	3.36814e+08	3.6518e+08	3.32253e+08	1.84745e+08	1.2804e+08	1.79182e+08	5.54392e+07	3.88625e+07	1.47738e+08	2.9048e+08	2.04621e+08	2.14615e+08	5.68417e+07	1.16822e+08	7.31066e+07	1.42481e+08	1.47881e+08	1.8085e+08	1.228	1.76	15.25
M5XQ76	Importin subunit alpha OS=Prunus persica GN=PRUPE_ppa004118mg PE=3 SV=1	30.686	16.8242	7	28	1	1	529	58.3	5.17															33530527		2.51432e+07	2.54945e+07	#VALUE!	#VALUE!	#VALUE!	#VALUE!	#VALUE!	#VALUE!	#VALUE!	#VALUE!	#VALUE!	#VALUE!	#VALUE!	#VALUE!	#VALUE!	#VALUE!	8.94731e+07	#VALUE!	8.19061e+07	7.65124e+07	0.978		0
M5W0Z2	Uncharacterized protein OS=Prunus persica GN=PRUPE_ppa004262mg PE=4 SV=1	30.615	21.7726	8	52	4	1	519	55.3	9.61					1.54765e+08	167734654			9.82601e+06	2.16782e+08	1.47709e+08	1.30106e+08				52063132			#VALUE!	#VALUE!	#VALUE!	#VALUE!	3.82308e+08	2.21488e+08	#VALUE!	#VALUE!	1.39789e+07	4.45248e+08	2.30365e+08	2.1459e+08	#VALUE!	#VALUE!	#VALUE!	1.04034e+08	#VALUE!	#VALUE!	0.887		0
M5XMH8	Uncharacterized protein OS=Prunus persica GN=PRUPE_ppa012984mg PE=4 SV=1	30.59	36.9863	8	68	2	1	146	16.8	10.9	6.99549e+08	7.45228e+08	6.98236e+08	7.13318e+08	7.46446e+08	8.48905e+08	23363777			667347536		1.23382e+08							3.26975e+09	3.12495e+09	3.03608e+09	1.47543e+09	1.84391e+09	1.12095e+09	23363777	#VALUE!	#VALUE!	1.37066e+09	#VALUE!	2.03499e+08	#VALUE!	#VALUE!	#VALUE!	#VALUE!	#VALUE!	#VALUE!	25.827	15.07	26.0274
J7H0M9	Superoxide dismutase [Cu-Zn] OS=Prunus persica GN=PRUPE_ppa012845mg PE=2 SV=1	30.559	46.7105	5	153	4	1	152	15.4	6.05	3.33499e+08	3.4793e+08	3.88689e+08	1.18162e+08	1.12266e+08	134986182	8.69218e+08	3.03833e+08	3.99001e+08	3.85129e+08	3.4799e+08	2.95971e+08	6.11481e+08	3.57827e+08	1.40299e+08	4.08826e+08	3.82977e+08	5.45174e+08	1.5588e+09	1.45897e+09	1.6901e+09	2.44406e+08	2.77326e+08	1.78245e+08	8.69218e+08	4.24028e+08	5.67635e+08	7.91017e+08	5.42723e+08	4.88159e+08	1.49699e+09	9.69299e+08	3.74374e+08	8.16924e+08	1.24758e+09	1.63614e+09	4.623	13.16	46.7105
M5WTH3	Uncharacterized protein OS=Prunus persica GN=PRUPE_ppa011234mg PE=4 SV=1	30.552	46.3303	9	111	3	1	218	24.1	7.28				5.14436e+07			5.20116e+07	3.85689e+07	7.15551e+07	1.43908e+08	8.31549e+07	1.54571e+08	141583889	6.31851e+07	9.86635e+07	1.42509e+08	1.145e+08		#VALUE!	#VALUE!	#VALUE!	1.06406e+08	#VALUE!	#VALUE!	5.20116e+07	5.38266e+07	1.01797e+08	2.95573e+08	1.29688e+08	2.54941e+08	3.46616e+08	1.71159e+08	2.63275e+08	2.84764e+08	3.72994e+08	#VALUE!	2.384	2.04	8.7156
M5X2Q0	Uncharacterized protein OS=Prunus persica GN=PRUPE_ppa012258mg PE=4 SV=1	30.549	47.4576	5	70	5	1	177	19.5	4.86	1.67645e+07	1.57208e+07	1.56149e+07	2.36453e+07	3.5751e+07	7.45052e+07	2.82641e+08	1.12313e+08	1.09399e+08	6.48892e+07	4.75768e+07	4.06003e+07	1.13673e+08	1.37923e+08	9.22062e+07	4.53626e+07	1.22284e+07	3.00262e+07	7.83589e+07	6.59217e+07	6.78969e+07	4.8908e+07	8.8314e+07	9.83817e+07	2.82641e+08	1.56743e+08	1.55636e+08	1.33276e+08	7.42005e+07	6.6964e+07	2.78287e+08	3.73613e+08	2.46044e+08	9.06444e+07	3.98352e+07	9.01126e+07	9	0	14.1243
M5VXI2	Transmembrane 9 superfamily member OS=Prunus persica GN=PRUPE_ppa002569mg PE=3 SV=1	30.508	7.45814	4	41	4	1	657	74.3	6.93							3.80075e+07	2.12898e+07	2.5399e+07	9.12136e+07	1.98987e+08	1.46325e+08	1.08842e+08	1.23637e+08	7.83396e+07	3.4257e+07	6.62762e+07	62251373	#VALUE!	#VALUE!	#VALUE!	#VALUE!	#VALUE!	#VALUE!	3.80075e+07	2.9712e+07	3.61337e+07	1.87343e+08	3.10339e+08	2.41341e+08	2.66459e+08	3.34913e+08	2.09042e+08	6.8453e+07	2.159e+08	1.86824e+08	0.63		0
M5VZJ2	Uncharacterized protein OS=Prunus persica GN=PRUPE_ppa006917mg PE=4 SV=1	30.483	18.2051	5	60	5	1	390	43.8	6.04	3.30974e+07	2.7489e+07	3.31725e+07	7.93131e+07	1.51131e+07	1.03393e+08	2.014e+08	2.08928e+08	2.76095e+08	65051099	1.08142e+08	8.44243e+07	2.12173e+07	4.2558e+07	2.85457e+06	1.03353e+08	8.40765e+07	5.9225e+07	1.547e+08	1.15269e+08	1.44241e+08	1.64052e+08	3.7333e+07	1.36527e+08	2.014e+08	2.91579e+08	3.92784e+08	1.33608e+08	1.68658e+08	1.39245e+08	5.19428e+07	1.15283e+08	7.61717e+06	2.06522e+08	2.73886e+08	1.77742e+08	0.638	0	4.10256
M5X0T2	Uncharacterized protein OS=Prunus persica GN=PRUPE_ppa010898mg PE=3 SV=1	30.443	46.7532	8	93	2	1	231	25.1	4.79	127658293	1.69557e+08	1.35913e+08	1.38241e+08		171365020													5.96686e+08	7.10999e+08	5.90979e+08	2.85939e+08	#VALUE!	2.26282e+08	#VALUE!	#VALUE!	#VALUE!	#VALUE!	#VALUE!	#VALUE!	#VALUE!	#VALUE!	#VALUE!	#VALUE!	#VALUE!	#VALUE!	5.813	10.14	39.3939
M5XEV5	Uncharacterized protein OS=Prunus persica GN=PRUPE_ppa006639mg PE=3 SV=1	30.37	31.0945	9	67	9	1	402	42.6	5.92	3.575e+07	4.87408e+07	4.58214e+07	4.83892e+07	3.36513e+07	6.78716e+07	1.12935e+08	7.14146e+07	9.44059e+07	5.11226e+07	1.06387e+08	9.79302e+07	123866699	2.00257e+08	1.58559e+08	1.00817e+08	67707960	5.69768e+07	1.67099e+08	2.04384e+08	1.99241e+08	1.00088e+08	8.31272e+07	8.96222e+07	1.12935e+08	9.9666e+07	1.34306e+08	1.05001e+08	1.6592e+08	1.61521e+08	3.03242e+08	5.42467e+08	4.231e+08	2.01454e+08	2.20564e+08	1.70995e+08	1.371	1.93	9.20398
M5XBG7	Uncharacterized protein OS=Prunus persica GN=PRUPE_ppa007573mg PE=3 SV=1	30.36	23.416	6	19	5	1	363	40.1	8							7.36955e+07						3.06347e+07	4.08745e+07	5.57933e+07	1.23289e+08		2.69849e+07	#VALUE!	#VALUE!	#VALUE!	#VALUE!	#VALUE!	#VALUE!	7.36955e+07	#VALUE!	#VALUE!	#VALUE!	#VALUE!	#VALUE!	7.49978e+07	1.10723e+08	1.48879e+08	2.46359e+08	#VALUE!	8.09852e+07	0.905		0
E3W0K6	Cytochrome f OS=Prunus persica GN=petA PE=3 SV=1	30.358	27.8125	7	43	7	1	320	35.1	8.75					5.14851e+07					9.51795e+07	4.31315e+08	3.62093e+08				9.86539e+07	7.31514e+07	1.13941e+08	#VALUE!	#VALUE!	#VALUE!	#VALUE!	1.27181e+08	#VALUE!	#VALUE!	#VALUE!	#VALUE!	1.95489e+08	6.72676e+08	5.97218e+08	#VALUE!	#VALUE!	#VALUE!	1.97132e+08	2.38297e+08	3.4195e+08	1.955		0
M5WE73	Uncharacterized protein (Fragment) OS=Prunus persica GN=PRUPE_ppa009282m2g PE=3 SV=1	30.353	30.6818	8	75	7	1	264	30.1	9.5	1.58593e+08	1.03552e+08	2.31681e+08	2.11743e+08	2.54449e+08	1.59085e+08													7.41278e+08	4.34222e+08	1.0074e+09	4.37969e+08	6.28553e+08	2.10066e+08	#VALUE!	#VALUE!	#VALUE!	#VALUE!	#VALUE!	#VALUE!	#VALUE!	#VALUE!	#VALUE!	#VALUE!	#VALUE!	#VALUE!	5.105	9.78	20.0758
M5VPQ2	Glycylpeptide N-tetradecanoyltransferase OS=Prunus persica GN=PRUPE_ppa005969mg PE=3 SV=1	30.326	22.8111	9	27	5	1	434	49.9	6.7							5.20504e+07	2.57422e+07	4.90528e+07			1.00324e+07							#VALUE!	#VALUE!	#VALUE!	#VALUE!	#VALUE!	#VALUE!	5.20504e+07	3.59257e+07	6.97844e+07	#VALUE!	#VALUE!	1.65469e+07	#VALUE!	#VALUE!	#VALUE!	#VALUE!	#VALUE!	#VALUE!	1.565		0
M5WXL4	Citrate synthase OS=Prunus persica GN=PRUPE_ppa004363mg PE=3 SV=1	30.29	18.677	7	28	7	1	514	56.6	8.72				2.57869e+07	1.5351e+08	5.99848e+07	39375662			4.20692e+07			8.80016e+07	1.50216e+08	7.62121e+07	1.46747e+08	2.72282e+07	5.45425e+07	#VALUE!	#VALUE!	#VALUE!	5.33378e+07	3.79209e+08	7.92079e+07	39375662	#VALUE!	#VALUE!	8.6406e+07	#VALUE!	#VALUE!	2.15439e+08	4.06912e+08	2.03365e+08	2.93232e+08	8.86982e+07	1.63689e+08	0.817		0
M5VWY0	Uncharacterized protein OS=Prunus persica GN=PRUPE_ppa011347mg PE=4 SV=1	30.273	45.3271	5	49	5	1	214	23.3	6.52	3.07937e+07	3.45187e+07	3.40099e+07	9.98446e+07	1.055e+08	1.44204e+08	1.56229e+08	1.27381e+08	1.18456e+08	2.28853e+08	1.90957e+08	2.42589e+08			2.81952e+07	96470396	8.86765e+07	7.87345e+07	1.43932e+08	1.44746e+08	1.47882e+08	2.06519e+08	2.6061e+08	1.90417e+08	1.56229e+08	1.77772e+08	1.68521e+08	4.7004e+08	2.97815e+08	4.00113e+08	#VALUE!	#VALUE!	7.52364e+07	1.92769e+08	2.88871e+08	2.36292e+08	2.831	0	6.54206
M5WH15	Uncharacterized protein OS=Prunus persica GN=PRUPE_ppa010816mg PE=4 SV=1	30.245	37.4468	6	79	5	1	235	27.3	6.13	5.08591e+07	5.48222e+07	6.13422e+07	5.2694e+07	5.05433e+07	8.89277e+07	1.18852e+08	1.51366e+08	88600600	1.05195e+08	2.04171e+08	1.6447e+08	1.03169e+08	5.12436e+07	6.94521e+07	1.70077e+08	1.40261e+08	1.65256e+08	2.3772e+08	2.29885e+08	2.66729e+08	1.08992e+08	1.24855e+08	1.17426e+08	1.18852e+08	2.11246e+08	1.26047e+08	2.16059e+08	3.18424e+08	2.71268e+08	2.5257e+08	1.38811e+08	1.85327e+08	3.39851e+08	4.56913e+08	4.95953e+08	1.512	0	9.78723
M5WRY9	Clathrin heavy chain OS=Prunus persica GN=PRUPE_ppa000132mg PE=3 SV=1	30.237	8.41672	9	21	1	1	1699	192.6	5.4														25881566					#VALUE!	#VALUE!	#VALUE!	#VALUE!	#VALUE!	#VALUE!	#VALUE!	#VALUE!	#VALUE!	#VALUE!	#VALUE!	#VALUE!	#VALUE!	7.01092e+07	#VALUE!	#VALUE!	#VALUE!	#VALUE!	0.235		0
M5Y9F2	Uncharacterized protein OS=Prunus persica GN=PRUPE_ppa011640mg PE=4 SV=1	30.208	35.6436	6	75	6	1	202	22.4	7.78		1.24862e+07		3.3158e+07	2.59125e+07	8.90464e+07	3.0463e+08	1.73149e+08	1.54469e+08	8.68906e+07	1.95942e+08	243715079	91319799	7.29061e+07	7.55072e+07	2.01333e+08	1.0183e+08	95001415	#VALUE!	5.23583e+07	#VALUE!	6.85841e+07	6.40104e+07	1.17583e+08	3.0463e+08	2.41646e+08	2.19754e+08	1.78464e+08	3.05591e+08	4.01971e+08	2.23563e+08	1.97492e+08	2.01484e+08	4.02307e+08	3.31721e+08	2.85112e+08	2.728		0
M5VV84	Uncharacterized protein OS=Prunus persica GN=PRUPE_ppa001754mg PE=4 SV=1	30.149	8.83117	6	54	6	1	770	81.7	8.79				1.00323e+08	5.04768e+07	1.59345e+08	1.43798e+08	7.72738e+07	8.59362e+07	1.08093e+08	9.13905e+07	6.21281e+07		4.98439e+07	1.49812e+07	5.30235e+07	3.47588e+07	5.43066e+07	#VALUE!	#VALUE!	#VALUE!	2.07509e+08	1.2469e+08	2.1041e+08	1.43798e+08	1.07843e+08	1.22256e+08	2.22013e+08	1.42532e+08	1.02471e+08	#VALUE!	1.35019e+08	3.99761e+07	1.05952e+08	1.1323e+08	1.62981e+08	0.585		0
M5X390	Peroxidase (Fragment) OS=Prunus persica GN=PRUPE_ppa017309mg PE=3 SV=1	30.137	31.9588	6	51	5	1	291	31.3	8.59							22873510					3.41228e+07		2.42227e+07		2.25654e+08	1.01767e+08	1.52909e+08	#VALUE!	#VALUE!	#VALUE!	#VALUE!	#VALUE!	#VALUE!	22873510	#VALUE!	#VALUE!	#VALUE!	#VALUE!	5.62804e+07	#VALUE!	6.56157e+07	#VALUE!	4.50906e+08	3.31514e+08	4.589e+08	1.448		0
M5VP80	Uncharacterized protein OS=Prunus persica GN=PRUPE_ppa009335mg PE=4 SV=1	30.079	29.9663	9	68	9	1	297	33	6.4	1.12777e+08	1.21027e+08	1.25964e+08	2.01686e+08	192521615	1.51272e+08	7.76715e+08	4.67656e+08	5.01446e+08	1.5764e+08	3.4677e+08	3.31264e+08	9.35259e+07	1.00096e+08	1.05629e+08	3.42776e+08	1.75e+08	2.61007e+08	5.2713e+08	5.07499e+08	5.47717e+08	4.17167e+08	4.75577e+08	1.9975e+08	7.76715e+08	6.52659e+08	7.13377e+08	3.23777e+08	5.40821e+08	5.4637e+08	2.28964e+08	2.71145e+08	2.81861e+08	6.84941e+08	5.70076e+08	7.83316e+08	2.594	3.62	7.07071
M5VKW9	Malate dehydrogenase OS=Prunus persica GN=PRUPE_ppa007769mg PE=3 SV=1	29.869	25.5618	7	57	2	1	356	37.5	7.99																	5.6781e+07		#VALUE!	#VALUE!	#VALUE!	#VALUE!	#VALUE!	#VALUE!	#VALUE!	#VALUE!	#VALUE!	#VALUE!	#VALUE!	#VALUE!	#VALUE!	#VALUE!	#VALUE!	#VALUE!	1.84969e+08	#VALUE!	1.565		0
M5XWI7	Uncharacterized protein OS=Prunus persica GN=PRUPE_ppa004814mg PE=3 SV=1	29.806	17.1429	6	50	6	1	490	52.7	5.55	2.69098e+07	1.97215e+07	1.82827e+07			129777600	2.50842e+08	1.65544e+08	1.7534e+08	109288672	1.80429e+08	1.39442e+08	1.87798e+08	9.11004e+07	7.83192e+07	1.53579e+08	24794834	1.80598e+08	1.25779e+08	8.26977e+07	7.94969e+07	#VALUE!	#VALUE!	1.71367e+08	2.50842e+08	2.31033e+08	2.49446e+08	2.24468e+08	2.81396e+08	2.29988e+08	4.59753e+08	2.46777e+08	2.08988e+08	3.06884e+08	8.07713e+07	5.41997e+08	1.081	0	6.93878
M5W184	Uncharacterized protein OS=Prunus persica GN=PRUPE_ppa011842mg PE=3 SV=1	29.802	47.1503	6	84	1	1	193	22.1	7.47					6.63068e+07					5.74389e+07						7.13707e+07			#VALUE!	#VALUE!	#VALUE!	#VALUE!	1.63794e+08	#VALUE!	#VALUE!	#VALUE!	#VALUE!	1.17974e+08	#VALUE!	#VALUE!	#VALUE!	#VALUE!	#VALUE!	1.42614e+08	#VALUE!	#VALUE!	2.831		0
M5W9G6	Uncharacterized protein OS=Prunus persica GN=PRUPE_ppa008733mg PE=4 SV=1	29.733	20.8723	5	34	5	1	321	36	5.48	1.50324e+07		26599232	3.803e+07	4.0196e+07	7.94556e+07	3.3446e+08	1.3804e+08	1.8905e+08						2.08499e+07	158128334	125185782	7.78938e+07	7.02628e+07	#VALUE!	1.15659e+08	7.86615e+07	9.92941e+07	1.04918e+08	3.3446e+08	1.92649e+08	2.68951e+08	#VALUE!	#VALUE!	#VALUE!	#VALUE!	#VALUE!	5.56361e+07	3.15975e+08	4.07803e+08	2.33769e+08	0.823	1.66	3.11526
M5WHE4	Nicalin OS=Prunus persica GN=PRUPE_ppa003566mg PE=3 SV=1	29.684	19.115	9	57	9	1	565	62.4	6.38						1.91883e+07	7.60277e+07	3.72034e+07	4.71446e+07	3.0577e+07	8.77979e+07	6.70773e+07	7.70361e+07	7.23739e+07	5.03857e+07	3.58165e+07	5.75221e+07	3.98995e+07	#VALUE!	#VALUE!	#VALUE!	#VALUE!	#VALUE!	2.53375e+07	7.60277e+07	5.19209e+07	6.70698e+07	6.2802e+07	1.36929e+08	1.10634e+08	1.88594e+08	1.9605e+08	1.3445e+08	7.15692e+07	1.87383e+08	1.19744e+08	0.951		0
M5W0G9	4-hydroxy-4-methyl-2-oxoglutarate aldolase OS=Prunus persica GN=PRUPE_ppa012512mg PE=3 SV=1	29.671	50	8	75	8	1	166	17.7	5.99	8.97223e+07	1.21601e+08	8.57916e+07	1.43613e+08	1.33411e+08	2.41459e+08	1.41253e+09	9.02814e+08	9.73873e+08	1.41091e+08	3.50657e+08	2.93095e+08	1.73732e+08	1.73306e+08	4.14634e+08	4.35837e+08	2.72003e+08	4.01764e+08	4.1937e+08	5.09905e+08	3.7304e+08	2.97049e+08	3.29558e+08	3.18839e+08	1.41253e+09	1.25996e+09	1.38547e+09	2.89786e+08	5.46882e+08	4.83417e+08	4.25317e+08	4.69461e+08	1.10641e+09	8.70897e+08	8.86073e+08	1.20574e+09	4.337	0	12.0482
M5WR73	Uncharacterized protein OS=Prunus persica GN=PRUPE_ppa000563mg PE=3 SV=1	29.342	11.5982	10	48	10	1	1095	122.5	5.39				3.91076e+07		5.36244e+07	1.69012e+08	5.64446e+07	9.35843e+07				6.31394e+07	7.2281e+07	4.61389e+07	7.14745e+07		3.48124e+07	#VALUE!	#VALUE!	#VALUE!	8.08903e+07	#VALUE!	7.08092e+07	1.69012e+08	7.87739e+07	1.33137e+08	#VALUE!	#VALUE!	#VALUE!	1.54573e+08	1.95798e+08	1.23117e+08	1.42822e+08	#VALUE!	1.04477e+08	0.417		0
M5X5C3	Uncharacterized protein OS=Prunus persica GN=PRUPE_ppa007107mg PE=4 SV=1	29.316	17.5393	6	46	6	1	382	42.2	7.15				1.76711e+07	5.80513e+07	1.55497e+08		1.32402e+08	2.65447e+07	4.54043e+07	8.74828e+07	5.83468e+07				5.15331e+07	4.58153e+07	5.91873e+07	#VALUE!	#VALUE!	#VALUE!	3.65509e+07	1.43401e+08	2.05329e+08	#VALUE!	1.84779e+08	3.77636e+07	9.32558e+07	1.36438e+08	9.62342e+07	#VALUE!	#VALUE!	#VALUE!	1.02974e+08	1.49247e+08	1.77629e+08	2.162		0
M5W0C3	Phosphoglycolate phosphatase OS=Prunus persica GN=PRUPE_ppa009109mg PE=3 SV=1	29.267	25.4902	7	40	4	1	306	33.6	5.59		5.63275e+07				4.13539e+07	1.11482e+08	1.32992e+08	8.67594e+07		1.1848e+08	1.73084e+07				2.57663e+08	1.91806e+08	1.5993e+08	#VALUE!	2.36197e+08	#VALUE!	#VALUE!	#VALUE!	5.46064e+07	1.11482e+08	1.85603e+08	1.23427e+08	#VALUE!	1.84781e+08	2.85476e+07	#VALUE!	#VALUE!	#VALUE!	5.14866e+08	6.24824e+08	4.7997e+08	1.955		0
M5VPH8	Uncharacterized protein OS=Prunus persica GN=PRUPE_ppa004683mg PE=3 SV=1	29.266	23.9919	10	54	1	1	496	54.4	7.96						1.04506e+08													#VALUE!	#VALUE!	#VALUE!	#VALUE!	#VALUE!	1.37997e+08	#VALUE!	#VALUE!	#VALUE!	#VALUE!	#VALUE!	#VALUE!	#VALUE!	#VALUE!	#VALUE!	#VALUE!	#VALUE!	#VALUE!	1.021	0	3.22581
M5WTH7	Uncharacterized protein OS=Prunus persica GN=PRUPE_ppa005206mg PE=3 SV=1	29.246	21.3983	9	27	9	1	472	51.4	6.65		2.25481e+07		1.55729e+08	6.75788e+07	2.38999e+08	3.50411e+08	161311750	5.06336e+07		165181394	9.59573e+07							#VALUE!	9.45504e+07	#VALUE!	3.2211e+08	1.66937e+08	3.1559e+08	3.50411e+08	2.25126e+08	7.20334e+07	#VALUE!	2.57616e+08	1.58267e+08	#VALUE!	#VALUE!	#VALUE!	#VALUE!	#VALUE!	#VALUE!	1.096		0
M5XBT1	Uncharacterized protein OS=Prunus persica GN=PRUPE_ppa003414mg PE=3 SV=1	29.212	14.5833	5	120	4	1	576	62.6	4.74	1094865036	1.14537e+09	1.16477e+09	2.93167e+09	1.41309e+09	2.98008e+09	1.46377e+09	8.9891e+08	1.57527e+09	6.39473e+08	2.7595e+09	2.7807e+09	1.46057e+07	2.02393e+07	2.63894e+07	1.22558e+09	9.30483e+08	8.23285e+08	5.11749e+09	4.80287e+09	5.06466e+09	6.06387e+09	3.49069e+09	3.93509e+09	1.46377e+09	1.25451e+09	2.24104e+09	1.31341e+09	4.3037e+09	4.58634e+09	3.57567e+07	5.48252e+07	7.04177e+07	2.44897e+09	3.03113e+09	2.47079e+09	1.581	3.46	4.16667
M5XPD7	Uncharacterized protein OS=Prunus persica GN=PRUPE_ppa009639mg PE=3 SV=1	29.199	20.8481	7	132	7	1	283	31.9	6.43	5.02071e+08	4.68035e+08	4.48357e+08	7.24692e+08	8.28882e+08	1.3468e+09	1.13587e+09	8.5596e+08	9.22078e+08	6.32586e+08	1.12213e+09	9.84215e+08	4.71756e+08	2.66448e+08	5.8852e+08	5.52035e+08	3.36181e+08	3.51365e+08	2.34672e+09	1.9626e+09	1.94955e+09	1.49896e+09	2.04755e+09	1.7784e+09	1.13587e+09	1.19457e+09	1.31178e+09	1.29927e+09	1.75007e+09	1.62331e+09	1.15492e+09	7.21766e+08	1.57041e+09	1.10309e+09	1.09514e+09	1.05449e+09	3.217	14.74	20.8481
M5W9T7	Uncharacterized protein OS=Prunus persica GN=PRUPE_ppa009201mg PE=4 SV=1	29.104	30.7947	8	55	8	1	302	33.4	8.03	1.16349e+08	1.36539e+08	1.20286e+08	1.98624e+08	5.42182e+07	2.09033e+08	1.00919e+08		6.20653e+07	5.73321e+07			2.29922e+07	1.34967e+08	6.94883e+07	6.80018e+07	7.60925e+07		5.43824e+08	5.72544e+08	5.2303e+08	4.10834e+08	1.33933e+08	2.76021e+08	1.00919e+08	#VALUE!	8.82966e+07	1.17754e+08	#VALUE!	#VALUE!	5.62879e+07	3.65606e+08	1.85423e+08	1.35882e+08	2.47878e+08	#VALUE!	1.994	8.25	20.5298
M5WWA5	Uncharacterized protein OS=Prunus persica GN=PRUPE_ppa003804mg PE=4 SV=1	29.047	13.7112	5	60	1	1	547	60.8	9.19							244560801			102874596	250286450	290007418							#VALUE!	#VALUE!	#VALUE!	#VALUE!	#VALUE!	#VALUE!	244560801	#VALUE!	#VALUE!	2.11294e+08	3.90345e+08	4.78323e+08	#VALUE!	#VALUE!	#VALUE!	#VALUE!	#VALUE!	#VALUE!	0.54		0
M5WIW8	Uncharacterized protein OS=Prunus persica GN=PRUPE_ppa004903mg PE=4 SV=1	29.017	15.4321	6	38	6	1	486	53.8	6.04							28479155	2.63056e+07	3.37054e+07				8.92661e+07	6.37637e+07	5.86205e+07	7.0387e+07	2.24432e+07	3.2475e+07	#VALUE!	#VALUE!	#VALUE!	#VALUE!	#VALUE!	#VALUE!	28479155	3.6712e+07	4.79507e+07	#VALUE!	#VALUE!	#VALUE!	2.18535e+08	1.72726e+08	1.56423e+08	1.40649e+08	7.31105e+07	9.74619e+07	0.585		0
M5X2B1	Uncharacterized protein OS=Prunus persica GN=PRUPE_ppa011573mg PE=3 SV=1	28.986	43.9024	5	45	5	1	205	22.3	4.63				88738476	7.336e+07	1.34103e+08	1.41027e+08	1.1378e+08	1.44107e+08	8.00239e+07	2.6801e+08	1.98948e+08	3.33112e+08	2.07641e+08	1.02011e+08	1.84416e+08	1.24229e+08	1.14299e+08	#VALUE!	#VALUE!	#VALUE!	1.83547e+08	1.81218e+08	1.77079e+08	1.41027e+08	1.5879e+08	2.05012e+08	1.64361e+08	4.17987e+08	3.28135e+08	8.15502e+08	5.62467e+08	2.72206e+08	3.68503e+08	4.04687e+08	3.43027e+08	2.455		0
M5W1A0	Uncharacterized protein OS=Prunus persica GN=PRUPE_ppa012012mg PE=4 SV=1	28.964	41.7112	7	54	3	1	187	20.9	10.98	1.7175e+08	9.03378e+07	1.70903e+08	3.62791e+08	3.62655e+08	5.60939e+08	1.15115e+08			2.6548e+08									8.02774e+08	3.78812e+08	7.43123e+08	7.50398e+08	8.95848e+08	7.40701e+08	1.15115e+08	#VALUE!	#VALUE!	5.45268e+08	#VALUE!	#VALUE!	#VALUE!	#VALUE!	#VALUE!	#VALUE!	#VALUE!	#VALUE!	5.31	7.89	24.0642
M5WUB1	Uncharacterized protein OS=Prunus persica GN=PRUPE_ppa006144mg PE=4 SV=1	28.894	20	6	25	6	1	425	46.5	6.35							1.29893e+08	1.27584e+08	1.48865e+08	4.46649e+07	6.18931e+07	5.52028e+07		19600635					#VALUE!	#VALUE!	#VALUE!	#VALUE!	#VALUE!	#VALUE!	1.29893e+08	1.78055e+08	2.11782e+08	9.17372e+07	9.65281e+07	9.10487e+07	#VALUE!	5.30951e+07	#VALUE!	#VALUE!	#VALUE!	#VALUE!	0.778		0
M5VUR1	Uncharacterized protein OS=Prunus persica GN=PRUPE_ppa003883mg PE=4 SV=1	28.882	16.2362	6	30	6	1	542	60	8.57							1.54266e+08	1.24386e+08	1.01778e+08		1.24687e+06		9.70375e+07	6.64345e+07	7.71485e+07				#VALUE!	#VALUE!	#VALUE!	#VALUE!	#VALUE!	#VALUE!	1.54266e+08	1.73593e+08	1.44793e+08	#VALUE!	1.94462e+06	#VALUE!	2.3756e+08	1.79961e+08	2.05864e+08	#VALUE!	#VALUE!	#VALUE!	0.817		0
M5WVT8	Uncharacterized protein OS=Prunus persica GN=PRUPE_ppa012426mg PE=4 SV=1	28.772	44.1176	5	71	5	1	170	18.3	4.53	1.80714e+07		2.66662e+07	1.27722e+07			5.22022e+08	2.63661e+08	154821318	1.2847e+08	1.9813e+08	1.59369e+08	6.52203e+08	3.05535e+08	1.67611e+08	2.09465e+08	1.31419e+08	1.30139e+08	8.44674e+07	#VALUE!	1.1595e+08	2.6418e+07	#VALUE!	#VALUE!	5.22022e+08	3.67964e+08	2.20255e+08	2.63864e+08	3.09003e+08	2.62856e+08	1.59668e+09	8.27649e+08	4.47255e+08	4.18558e+08	4.28107e+08	3.90564e+08	2.162	0	5.88235
M5XLW6	Uncharacterized protein OS=Prunus persica GN=PRUPE_ppa011849mg PE=3 SV=1	28.726	48.7047	7	68	4	1	193	22	6.7				3.00501e+07	8.68114e+07	1.01405e+08	64099832		7.97543e+06	3.88197e+07	3.9067e+07	2.94503e+07	5.33151e+07	5.81943e+07		5.81555e+07			#VALUE!	#VALUE!	#VALUE!	6.21557e+07	2.14446e+08	1.33903e+08	64099832	#VALUE!	1.13462e+07	7.97317e+07	6.09287e+07	4.85739e+07	1.30522e+08	1.5764e+08	#VALUE!	1.16207e+08	#VALUE!	#VALUE!	2.831		0
M5WF72	Uncharacterized protein OS=Prunus persica GN=PRUPE_ppa005146mg PE=3 SV=1	28.704	29.8947	9	38	9	1	475	50.8	7.53				9.52912e+07	1.12884e+08	1.42049e+08	5.79506e+07	1.92515e+07	3.28836e+07	2.35557e+07	8.09267e+07	7.74442e+07		4.21199e+07		4.93734e+07			#VALUE!	#VALUE!	#VALUE!	1.97101e+08	2.78851e+08	1.87571e+08	5.79506e+07	2.68674e+07	4.67816e+07	4.83811e+07	1.26213e+08	1.27733e+08	#VALUE!	1.14096e+08	#VALUE!	9.86588e+07	#VALUE!	#VALUE!	1.424		0
M5VVQ4	Carboxypeptidase OS=Prunus persica GN=PRUPE_ppa004538mg PE=3 SV=1	28.664	18.6508	7	36	7	1	504	56.2	5.92	1.0009e+07	6.80264e+06	7.57614e+06	1.76947e+07	1.61385e+07	3.31611e+07	9.46578e+07	4.80207e+07	4.95651e+07	3.23059e+07	5.31756e+07	5.02199e+07	4.25542e+07	2.52071e+07				3.62e+07	4.6783e+07	2.85254e+07	3.29427e+07	3.65997e+07	3.98661e+07	4.37881e+07	9.46578e+07	6.70174e+07	7.05134e+07	6.63531e+07	8.29324e+07	8.28302e+07	1.04178e+08	6.82821e+07	#VALUE!	#VALUE!	#VALUE!	1.08641e+08	1.031	0	1.5873
M5VQX0	Uncharacterized protein OS=Prunus persica GN=PRUPE_ppa010365mg PE=3 SV=1	28.414	16.6667	2	58	2	1	252	26.1	6.39	9.55553e+07	1.08296e+08	4.20095e+07	2.18714e+08	1.853e+08		1.61912e+08	1.92159e+08	1.08434e+08	5.02389e+08	3.00854e+08	3.41419e+08	110941625	3.8329e+07	3.07659e+07	8.13909e+07	2.30254e+07	5.52651e+07	4.46633e+08	4.54116e+08	1.82666e+08	4.52388e+08	4.57737e+08	#VALUE!	1.61912e+08	2.68176e+08	1.54263e+08	1.03186e+09	4.69211e+08	5.6312e+08	2.71599e+08	1.03828e+08	8.20959e+07	1.62637e+08	7.50072e+07	1.65858e+08	16.783	0	6.74603
M5X2T5	Uncharacterized protein OS=Prunus persica GN=PRUPE_ppa012670mg PE=4 SV=1	28.397	44.6541	5	84	5	1	159	17.4	9.07	9.4594e+07	1.54456e+08	1.49156e+08	3.71759e+08	2.46578e+08	5.58871e+08	6.9151e+08	5.69349e+08	4.30851e+08	4.27996e+08	6.82176e+08	6.56433e+08	1.10694e+08	9.87363e+07	1.06396e+08	1.43282e+08	1.31421e+08	1.34942e+08	4.42141e+08	6.47677e+08	6.48561e+08	7.68948e+08	6.09109e+08	7.3797e+08	6.9151e+08	7.94582e+08	6.12947e+08	8.79061e+08	1.06392e+09	1.08269e+09	2.70994e+08	2.67462e+08	2.83909e+08	2.86309e+08	4.28114e+08	4.04979e+08	4.012	0	20.7547
M5VMS5	Adenylosuccinate synthetase, chloroplastic OS=Prunus persica GN=PURA PE=3 SV=1	28.388	19.2698	7	66	4	1	493	53.6	8	4.75769e+07	5.74872e+07	5.4563e+07	1.26591e+08	3.65033e+07	1.48236e+08	1.46034e+08	9.0122e+07	7.67096e+07	4.90965e+07	7.48888e+07	6.48558e+07	5.7903e+07	5.60883e+07	5.12925e+07	4.97529e+07	4.33929e+07	38003233	2.22378e+08	2.4106e+08	2.37252e+08	2.61841e+08	9.01723e+07	1.95741e+08	1.46034e+08	1.25774e+08	1.0913e+08	1.00839e+08	1.16796e+08	1.0697e+08	1.41754e+08	1.51935e+08	1.36869e+08	9.94171e+07	1.41356e+08	1.14053e+08	0.874	0	3.65112
M5WUW5	Uncharacterized protein OS=Prunus persica GN=PRUPE_ppa010038mg PE=4 SV=1	28.259	39.0977	8	69	7	1	266	29.4	8.69	3.38332e+07	3.27158e+07		9.65606e+07	9.34267e+07	1.91774e+08	9.37793e+07	1.38319e+08	4.53187e+08		1.9243e+08	6.78766e+07				1.21218e+08	8.88877e+07	5.97643e+07	1.58139e+08	1.37187e+08	#VALUE!	1.99726e+08	2.30787e+08	2.53231e+08	9.37793e+07	1.93038e+08	6.44722e+08	#VALUE!	3.00112e+08	1.11952e+08	#VALUE!	#VALUE!	#VALUE!	2.42219e+08	2.89559e+08	1.7936e+08	1.228	0	6.39098
M5W2M0	Uncharacterized protein OS=Prunus persica GN=PRUPE_ppa005333mg PE=3 SV=1	28.128	18.8841	7	58	7	1	466	53	6.71	1.83078e+07	2.01185e+07	3.9259e+07	4.01367e+07	2.67398e+07	87221956	1.36368e+08	55255105	6.63982e+07	21381606	3.48199e+07		4.20323e+07	7.76396e+07	1.09896e+08	9.65153e+07	78822501	5.18379e+07	8.55721e+07	8.43625e+07	1.70706e+08	8.30188e+07	6.6054e+07	1.15174e+08	1.36368e+08	7.71138e+07	9.44607e+07	4.39157e+07	5.43049e+07	#VALUE!	1.029e+08	2.10314e+08	2.93249e+08	1.92859e+08	2.56771e+08	1.55572e+08	0.887	0	2.14592
M5W1S1	Uncharacterized protein OS=Prunus persica GN=PRUPE_ppa013109mg PE=3 SV=1	28.118	39.5683	4	72	3	1	139	15.8	7.14		4.79748e+07	4.13212e+07	1.5038e+08	2.39681e+08	4.20285e+08	7.49614e+08	5.86253e+08	5.77519e+08	3.34734e+08		155911115	3.18661e+08	2.93012e+08	3.4434e+08	2.49748e+08	2.55219e+08	2.80857e+08	#VALUE!	2.01172e+08	1.79673e+08	3.11046e+08	5.92072e+08	5.54973e+08	7.49614e+08	8.18172e+08	8.21602e+08	6.8751e+08	#VALUE!	2.57152e+08	7.80123e+08	7.93725e+08	9.1884e+08	4.99052e+08	8.31396e+08	8.42889e+08	6.197		0
M5WPD2	Uncharacterized protein (Fragment) OS=Prunus persica GN=PRUPE_ppb020871mg PE=4 SV=1	28.111	28.8991	4	72	4	1	218	23.9	8.1				259400345	2.49918e+08	3.34478e+08	4.96498e+07	4.56536e+07		4.93508e+08	4.5436e+08	5.39986e+08				1.62504e+08	139774175	1.66121e+08	#VALUE!	#VALUE!	#VALUE!	5.36545e+08	6.17361e+08	4.41667e+08	4.96498e+07	6.3714e+07	#VALUE!	1.01361e+09	7.08618e+08	8.90625e+08	#VALUE!	#VALUE!	#VALUE!	3.2472e+08	4.55326e+08	4.9855e+08	1.848		0
M5VJL5	Uncharacterized protein OS=Prunus persica GN=PRUPE_ppa003711mg PE=4 SV=1	28.101	16.5766	7	35	7	1	555	58.7	4.81			1.84028e+07	1.98082e+07	8.02368e+07	7.86817e+07	8.57958e+07	47767856	4.2627e+07			1.10507e+07	5.26031e+07	3.77167e+07		6.66362e+07	1.01081e+08	6.51967e+07	#VALUE!	#VALUE!	8.00191e+07	4.09714e+07	1.98205e+08	1.03897e+08	8.57958e+07	6.66646e+07	6.06429e+07	#VALUE!	#VALUE!	1.82264e+07	1.28779e+08	1.02169e+08	#VALUE!	1.33154e+08	3.29278e+08	1.95664e+08	1.404		0
M5XSX1	Purple acid phosphatase OS=Prunus persica GN=PRUPE_ppa002570mg PE=3 SV=1	28.093	10.9589	6	47	6	1	657	73.1	6.16	6.52133e+07	74162120	61717172	2.69643e+07	2.38073e+07	4.69898e+07	2.42888e+08	1.65781e+08	1.68493e+08	1.58291e+07	8.88088e+07	9.80662e+07	7.74584e+07	6.63603e+07	4.73801e+07	8.83142e+07	1.97339e+07	5.54503e+07	3.04813e+08	3.10982e+08	2.68359e+08	5.5773e+07	5.881e+07	6.20485e+07	2.42888e+08	2.31363e+08	2.39705e+08	3.25113e+07	1.38506e+08	1.61745e+08	1.89628e+08	1.7976e+08	1.26429e+08	1.76471e+08	6.42849e+07	1.66414e+08	0.693	0	2.73973
M5WGW6	Uncharacterized protein OS=Prunus persica GN=PRUPE_ppa003926mg PE=4 SV=1	28.072	22.0779	9	24	8	1	539	60.3	9.26							1.28348e+08	8.22907e+07	3.82329e+07		2.96762e+07								#VALUE!	#VALUE!	#VALUE!	#VALUE!	#VALUE!	#VALUE!	1.28348e+08	1.14845e+08	5.43917e+07	#VALUE!	4.62828e+07	#VALUE!	#VALUE!	#VALUE!	#VALUE!	#VALUE!	#VALUE!	#VALUE!	1.219		0
M5X6G6	Pyruvate kinase (Fragment) OS=Prunus persica GN=PRUPE_ppa003739m2g PE=3 SV=1	28.07	24.4838	6	58	3	1	339	37.4	5.45		3.23605e+07		99224078		87708611	1.27159e+08	102996168	126368016	94262797			336885454	1.89162e+08	1.67531e+08	1.05024e+08	246669796	2.61537e+07	#VALUE!	1.35697e+08	#VALUE!	2.05235e+08	#VALUE!	1.15816e+08	1.27159e+08	1.43741e+08	1.79776e+08	1.93606e+08	#VALUE!	#VALUE!	8.24739e+08	5.1241e+08	4.47042e+08	2.09861e+08	8.03548e+08	7.84908e+07	1.015		0
M5WLV7	Uncharacterized protein OS=Prunus persica GN=PRUPE_ppa003422mg PE=4 SV=1	28.067	27.0833	10	19	10	1	576	62.5	8.03				9.73154e+07		1.50213e+08													#VALUE!	#VALUE!	#VALUE!	2.01288e+08	#VALUE!	1.98351e+08	#VALUE!	#VALUE!	#VALUE!	#VALUE!	#VALUE!	#VALUE!	#VALUE!	#VALUE!	#VALUE!	#VALUE!	#VALUE!	#VALUE!	1.31		0
M5VKL4	Uncharacterized protein OS=Prunus persica GN=PRUPE_ppa011364mg PE=4 SV=1	28.051	30.8411	5	66	5	1	214	22.3	5.43				7.35929e+07	1.5563e+08	1.87809e+08		66606079	125562988	1.4112e+08	3.72953e+08	3.44669e+08	9.72438e+07	7.59694e+07	5.07257e+07	1.11844e+08	7.87686e+07	1.14274e+08	#VALUE!	#VALUE!	#VALUE!	1.5222e+08	3.84445e+08	2.47996e+08	#VALUE!	9.29552e+07	1.78631e+08	2.89846e+08	5.81656e+08	5.6848e+08	2.38065e+08	2.0579e+08	1.35357e+08	2.23489e+08	2.56595e+08	3.4295e+08	2.981		0
M5WUF8	Uncharacterized protein OS=Prunus persica GN=PRUPE_ppa006717mg PE=4 SV=1	28.001	23.3668	6	28	6	1	398	41.9	9.54					6.01188e+07	36228898	3.08334e+06			126624788	2.13507e+08	3.55877e+08				1.20383e+08	8.32488e+07	8.74728e+07	#VALUE!	#VALUE!	#VALUE!	#VALUE!	1.48508e+08	4.78391e+07	3.08334e+06	#VALUE!	#VALUE!	2.60075e+08	3.32984e+08	5.86966e+08	#VALUE!	#VALUE!	#VALUE!	2.40552e+08	2.7119e+08	2.62517e+08	0.823		0
M5WAJ6	Uncharacterized protein OS=Prunus persica GN=PRUPE_ppa011916mg PE=4 SV=1	27.978	60.2094	6	77	6	1	191	21.5	5.21	22247698	1.64131e+07	23760326	7.21412e+07	4.49746e+07	170674672	500423016	3.9126e+08	3.59854e+08	1.14227e+08	3.02265e+08	3.16465e+08	1.50713e+08	8.90747e+07	1.28054e+08	397640603	2.02179e+08	2.46856e+08	1.03988e+08	6.88248e+07	1.03315e+08	1.49217e+08	1.11099e+08	2.2537e+08	500423016	5.4604e+08	5.11942e+08	2.34611e+08	4.7141e+08	5.21961e+08	3.68965e+08	2.4129e+08	3.417e+08	7.94573e+08	6.58614e+08	7.40847e+08	2.981	0	10.4712
M5VZY6	Uncharacterized protein OS=Prunus persica GN=PRUPE_ppa012001mg PE=4 SV=1	27.955	37.9679	6	62	2	1	187	20.8	10.98	2.61908e+08	2.45407e+08	2.64136e+08	9.88632e+08	5.3397e+08	1.73351e+09	2.3101e+08			288759568									1.22418e+09	1.02906e+09	1.14852e+09	2.04489e+09	1.31904e+09	2.28905e+09	2.3101e+08	#VALUE!	#VALUE!	5.93083e+08	#VALUE!	#VALUE!	#VALUE!	#VALUE!	#VALUE!	#VALUE!	#VALUE!	#VALUE!	4.012	12.03	28.3422
M5XYH1	Uncharacterized protein OS=Prunus persica GN=PRUPE_ppa001590mg PE=3 SV=1	27.884	14.3036	8	29	7	1	797	90	5.02	2.59624e+07	3.38299e+08	5.14981e+06	1.80228e+08	7.79174e+07	2.17986e+08	28873080								12925691				1.2135e+08	1.41858e+09	2.23925e+07	3.72783e+08	1.92476e+08	2.87843e+08	28873080	#VALUE!	#VALUE!	#VALUE!	#VALUE!	#VALUE!	#VALUE!	#VALUE!	3.4491e+07	#VALUE!	#VALUE!	#VALUE!	0.501	0	5.89711
M5XG58	Xyloglucan endotransglucosylase/hydrolase OS=Prunus persica GN=PRUPE_ppa009387mg PE=3 SV=1	27.858	41.1565	9	17	9	1	294	34.3	8.27				5.96762e+07	8.56598e+06	2.1272e+08	4.87135e+07												#VALUE!	#VALUE!	#VALUE!	1.23434e+08	2.11601e+07	2.8089e+08	4.87135e+07	#VALUE!	#VALUE!	#VALUE!	#VALUE!	#VALUE!	#VALUE!	#VALUE!	#VALUE!	#VALUE!	#VALUE!	#VALUE!	2.875		0
M5XX36	Uncharacterized protein OS=Prunus persica GN=PRUPE_ppa006270mg PE=3 SV=1	27.761	20.9524	7	57	7	1	420	45.4	8.38	1.12371e+08	1.50328e+08	1.16037e+08	1.18431e+08	1.9191e+08	2.21345e+08	1.62904e+08	1.73188e+08	3.2794e+08	1.39932e+08	1.52177e+08	2.04492e+08	5.32411e+07	5.90118e+07	3.41056e+07	1.21185e+08	1.68727e+08	1.71602e+08	5.2523e+08	6.30367e+08	5.04554e+08	2.44962e+08	4.74067e+08	2.92279e+08	1.62904e+08	2.41701e+08	4.66541e+08	2.87406e+08	2.37334e+08	3.37278e+08	1.30341e+08	1.59854e+08	9.10076e+07	2.42154e+08	5.49641e+08	5.15001e+08	0.848	2.72	7.38095
M5XEP8	Uncharacterized protein OS=Prunus persica GN=PRUPE_ppa009507mg PE=4 SV=1	27.703	32.872	8	62	8	1	289	32.7	5.31					2.55245e+07	26928676	1.88999e+08	91214239	6.15199e+07	7.37809e+07	5.85168e+07	6.4034e+07	1.62542e+08	1.91112e+08	1.3426e+08	1.33851e+08	7.83655e+07	9.59448e+07	#VALUE!	#VALUE!	#VALUE!	#VALUE!	6.3052e+07	3.55584e+07	1.88999e+08	1.27298e+08	8.75207e+07	1.51538e+08	9.12625e+07	1.05614e+08	3.97925e+08	5.17693e+08	3.5826e+08	2.67465e+08	2.55282e+08	2.87943e+08	1.154		0
M5VYU2	Uncharacterized protein OS=Prunus persica GN=PRUPE_ppa007684mg PE=4 SV=1	27.668	26.1838	6	19	6	1	359	38.6	6.8	2.29844e+07	4.08163e+07		1.02301e+08		5.19646e+07	5.63874e+07	9.9698e+06	3.60063e+07										1.07431e+08	1.71154e+08	#VALUE!	2.11599e+08	#VALUE!	6.86175e+07	5.63874e+07	1.39138e+07	5.1224e+07	#VALUE!	#VALUE!	#VALUE!	#VALUE!	#VALUE!	#VALUE!	#VALUE!	#VALUE!	#VALUE!	1.228	0	5.84958
M5XEN9	Uncharacterized protein OS=Prunus persica GN=PRUPE_ppa009307mg PE=4 SV=1	27.643	43.2886	8	20	8	1	298	32.6	8.4			2.10369e+07	1.22895e+08	1.45622e+08	2.60192e+08													#VALUE!	#VALUE!	9.14729e+07	2.54197e+08	3.59724e+08	3.43575e+08	#VALUE!	#VALUE!	#VALUE!	#VALUE!	#VALUE!	#VALUE!	#VALUE!	#VALUE!	#VALUE!	#VALUE!	#VALUE!	#VALUE!	1.976		0
M5X9X9	Uncharacterized protein OS=Prunus persica GN=PRUPE_ppa007570mg PE=3 SV=1	27.57	18.7328	5	25	4	1	363	39.2	7.05							4.57502e+07	3.86085e+07	4.46263e+07				4.47136e+07	5.81309e+07	4.09005e+07	5.023e+07	4.62252e+07	3.57798e+07	#VALUE!	#VALUE!	#VALUE!	#VALUE!	#VALUE!	#VALUE!	4.57502e+07	5.38819e+07	6.34871e+07	#VALUE!	#VALUE!	#VALUE!	1.09465e+08	1.57468e+08	1.09139e+08	1.00371e+08	1.50583e+08	1.0738e+08	0.701		0
M5WQV0	Laccase OS=Prunus persica GN=PRUPE_ppa003296mg PE=3 SV=1	27.481	16.3543	8	23	8	1	587	64.5	9.74													2.74784e+08	8.97109e+07	1.26255e+08				#VALUE!	#VALUE!	#VALUE!	#VALUE!	#VALUE!	#VALUE!	#VALUE!	#VALUE!	#VALUE!	#VALUE!	#VALUE!	#VALUE!	6.72706e+08	2.43013e+08	3.36899e+08	#VALUE!	#VALUE!	#VALUE!	0.978		0
M5XCC8	Acetyltransferase component of pyruvate dehydrogenase complex OS=Prunus persica GN=PRUPE_ppa003847mg PE=3 SV=1	27.429	18.3824	8	40	8	1	544	58.8	7.96	5.26308e+06			7.88094e+07	5.18945e+07	1.13069e+08	3.67267e+07			3.92601e+07	1.79466e+07	2.13689e+07	7.16528e+07	9.31616e+07	3.38067e+07	5.53442e+07	5.28849e+07	4.65761e+07	2.46001e+07	#VALUE!	#VALUE!	1.6301e+08	1.28192e+08	1.49304e+08	3.67267e+07	#VALUE!	#VALUE!	8.06363e+07	2.79895e+07	3.52447e+07	1.75415e+08	2.52361e+08	9.02101e+07	1.1059e+08	1.72277e+08	1.39781e+08	0.645	0	2.38971
M5VYB0	Uncharacterized protein OS=Prunus persica GN=PRUPE_ppa005939mg PE=4 SV=1	27.379	21.3303	5	21	5	1	436	46.7	5.4	9.7456e+07	6.08825e+07	1.05514e+08	4.96361e+08	4.24271e+08	3.0251e+08	150911612	2.70037e+08	2.67988e+08		3.52482e+07			1.45557e+08		3.08637e+07	2.08125e+07	2.13391e+07	4.55517e+08	2.55297e+08	4.58797e+08	1.02667e+09	1.04806e+09	3.99455e+08	150911612	3.76862e+08	3.81251e+08	#VALUE!	5.49729e+07	#VALUE!	#VALUE!	3.94293e+08	#VALUE!	6.16724e+07	6.77986e+07	6.40413e+07	0.638	0	7.56881
M5XWJ5	Uncharacterized protein OS=Prunus persica GN=PRUPE_ppa009763mg PE=4 SV=1	27.261	40.1434	7	68	7	1	279	29.3	7.25				1.71301e+08	8.8513e+07	1.18845e+08				6.16583e+08	940518374	6.95887e+08				3.85732e+08	2.557e+08	2.83171e+08	#VALUE!	#VALUE!	#VALUE!	3.5432e+08	2.18649e+08	1.56931e+08	#VALUE!	#VALUE!	#VALUE!	1.2664e+09	1.46683e+09	1.14776e+09	#VALUE!	#VALUE!	#VALUE!	7.70776e+08	8.32963e+08	8.49833e+08	2.162		0
M5VS86	Eukaryotic translation initiation factor 5A OS=Prunus persica GN=PRUPE_ppa012643mg PE=3 SV=1	27.233	28.125	5	77	2	1	160	17.5	5.78	1.56594e+08	1.62359e+08	1.57125e+08	5.51918e+08	4.03553e+08	1.15778e+09	1.87656e+08	2.46218e+08	1.01149e+08	157606988	9.66177e+07	1.23647e+08	4.37577e+07					7.0726e+07	7.31936e+08	6.80816e+08	6.83215e+08	1.14159e+09	9.96878e+08	1.5288e+09	1.87656e+08	3.43621e+08	1.43899e+08	3.23709e+08	1.50684e+08	2.03938e+08	1.07125e+08	#VALUE!	#VALUE!	#VALUE!	#VALUE!	2.12258e+08	3.329	4.7	16.25
M5XVF1	Uncharacterized protein OS=Prunus persica GN=PRUPE_ppa001964mg PE=4 SV=1	27.073	15.9184	10	28	10	1	735	82.2	7.17	3.62184e+07	1.50392e+07		9.34586e+07	5.55792e+07	1.39449e+08	6.41922e+06			5.6253e+07				3.14097e+06					1.69288e+08	6.30637e+07	#VALUE!	1.9331e+08	1.37295e+08	1.84138e+08	6.41922e+06	#VALUE!	#VALUE!	1.15538e+08	#VALUE!	#VALUE!	#VALUE!	8.50842e+06	#VALUE!	#VALUE!	#VALUE!	#VALUE!	0.6	0	2.17687
M5WAP8	Uncharacterized protein OS=Prunus persica GN=PRUPE_ppa011809mg PE=3 SV=1	27.042	36.9231	6	26	6	1	195	21.7	6.68					3.05841e+07	4.26034e+07	32247122	5.43102e+07	8.8357e+07	4.35851e+07	1.75784e+07	4.41871e+07	1.17507e+07	3.53117e+07	8.34679e+06	9.84862e+07	3.76241e+07	4.52105e+07	#VALUE!	#VALUE!	#VALUE!	#VALUE!	7.55504e+07	5.62564e+07	32247122	7.5795e+07	1.257e+08	8.95194e+07	2.74152e+07	7.28799e+07	2.87671e+07	9.56541e+07	2.22726e+07	1.96797e+08	1.22564e+08	1.35682e+08	3.125		0
M5VZ75	Uncharacterized protein OS=Prunus persica GN=PRUPE_ppa007387mg PE=3 SV=1	26.904	29.4595	5	52	5	1	370	38.3	8.06		4.86492e+07		1.20005e+08	8.81266e+07	1.70486e+08	2.62047e+08	2.62272e+08	3.16358e+08	2.31139e+08	3.59731e+08	3.35356e+08				67432678			#VALUE!	2.04e+08	#VALUE!	2.48219e+08	2.17695e+08	2.25122e+08	2.62047e+08	3.66026e+08	4.50063e+08	4.74736e+08	5.61034e+08	5.53118e+08	#VALUE!	#VALUE!	#VALUE!	1.34745e+08	#VALUE!	#VALUE!	1.154		0
M5VXN6	Uncharacterized protein OS=Prunus persica GN=PRUPE_ppa009406mg PE=4 SV=1	26.887	27.551	7	106	7	1	294	32.2	8.05	3.65859e+07	3.8564e+07	4.9024e+07	9.9191e+07	7.74787e+07	1.61767e+08	1.25721e+08	8.52325e+07	9.54767e+07	1.51709e+08	2.14378e+08	2.0633e+08	1.353e+07		1.83747e+07	5.58723e+07	1.52718e+07	3.71397e+07	1.71006e+08	1.6171e+08	2.13167e+08	2.05167e+08	1.91392e+08	2.13608e+08	1.25721e+08	1.1895e+08	1.35829e+08	3.11595e+08	3.34343e+08	3.4031e+08	3.31232e+07	#VALUE!	4.90311e+07	1.11645e+08	4.97491e+07	1.11461e+08	1.955	1.87	10.5442
M5WM72	Uncharacterized protein OS=Prunus persica GN=PRUPE_ppa006175mg PE=4 SV=1	26.846	23.1132	5	31	4	1	424	45.4	5.25				7.35934e+07	9.97691e+07	9.89185e+07	7.52586e+07												#VALUE!	#VALUE!	#VALUE!	1.52221e+08	2.46455e+08	1.30619e+08	7.52586e+07	#VALUE!	#VALUE!	#VALUE!	#VALUE!	#VALUE!	#VALUE!	#VALUE!	#VALUE!	#VALUE!	#VALUE!	#VALUE!	1.818	0	3.30189
M5W9L2	Uncharacterized protein OS=Prunus persica GN=PRUPE_ppa007046mg PE=3 SV=1	26.838	22.8571	7	25	7	1	385	43.7	6.79				22309637		4.30057e+07	1.89932e+08	1.27158e+08	151185345	4.35589e+07	71543788			90992752					#VALUE!	#VALUE!	#VALUE!	4.61453e+07	#VALUE!	5.67876e+07	1.89932e+08	1.77461e+08	2.15082e+08	8.94655e+07	1.11579e+08	#VALUE!	#VALUE!	2.46486e+08	#VALUE!	#VALUE!	#VALUE!	#VALUE!	0.817		0
M5WVT4	Glutathione peroxidase OS=Prunus persica GN=PRUPE_ppa012416mg PE=3 SV=1	26.808	46.4706	8	120	5	1	170	19.4	5.01	11172731	9.73415e+06		62780825		1.31348e+08	3.79351e+08	2.83997e+08	3.43728e+08	8.82559e+07	7.91905e+07	7.39581e+07	7.78219e+07	7.52138e+07	1.05778e+08	2.55066e+08		67869262	5.22223e+07	4.0818e+07	#VALUE!	1.29856e+08	#VALUE!	1.7344e+08	3.79351e+08	3.96345e+08	4.89001e+08	1.81269e+08	1.23505e+08	1.21983e+08	1.90518e+08	2.03743e+08	2.8226e+08	5.09677e+08	#VALUE!	2.03685e+08	5.31	0	11.7647
M5VZ69	Uncharacterized protein OS=Prunus persica GN=PRUPE_ppa008648mg PE=4 SV=1	26.808	22.9102	6	37	2	1	323	35.3	6.44							7.63447e+07			47776521		68803015	106101477	35706322	1.19482e+08	1.71681e+08	1.02312e+08	105577703	#VALUE!	#VALUE!	#VALUE!	#VALUE!	#VALUE!	#VALUE!	7.63447e+07	#VALUE!	#VALUE!	9.81281e+07	#VALUE!	1.1348e+08	2.5975e+08	9.6723e+07	3.18826e+08	3.43056e+08	3.33291e+08	3.16852e+08	0.931		0
M5X0A6	Uncharacterized protein OS=Prunus persica GN=PRUPE_ppa010759mg PE=4 SV=1	26.781	35.0211	7	67	6	1	237	25.8	9.35	7.14814e+07	4.82572e+07	2.31e+07	1.64179e+08	72750093	2.76291e+08	8.52424e+07	7.96501e+07	7.52054e+07	1.71903e+08	1.59342e+08	1.64941e+08			2.68439e+07	7.37641e+06		7.20798e+07	3.3411e+08	2.02356e+08	1.00444e+08	3.39588e+08	1.79711e+08	3.64833e+08	8.52424e+07	1.11159e+08	1.0699e+08	3.53072e+08	2.48509e+08	2.72045e+08	#VALUE!	#VALUE!	7.16304e+07	1.47397e+07	#VALUE!	2.16321e+08	3.394	0	12.2363
M5WH08	Uncharacterized protein OS=Prunus persica GN=PRUPE_ppa002923mg PE=4 SV=1	26.682	13.3655	6	27	6	1	621	66.6	6.43							1.18141e+08	1.44938e+08	9.88288e+07	9.66706e+06	3.7949e+07	3.15098e+07			2.1128e+07	7.65824e+07	2.66813e+07	5.72935e+07	#VALUE!	#VALUE!	#VALUE!	#VALUE!	#VALUE!	#VALUE!	1.18141e+08	2.02275e+08	1.40598e+08	1.98552e+07	5.91851e+07	5.19707e+07	#VALUE!	#VALUE!	5.63782e+07	1.53028e+08	8.69165e+07	1.71945e+08	0.484		0
M5VQ05	Patatin OS=Prunus persica GN=PRUPE_ppa007009mg PE=3 SV=1	26.559	25.3886	7	27	7	1	386	42.3	5.95			2.82534e+07				4.50757e+07		2.96784e+07	51076616	2.79508e+08	2.94762e+08				8.19471e+07	4.19118e+07		#VALUE!	#VALUE!	1.22852e+08	#VALUE!	#VALUE!	#VALUE!	4.50757e+07	#VALUE!	4.22217e+07	1.04906e+08	4.35919e+08	4.86165e+08	#VALUE!	#VALUE!	#VALUE!	1.63748e+08	1.36531e+08	#VALUE!	1.31		0
M5WKG6	Uncharacterized protein OS=Prunus persica GN=PRUPE_ppa012990mg PE=4 SV=1	26.523	36.3014	7	49	1	1	146	16.7	11.02	1.54698e+08	1.19364e+08	1.45635e+08	354315685	6.52594e+08	927708951				2.38978e+08									7.23074e+08	5.00527e+08	6.33253e+08	7.32868e+08	1.61207e+09	1.22501e+09	#VALUE!	#VALUE!	#VALUE!	4.90837e+08	#VALUE!	#VALUE!	#VALUE!	#VALUE!	#VALUE!	#VALUE!	#VALUE!	#VALUE!	18.307	10.3	26.0274
M5XYL0	Serine hydroxymethyltransferase OS=Prunus persica GN=PRUPE_ppa004304mg PE=3 SV=1	26.488	17.2147	8	59	4	1	517	57.1	8.12			1.96171e+07	4.94707e+07	2.77112e+07	6.98213e+07							9.4798e+07	4.61637e+07	5.15716e+07	1.39614e+08			#VALUE!	#VALUE!	8.52993e+07	1.02325e+08	6.84536e+07	9.21967e+07	#VALUE!	#VALUE!	#VALUE!	#VALUE!	#VALUE!	#VALUE!	2.32078e+08	1.25051e+08	1.37614e+08	2.7898e+08	#VALUE!	#VALUE!	1.102	0	1.35397
M5WUJ4	Isocitrate dehydrogenase [NADP] OS=Prunus persica GN=PRUPE_ppa006334mg PE=3 SV=1	26.451	14.1487	6	95	1	1	417	47.2	7.72	5.28556e+07	6.49348e+07	6.65901e+07	8.24222e+07	3.31679e+07	1.71464e+08	4.17681e+08	2.38726e+08	3.21168e+08	6.75461e+07	3.7466e+07	4.19644e+07	4.69237e+07	3.20209e+07					2.47051e+08	2.7229e+08	2.89548e+08	1.70482e+08	8.1933e+07	2.26413e+08	4.17681e+08	3.33165e+08	4.56906e+08	1.38733e+08	5.84318e+07	6.92139e+07	1.14875e+08	8.67397e+07	#VALUE!	#VALUE!	#VALUE!	#VALUE!	0.711	5.69	11.9904
M5VR97	Uncharacterized protein OS=Prunus persica GN=PRUPE_ppa008021mg PE=4 SV=1	26.437	25.8621	5	39	4	1	348	38.9	6.8							2.38381e+08	1.49006e+08	2.46664e+08	8.4506e+07	3.11795e+08	1.6516e+08			53986790	7.71887e+07	71356784	40120640	#VALUE!	#VALUE!	#VALUE!	#VALUE!	#VALUE!	#VALUE!	2.38381e+08	2.07952e+08	3.50914e+08	1.73567e+08	4.86273e+08	2.72406e+08	#VALUE!	#VALUE!	1.44059e+08	1.5424e+08	2.32451e+08	1.20407e+08	0.833		0
M5XP39	Proteasome subunit beta type OS=Prunus persica GN=PRUPE_ppa010747mg PE=3 SV=1	26.41	26.5823	6	65	4	1	237	25.6	5.81	1.76987e+08	2.18469e+08	1.89927e+08	1.75563e+08	1.4875e+08	2.745e+08	109339337			1.19664e+08		6.44949e+07	1.07811e+08	1.24494e+08	1.48761e+08	9.7709e+07	4.99405e+07	6.55226e+07	8.27251e+08	9.16103e+08	8.25843e+08	3.63135e+08	3.67449e+08	3.62468e+08	109339337	#VALUE!	#VALUE!	2.45778e+08	#VALUE!	1.06375e+08	2.63935e+08	3.37235e+08	3.96954e+08	1.95244e+08	1.62685e+08	1.96642e+08	1.894	12.21	23.2068
M5VN98	Uncharacterized protein OS=Prunus persica GN=PRUPE_ppa014775mg PE=4 SV=1	26.404	20.6089	8	24	7	1	427	47.8	9.77				6.42107e+07		5.52182e+07	34055266			2.01594e+08		33922641							#VALUE!	#VALUE!	#VALUE!	1.32814e+08	#VALUE!	7.29138e+07	34055266	#VALUE!	#VALUE!	4.14053e+08	#VALUE!	5.59503e+07	#VALUE!	#VALUE!	#VALUE!	#VALUE!	#VALUE!	#VALUE!	0.951		0
M5VM68	Uncharacterized protein OS=Prunus persica GN=PRUPE_ppa006743mg PE=4 SV=1	26.385	17.8841	6	56	1	1	397	43.6	6.11				4.08854e+07		5.69763e+07		99658544											#VALUE!	#VALUE!	#VALUE!	8.45675e+07	#VALUE!	7.52353e+07	#VALUE!	1.39083e+08	#VALUE!	#VALUE!	#VALUE!	#VALUE!	#VALUE!	#VALUE!	#VALUE!	#VALUE!	#VALUE!	#VALUE!	0.823	1.91	5.79345
M5Y3K6	Uncharacterized protein OS=Prunus persica GN=PRUPE_ppa007047mg PE=4 SV=1	26.378	22.3377	6	92	5	1	385	40.8	4.74	2.59599e+07	5.30905e+07	3.96283e+07	5.65784e+07	8.02946e+07	1.06196e+08	1.30664e+08	1.07172e+08	1.76442e+08	4.10797e+07	1.20138e+08	9.00122e+07	7.83896e+07	7.76561e+07	3.53716e+07	1.07374e+08	9.19822e+07	1.05071e+08	1.21339e+08	2.22623e+08	1.72312e+08	1.17027e+08	1.98348e+08	1.40228e+08	1.30664e+08	1.49569e+08	2.51013e+08	8.43735e+07	1.87366e+08	1.48461e+08	1.91908e+08	2.10359e+08	9.43859e+07	2.14556e+08	2.9964e+08	3.15333e+08	2.415	0	7.27273
Q2I6V8	Major allergen Pru p 1 OS=Prunus persica GN=ypr-10 PE=2 SV=1	26.3	44.375	7	36	6	1	160	17.6	6.2				3.32769e+08	2.06285e+08	8.2281e+08							3.19065e+07		44004244	1.11577e+08	37213000		#VALUE!	#VALUE!	#VALUE!	6.88301e+08	5.09577e+08	1.08649e+09	#VALUE!	#VALUE!	#VALUE!	#VALUE!	#VALUE!	#VALUE!	7.81113e+07	#VALUE!	1.17421e+08	2.22955e+08	1.21225e+08	#VALUE!	3.394		0
M5XCR9	Phospho-2-dehydro-3-deoxyheptonate aldolase OS=Prunus persica GN=PRUPE_ppa003048mg PE=3 SV=1	26.289	17.2697	9	42	7	1	608	67.5	9					27490904	5.16024e+07	5.30632e+07						1.15702e+08	1.1174e+08	7.04431e+07	1.34735e+07	2.41947e+07		#VALUE!	#VALUE!	#VALUE!	#VALUE!	6.79094e+07	6.81392e+07	5.30632e+07	#VALUE!	#VALUE!	#VALUE!	#VALUE!	#VALUE!	2.83253e+08	3.02688e+08	1.87971e+08	2.69229e+07	7.88164e+07	#VALUE!	0.805		0
M5W2S0	Proline iminopeptidase OS=Prunus persica GN=PRUPE_ppa006357mg PE=3 SV=1	26.261	16.8675	7	28	7	1	415	46.3	6.29				2.46375e+07	7.61471e+06	3.03678e+07	7.11945e+07	3.31493e+07	6.82912e+07	2.17385e+07	4.17279e+07	5.23663e+07	1.88045e+07	4.61764e+07		1.10031e+08	3.935e+07	6.31592e+07	#VALUE!	#VALUE!	#VALUE!	5.09602e+07	1.88103e+07	4.00997e+07	7.11945e+07	4.6263e+07	9.71539e+07	4.46488e+07	6.50786e+07	8.63702e+07	4.60358e+07	1.25085e+08	#VALUE!	2.19866e+08	1.28186e+08	1.89549e+08	0.957		0
M5WGJ8	Peroxidase OS=Prunus persica GN=PRUPE_ppa008896mg PE=3 SV=1	26.253	29.2063	6	23	6	1	315	34.5	6.43							1.20216e+08	1.05593e+08	8.04303e+07		36701399		154738766	1.68417e+08	1.12704e+08	3.0502e+07			#VALUE!	#VALUE!	#VALUE!	#VALUE!	#VALUE!	#VALUE!	1.20216e+08	1.47366e+08	1.14423e+08	#VALUE!	5.72393e+07	#VALUE!	3.78821e+08	4.56216e+08	3.00741e+08	6.09497e+07	#VALUE!	#VALUE!	1.512		0
M5WAQ7	Uncharacterized protein OS=Prunus persica GN=PRUPE_ppa012553mg PE=4 SV=1	26.211	23.7805	3	43	3	1	164	18.7	10.54	2.36234e+08	2.55798e+08	2.2816e+08	6.23582e+08	6.94104e+08	1.18411e+09	9.79114e+07			157462361									1.10418e+09	1.07263e+09	9.92087e+08	1.28982e+09	1.71461e+09	1.56358e+09	9.79114e+07	#VALUE!	#VALUE!	3.23412e+08	#VALUE!	#VALUE!	#VALUE!	#VALUE!	#VALUE!	#VALUE!	#VALUE!	#VALUE!	1.848	4.6	23.7805
M5VR02	Eukaryotic translation initiation factor 3 subunit K OS=Prunus persica GN=PRUPE_ppa010881mg PE=3 SV=1	26.187	44.3966	8	21	8	1	232	26.4	5.55					2.66409e+07	4.37703e+07	2.09184e+07			76440417			8.47165e+07	4.85489e+07	2.35093e+07	7.08673e+07	1.18381e+08	6.29736e+07	#VALUE!	#VALUE!	#VALUE!	#VALUE!	6.58096e+07	5.77972e+07	2.09184e+07	#VALUE!	#VALUE!	1.57001e+08	#VALUE!	#VALUE!	2.07397e+08	1.31512e+08	6.27323e+07	1.41608e+08	3.85635e+08	1.88992e+08	3.125		0
M5X1E7	Histidinol dehydrogenase, chloroplastic OS=Prunus persica GN=PRUPE_ppa005890mg PE=3 SV=1	26.125	12.5571	5	44	5	1	438	47.4	5.87				7.34293e+07	4.03337e+07	1.18312e+08	2.83216e+08	2.17607e+08	2.5453e+08	7.17427e+07	1.39554e+08	1.48291e+08	8.28378e+07	8.41234e+07	63665512	6.32069e+07		59193736	#VALUE!	#VALUE!	#VALUE!	1.51881e+08	9.96345e+07	1.56227e+08	2.83216e+08	3.03691e+08	3.62104e+08	1.47352e+08	2.17648e+08	2.44584e+08	2.02798e+08	2.27878e+08	1.69886e+08	1.26301e+08	#VALUE!	1.77648e+08	0.778		0
M5VN06	Uncharacterized protein OS=Prunus persica GN=PRUPE_ppa006705mg PE=4 SV=1	26.114	27.5689	7	33	7	1	399	43.7	9.2				7.37473e+07			5.14997e+07			113541082	32750036	7.9044e+07	114270559	7.12486e+07	1.06817e+08	8.09857e+07	6.18454e+07	7.73141e+07	#VALUE!	#VALUE!	#VALUE!	1.52539e+08	#VALUE!	#VALUE!	5.14997e+07	#VALUE!	#VALUE!	2.33202e+08	5.10768e+07	1.30371e+08	2.79749e+08	1.93002e+08	2.85031e+08	1.61827e+08	2.01467e+08	2.3203e+08	0.682		0
M5WQA3	Uncharacterized protein OS=Prunus persica GN=PRUPE_ppa003029mg PE=3 SV=1	26.062	11.6393	7	30	7	1	610	68.1	7.97				9.96383e+06	6.4361e+06	1.90079e+07	1.67518e+07			2.54496e+07			5.9324e+07	6.36683e+07	5.22409e+07	1.88701e+07		1.55343e+07	#VALUE!	#VALUE!	#VALUE!	2.06092e+07	1.58988e+07	2.50993e+07	1.67518e+07	#VALUE!	#VALUE!	5.22709e+07	#VALUE!	#VALUE!	1.45233e+08	1.72468e+08	1.394e+08	3.77067e+07	#VALUE!	4.66206e+07	0.431		0
M5XX10	Uncharacterized protein OS=Prunus persica GN=PRUPE_ppa006233mg PE=4 SV=1	25.978	23.0404	7	34	6	1	421	47.9	6.73	9895601	5.63237e+06	1.1297e+07	5.78784e+07	37448102	6.23231e+07	2.75029e+07		5.39529e+06	34119922			1.36385e+07	2.78034e+07	2.15279e+07				4.62529e+07	2.36181e+07	4.91215e+07	1.19716e+08	9.25062e+07	8.22955e+07	2.75029e+07	#VALUE!	7.67556e+06	7.00789e+07	#VALUE!	#VALUE!	3.33887e+07	7.53152e+07	5.74453e+07	#VALUE!	#VALUE!	#VALUE!	0.931	0	2.85036
M5WHJ2	Uncharacterized protein OS=Prunus persica GN=PRUPE_ppa011694mg PE=4 SV=1	25.896	40	6	25	4	1	200	21.8	6.18			1.24646e+07		2.70188e+07		9.94726e+07	3.29316e+07	3.67386e+07	5.53262e+07	5.73575e+07	5.73216e+07							#VALUE!	#VALUE!	5.41987e+07	#VALUE!	6.67431e+07	#VALUE!	9.94726e+07	4.59592e+07	5.22658e+07	1.13634e+08	8.94545e+07	9.45434e+07	#VALUE!	#VALUE!	#VALUE!	#VALUE!	#VALUE!	#VALUE!	2.728	0	5
M5W930	Uncharacterized protein OS=Prunus persica GN=PRUPE_ppa004446mg PE=3 SV=1	25.879	13.3595	5	15	5	1	509	55.1	7.11													31666633	4.82959e+07	49587863	7.41627e+07	61933081	2.91462e+07	#VALUE!	#VALUE!	#VALUE!	#VALUE!	#VALUE!	#VALUE!	#VALUE!	#VALUE!	#VALUE!	#VALUE!	#VALUE!	#VALUE!	7.7524e+07	1.30826e+08	1.32321e+08	1.48193e+08	2.01752e+08	8.74716e+07	0.668		0
M1P3Z7	Aspartate aminotransferase OS=Prunus persica GN=PRUPE_ppa006806mg PE=2 SV=1	25.876	15.736	5	21	5	1	394	43.6	6.3						44290185	1.46031e+08	6.07351e+07	9.64588e+07	5.17914e+07	99410955	1.15389e+07							#VALUE!	#VALUE!	#VALUE!	#VALUE!	#VALUE!	5.84837e+07	1.46031e+08	8.47617e+07	1.37226e+08	1.06374e+08	1.55041e+08	1.90317e+07	#VALUE!	#VALUE!	#VALUE!	#VALUE!	#VALUE!	#VALUE!	0.931		0
M5XVJ3	Uncharacterized protein OS=Prunus persica GN=PRUPE_ppa002036mg PE=4 SV=1	25.862	17.5172	9	31	9	1	725	78.9	8.98				3.95212e+07		2.08169e+07	1.10979e+08	8.42454e+07	6.41602e+07			3.00694e+07	3.77712e+07	5.06281e+07	3.98859e+07				#VALUE!	#VALUE!	#VALUE!	8.17457e+07	#VALUE!	2.7488e+07	1.10979e+08	1.17573e+08	9.12769e+07	#VALUE!	#VALUE!	4.95949e+07	9.24687e+07	1.37144e+08	1.06432e+08	#VALUE!	#VALUE!	#VALUE!	0.73		0
M5VR64	Uncharacterized protein OS=Prunus persica GN=PRUPE_ppa011678mg PE=4 SV=1	25.803	40.796	4	23	2	1	201	22	4.46	1.07181e+08	7.77625e+07	7.36801e+07	1.83636e+08	2.9472e+08	505232786													5.00971e+08	3.2608e+08	3.20377e+08	3.79833e+08	7.28033e+08	6.67143e+08	#VALUE!	#VALUE!	#VALUE!	#VALUE!	#VALUE!	#VALUE!	#VALUE!	#VALUE!	#VALUE!	#VALUE!	#VALUE!	#VALUE!	4.012	0	25.8706
M5XRH4	Peroxidase OS=Prunus persica GN=PRUPE_ppa008550mg PE=3 SV=1	25.802	21.1009	6	24	5	1	327	36.3	8.98			14818004				1.23557e+08	3.15594e+07	6.30358e+07	2.33994e+07									#VALUE!	#VALUE!	6.44318e+07	#VALUE!	#VALUE!	#VALUE!	1.23557e+08	4.40441e+07	8.96772e+07	4.806e+07	#VALUE!	#VALUE!	#VALUE!	#VALUE!	#VALUE!	#VALUE!	#VALUE!	#VALUE!	1.239		0
M5XXI0	Uncharacterized protein OS=Prunus persica GN=PRUPE_ppa001729mg PE=4 SV=1	25.77	16.0414	8	28	8	1	773	83.9	6.13				1.11495e+08				27606949	1.95243e+07	1.73314e+08			3.36442e+07	7.63338e+07	9.68365e+07	3.80783e+07	1.15376e+08		#VALUE!	#VALUE!	#VALUE!	2.30617e+08	#VALUE!	#VALUE!	#VALUE!	3.85281e+07	2.77761e+07	3.5597e+08	#VALUE!	#VALUE!	8.23652e+07	2.06777e+08	2.58399e+08	7.60887e+07	3.75848e+08	#VALUE!	0.725		0
M5VX07	Uncharacterized protein OS=Prunus persica GN=PRUPE_ppa015037mg PE=4 SV=1	25.752	11.1529	7	27	7	1	798	87.3	8.4							8.61497e+07	3.9121e+07	2.96198e+07	4.56806e+07	4.58198e+07	3.51431e+07	1.11856e+07	1.50211e+07		2.34619e+07			#VALUE!	#VALUE!	#VALUE!	#VALUE!	#VALUE!	#VALUE!	8.61497e+07	5.45971e+07	4.21384e+07	9.38234e+07	7.14602e+07	5.79632e+07	2.73839e+07	4.06899e+07	#VALUE!	4.68819e+07	#VALUE!	#VALUE!	0.492		0
M5XZD9	Proteasome subunit beta type OS=Prunus persica GN=PRUPE_ppa011601mg PE=3 SV=1	25.692	43.1373	5	44	5	1	204	22.9	5.47			9.00589e+07	9.60722e+07	1.05905e+08	119589425	4.16542e+07			1.15333e+08		23673615	1.21744e+08	1.04776e+08	1.72139e+08	6.8433e+07	1.8802e+07	9.05859e+07	#VALUE!	#VALUE!	3.91595e+08	1.98716e+08	2.61612e+08	1.57914e+08	4.16542e+07	#VALUE!	#VALUE!	2.36882e+08	#VALUE!	3.90461e+07	2.98046e+08	2.83823e+08	4.59338e+08	1.36744e+08	6.12491e+07	2.7186e+08	4.995		0
M5X627	Uncharacterized protein OS=Prunus persica GN=PRUPE_ppa000308mg PE=4 SV=1	25.674	6.37481	7	24	7	1	1302	143.9	6.29				3.61606e+07		2.53805e+07	4.59426e+07			4.74752e+07			8.15945e+06	1.90024e+07	1.42395e+07	3.13912e+07	1.66583e+07	1.73767e+07	#VALUE!	#VALUE!	#VALUE!	7.47948e+07	#VALUE!	3.35141e+07	4.59426e+07	#VALUE!	#VALUE!	9.75093e+07	#VALUE!	#VALUE!	1.99754e+07	5.14746e+07	3.79969e+07	6.27265e+07	5.42657e+07	5.21498e+07	0.248		0
M5XF55	Uncharacterized protein OS=Prunus persica GN=PRUPE_ppa012204mg PE=4 SV=1	25.635	27.3743	4	71	4	1	179	19.2	8	9.7493e+07	9.51782e+07	8.77874e+07	1.28925e+08	98310966	2.58864e+08	1.27792e+09	5.78089e+08	6.97465e+08	231324003	3.80461e+08	2.92194e+08	6.01964e+07		33060330	76745240			4.55691e+08	3.99109e+08	3.81718e+08	2.66669e+08	2.42853e+08	3.41821e+08	1.27792e+09	8.06778e+08	9.92241e+08	4.75116e+08	5.93364e+08	4.8193e+08	1.47369e+08	#VALUE!	8.82185e+07	1.53354e+08	#VALUE!	#VALUE!	2.981	7.07	18.4358
M4QNR1	UDP-D-xylose synthase OS=Prunus persica GN=UXS PE=2 SV=1	25.537	26.2557	8	57	5	1	438	49.2	8.81													8.84116e+07	7.72031e+07	7.12545e+07				#VALUE!	#VALUE!	#VALUE!	#VALUE!	#VALUE!	#VALUE!	#VALUE!	#VALUE!	#VALUE!	#VALUE!	#VALUE!	#VALUE!	2.16443e+08	2.09131e+08	1.90136e+08	#VALUE!	#VALUE!	#VALUE!	1.154	1.68	1.82648
M5X138	Uncharacterized protein OS=Prunus persica GN=PRUPE_ppa011592mg PE=4 SV=1	25.506	43.1373	5	24	3	1	204	22.3	4.46	55494328	6.59222e+07	4.2814e+07	1.67003e+08	1.38544e+08	2.98337e+08	2.76414e+07			8.60896e+07									2.59385e+08	2.7643e+08	1.86164e+08	3.4543e+08	3.42238e+08	3.93944e+08	2.76414e+07	#VALUE!	#VALUE!	1.76819e+08	#VALUE!	#VALUE!	#VALUE!	#VALUE!	#VALUE!	#VALUE!	#VALUE!	#VALUE!	6.743	3.3	15.1961
M5WV76	Uncharacterized protein OS=Prunus persica GN=PRUPE_ppa010223mg PE=4 SV=1	25.49	28.2946	7	64	7	1	258	29.3	10.26	3.01728e+08	3.14393e+08	3.10378e+08	5.78048e+08	3.81599e+08	8.65836e+08	6.87066e+07			2.52651e+08		3.83581e+07							1.4103e+09	1.31834e+09	1.34959e+09	1.19564e+09	9.42645e+08	1.14331e+09	6.87066e+07	#VALUE!	#VALUE!	5.1892e+08	#VALUE!	6.3266e+07	#VALUE!	#VALUE!	#VALUE!	#VALUE!	#VALUE!	#VALUE!	2.652	3.6	19.3798
M5W8F7	Uncharacterized protein OS=Prunus persica GN=PRUPE_ppa005641mg PE=3 SV=1	25.446	21.1111	6	66	6	1	450	49.3	5.08	8.57966e+07	7.4795e+07	5.95234e+07	1.27531e+08	7.79419e+07	1.43483e+08	349869512	1.4318e+08	145121306	7.09226e+07	1.78507e+08	1.68399e+08	5.27529e+07	5.86981e+07	4.51405e+07	1.40305e+08	55193492	8.40547e+07	4.01021e+08	3.13636e+08	2.58821e+08	2.63786e+08	1.92536e+08	1.89465e+08	349869512	1.99822e+08	2.06455e+08	1.45668e+08	2.78398e+08	2.77749e+08	1.29146e+08	1.59004e+08	1.20453e+08	2.8036e+08	1.79798e+08	2.52259e+08	1.581	0	7.11111
M5XYX9	Uncharacterized protein OS=Prunus persica GN=PRUPE_ppa011858mg PE=3 SV=1	25.445	47.1503	6	68	3	1	193	22	7.53							41091552			2.97316e+07	4.97328e+07	6.12029e+07	8.85329e+07	5.23711e+07	9.6995e+07	6.99542e+06	5.50833e+07	4.92433e+07	#VALUE!	#VALUE!	#VALUE!	#VALUE!	#VALUE!	#VALUE!	41091552	#VALUE!	#VALUE!	6.10658e+07	7.75629e+07	1.00945e+08	2.1674e+08	1.41865e+08	2.58822e+08	1.39784e+07	1.79439e+08	1.47785e+08	2.162		0
M5XBF3	Uncharacterized protein OS=Prunus persica GN=PRUPE_ppa003823mg PE=3 SV=1	25.412	21.7949	10	53	8	1	546	61.7	4.91	2.70108e+07	3.20243e+07	2.49403e+07	6.49545e+07		9.15518e+07	7.99704e+07	4.39739e+07	4.74489e+07	7.4692e+07	1.27029e+08	1.11801e+08	6.83629e+07	6.82986e+07	5.67058e+07	49046972	4.43961e+07		1.26251e+08	1.34287e+08	1.08446e+08	1.34352e+08	#VALUE!	1.20891e+08	7.99704e+07	6.13697e+07	6.75027e+07	1.5341e+08	1.98114e+08	1.84399e+08	1.67361e+08	1.8501e+08	1.51314e+08	9.80066e+07	1.44624e+08	#VALUE!	0.951	0	2.1978
M5WGX1	Uncharacterized protein OS=Prunus persica GN=PRUPE_ppa1027206mg PE=3 SV=1	25.318	16.499	6	30	6	1	497	54.1	5.95	4.66729e+07		3.71999e+07	55099872		5.091e+07	1.15078e+08	7.62297e+07	8.1018e+07	2.72581e+07	6.08325e+07	5.72016e+07	3.76578e+07		4.18777e+07	3.36765e+07			2.18153e+08	#VALUE!	1.61753e+08	1.13969e+08	#VALUE!	6.72249e+07	1.15078e+08	1.06386e+08	1.1526e+08	5.59855e+07	9.4874e+07	9.43455e+07	9.21913e+07	#VALUE!	1.11747e+08	6.7293e+07	#VALUE!	#VALUE!	1.565	0	2.01207
M5WR07	Uncharacterized protein OS=Prunus persica GN=PRUPE_ppa001833mg PE=3 SV=1	25.294	9.88142	8	33	3	1	759	79.5	5.4							2.20023e+07	4.4011e+07	8.55746e+06	8.18587e+07	2.60449e+07	9.93788e+06	8.16257e+06	1.83358e+07					#VALUE!	#VALUE!	#VALUE!	#VALUE!	#VALUE!	#VALUE!	2.20023e+07	6.14215e+07	1.21742e+07	1.6813e+08	4.06195e+07	1.6391e+07	1.9983e+07	4.96689e+07	#VALUE!	#VALUE!	#VALUE!	#VALUE!	0.812		0
M5Y3Y9	Beta-galactosidase OS=Prunus persica GN=PRUPE_ppa001334mg PE=3 SV=1	25.294	13.5135	7	20	4	1	851	94.3	8.27							1.47095e+08	9.08553e+07	6.33999e+07	6.95103e+07	112881655	9.01432e+07							#VALUE!	#VALUE!	#VALUE!	#VALUE!	#VALUE!	#VALUE!	1.47095e+08	1.26797e+08	9.01952e+07	1.42767e+08	1.7605e+08	1.48678e+08	#VALUE!	#VALUE!	#VALUE!	#VALUE!	#VALUE!	#VALUE!	0.431		0
M5WSY2	Glutamine synthetase OS=Prunus persica GN=PRUPE_ppa007772mg PE=3 SV=1	25.269	16.0112	5	33	5	1	356	39	6.27	5.08785e+07	5.51045e+07	7.37505e+07	1.52857e+08	3.86633e+07	1.34015e+08	3.07502e+07			2.81299e+07	3.74522e+07	2.91597e+07	33209072	4.63787e+07	3.8076e+07		8.26291e+06		2.3781e+08	2.31069e+08	3.20683e+08	3.1617e+08	9.5508e+07	1.76962e+08	3.07502e+07	#VALUE!	#VALUE!	5.7776e+07	5.84102e+07	4.80945e+07	8.13001e+07	1.25633e+08	1.01602e+08	#VALUE!	2.69171e+07	#VALUE!	1.738	2.16	13.2022
M5X4R8	Uncharacterized protein OS=Prunus persica GN=PRUPE_ppa003544mg PE=4 SV=1	25.22	20.1058	8	36	8	1	567	64.9	5.4				1.63803e+07	9.10931e+06	1.90825e+07	9.47579e+07	4.37156e+07	5.48671e+07	3.42082e+07	6.62331e+07	3.40722e+07	2.73121e+07		12473414	17443145	2.26942e+07		#VALUE!	#VALUE!	#VALUE!	3.3881e+07	2.25023e+07	2.51978e+07	9.47579e+07	6.10093e+07	7.80561e+07	7.02602e+07	1.03297e+08	5.61969e+07	6.68635e+07	#VALUE!	3.32842e+07	3.48552e+07	7.39283e+07	#VALUE!	0.951		0
M5XYZ4	Uncharacterized protein OS=Prunus persica GN=PRUPE_ppa007259mg PE=4 SV=1	25.153	19.4149	6	82	6	1	376	40.1	5.63	5.27833e+07	7.68492e+07	60024306	2.58787e+08	2.38446e+08	4.75361e+08	1.58256e+08	12433280	9.39841e+07	9.56406e+07	1.47448e+08	1.91092e+08	3.11818e+08	1.28214e+08	2.94574e+08	4.60773e+08	1.97637e+08	1.00201e+08	2.46713e+08	3.2225e+08	2.60998e+08	5.35275e+08	5.89022e+08	6.27699e+08	1.58256e+08	1.73518e+07	1.33706e+08	1.96436e+08	2.2996e+08	3.15177e+08	7.6337e+08	3.47314e+08	7.86043e+08	9.20725e+08	6.43819e+08	3.00717e+08	1.336	3.5	8.7766
M5WUH0	Uncharacterized protein OS=Prunus persica GN=PRUPE_ppa006960mg PE=4 SV=1	25.151	21.3368	8	63	8	1	389	42.7	6.25	1.95462e+07	3.03726e+07	1.75109e+07	2.84865e+07	1.73599e+07	4.10871e+07	5.67168e+07	2.94566e+06	2.71428e+07	4.14821e+07	6.13042e+07	3.24834e+07	8.24571e+07	5.76665e+07	6.29507e+07	2.17068e+07	4.82601e+07	5.70577e+07	9.13607e+07	1.27361e+08	7.61412e+07	5.89216e+07	4.28834e+07	5.42541e+07	5.67168e+07	4.11095e+06	3.86145e+07	8.52e+07	9.56097e+07	5.35764e+07	2.01866e+08	1.5621e+08	1.67978e+08	4.33749e+07	1.57211e+08	1.71238e+08	1.154	2.14	8.48329
D8L7V9	Epoxide hydrolase 3 OS=Prunus persica GN=eh3 PE=2 SV=1	25.069	18.4713	5	51	5	1	314	35.2	5.39				47474154	4.32076e+07	1.07402e+08	6.67372e+07	4.3151e+07		1.02171e+08	1.15759e+08	6.21382e+07	1.141e+08	1.02378e+08	1.17759e+08	1.60867e+08	7.28637e+07	1.22934e+08	#VALUE!	#VALUE!	#VALUE!	9.81957e+07	1.06734e+08	1.41821e+08	6.67372e+07	6.02214e+07	#VALUE!	2.09849e+08	1.80536e+08	1.02488e+08	2.79332e+08	2.77326e+08	3.14228e+08	3.21448e+08	2.3736e+08	3.68941e+08	1.254		0
M5WZR5	Citrate synthase OS=Prunus persica GN=PRUPE_ppa005193mg PE=3 SV=1	25.063	20.7188	7	57	7	1	473	52.6	7.01				4.04919e+07	36318433	5.87913e+07	4.93844e+07	4.12601e+07	5.7117e+07	7.63751e+07	4.87047e+07	4.44638e+07	1.85608e+08	1.25076e+08	1.71365e+08	8.36807e+07	7.46886e+07	7.22575e+07	#VALUE!	#VALUE!	#VALUE!	8.37535e+07	8.97156e+07	7.76319e+07	4.93844e+07	5.75824e+07	8.1257e+07	1.56867e+08	7.59595e+07	7.33364e+07	4.54392e+08	3.38812e+08	4.57271e+08	1.67212e+08	2.43304e+08	2.16854e+08	1.154		0
M5XBU1	Uncharacterized protein OS=Prunus persica GN=PRUPE_ppa005396mg PE=3 SV=1	25.047	31.1015	9	38	9	1	463	51.1	6.34	2.86795e+07	3.0325e+07	3.81869e+07	113427348	7.2049e+07	1.63958e+08	3.7248e+07			1.26682e+08	6.30967e+07	8.09926e+07		2.93307e+07					1.34051e+08	1.27161e+08	1.66045e+08	2.34614e+08	1.77979e+08	2.16501e+08	3.7248e+07	#VALUE!	#VALUE!	2.60192e+08	9.84052e+07	1.33585e+08	#VALUE!	7.94523e+07	#VALUE!	#VALUE!	#VALUE!	#VALUE!	1.096	0	6.04752
M5WH00	S-adenosylmethionine synthase OS=Prunus persica GN=PRUPE_ppa006916mg PE=3 SV=1	24.946	19.4872	6	68	1	1	390	42.9	6.11		1.117e+07		7.56486e+07	2.80849e+08	1.75874e+08													#VALUE!	4.68391e+07	#VALUE!	1.56472e+08	6.93768e+08	2.32236e+08	#VALUE!	#VALUE!	#VALUE!	#VALUE!	#VALUE!	#VALUE!	#VALUE!	#VALUE!	#VALUE!	#VALUE!	#VALUE!	#VALUE!	1.404	0	3.84615
M5XH71	Eukaryotic translation initiation factor 5A OS=Prunus persica GN=PRUPE_ppa012654mg PE=3 SV=1	24.944	28.3019	5	63	2	1	159	17.3	5.99	7.84994e+07	8.67016e+07	83200404	4.58661e+08	3.77705e+08	7.94751e+08	1.78315e+08	1.81794e+08	84178492	92373408									3.66913e+08	3.63564e+08	3.61773e+08	9.48696e+08	9.33027e+08	1.04944e+09	1.78315e+08	2.53712e+08	1.19756e+08	1.89726e+08	#VALUE!	#VALUE!	#VALUE!	#VALUE!	#VALUE!	#VALUE!	#VALUE!	#VALUE!	3.329	0	16.3522
M5XAR3	Transmembrane 9 superfamily member OS=Prunus persica GN=PRUPE_ppa003254mg PE=3 SV=1	24.867	11.8846	6	40	6	1	589	67.3	7.84							1.18918e+08	1.18579e+08	1.05705e+08	2.2236e+07	1.33862e+08	7.99995e+07	5.47584e+07	8.07179e+07	3.83029e+07	4.5259e+07	2.7191e+07	1.48108e+07	#VALUE!	#VALUE!	#VALUE!	#VALUE!	#VALUE!	#VALUE!	1.18918e+08	1.65488e+08	1.5038e+08	4.56705e+07	2.0877e+08	1.31947e+08	1.34056e+08	2.18652e+08	1.02208e+08	9.04373e+07	8.85769e+07	4.44491e+07	1.081		0
M5XZ63	Uncharacterized protein OS=Prunus persica GN=PRUPE_ppa007472mg PE=4 SV=1	24.86	21.0383	7	47	7	1	366	40.1	7.97	9.6683e+07	1.17191e+08	8.56383e+07	1.65787e+08	7.95817e+07	1.98858e+08	5.83258e+07		2.47203e+07	8.70164e+07	2.07735e+07			1.58148e+07		3.89084e+07	8.87306e+06	3.72796e+07	4.51904e+08	4.91413e+08	3.72373e+08	3.42914e+08	1.96587e+08	2.62585e+08	5.83258e+07	#VALUE!	3.51681e+07	1.78723e+08	3.23983e+07	#VALUE!	#VALUE!	4.284e+07	#VALUE!	7.77475e+07	2.89048e+07	1.11881e+08	1.512	7.46	15.847
M5X5V4	Uncharacterized protein OS=Prunus persica GN=PRUPE_ppa008913mg PE=4 SV=1	24.795	25.7962	8	34	8	1	314	34.4	4.75	8.64016e+07	7.18807e+07	7.68499e+07	2.38325e+08	1.19548e+08	3.51736e+08				96268250									4.03849e+08	3.01416e+08	3.3416e+08	4.92953e+08	2.95315e+08	4.64455e+08	#VALUE!	#VALUE!	#VALUE!	1.97725e+08	#VALUE!	#VALUE!	#VALUE!	#VALUE!	#VALUE!	#VALUE!	#VALUE!	#VALUE!	1.955	5.69	14.0127
M5XB05	Uncharacterized protein OS=Prunus persica GN=PRUPE_ppa012079mg PE=4 SV=1	24.768	39.6739	5	65	4	1	184	20.4	5.58	3.21213e+07	3.65047e+07	3.2225e+07	3.86275e+07	49326591	6.40513e+07	2.26295e+08	1.90497e+08	2.5377e+08	4.5283e+07	5.98515e+07	1.06027e+08	67919469	8.41653e+07	8.59638e+07	4.68287e+07			1.50138e+08	1.53074e+08	1.40121e+08	7.98973e+07	1.21849e+08	8.45776e+07	2.26295e+08	2.65857e+08	3.61023e+08	9.30067e+07	9.3344e+07	1.74876e+08	1.66276e+08	2.27991e+08	2.29387e+08	9.35739e+07	#VALUE!	#VALUE!	4.012	0	14.6739
M5VND4	Polyadenylate-binding protein OS=Prunus persica GN=PRUPE_ppa002607mg PE=3 SV=1	24.647	12.5574	6	23	3	1	653	71.3	8.25				1.87009e+07	2.14251e+07	3.91277e+07	2.03091e+07												#VALUE!	#VALUE!	#VALUE!	3.86811e+07	5.29253e+07	5.16668e+07	2.03091e+07	#VALUE!	#VALUE!	#VALUE!	#VALUE!	#VALUE!	#VALUE!	#VALUE!	#VALUE!	#VALUE!	#VALUE!	#VALUE!	0.54		0
M5WH65	Aminomethyltransferase OS=Prunus persica GN=PRUPE_ppa006512mg PE=3 SV=1	24.637	27.9412	8	50	8	1	408	44.3	8.63	1.25939e+07	2.04134e+07		2.54646e+08	2.02502e+08	3.62424e+08	1.36848e+08	6.01806e+07	4.19511e+07	2.87328e+07	3.87667e+07	73839594	4.75542e+07	4.95578e+07					5.88648e+07	8.55993e+07	#VALUE!	5.26711e+08	5.0023e+08	4.78568e+08	1.36848e+08	8.39878e+07	5.96813e+07	5.90142e+07	6.04604e+07	1.21787e+08	1.16419e+08	1.34245e+08	#VALUE!	#VALUE!	#VALUE!	#VALUE!	1.154	0	3.92157
M5W1E0	Uncharacterized protein OS=Prunus persica GN=PRUPE_ppa012265mg PE=4 SV=1	24.636	40.678	3	31	3	1	177	19.6	5.03	1.28785e+08	1.20844e+08	1.00992e+08	1.25521e+08	6.82903e+07	211230034	3.86774e+08	3.38462e+08	3.38007e+08	1.524e+08	1.81442e+08	1.95137e+08	6.68349e+07		4.85082e+07				6.01952e+08	5.06733e+08	4.39134e+08	2.59627e+08	1.68694e+08	2.78922e+08	3.86774e+08	4.72356e+08	4.80862e+08	3.13013e+08	2.82976e+08	3.21849e+08	1.6362e+08	#VALUE!	1.2944e+08	#VALUE!	#VALUE!	#VALUE!	1.783	0	14.1243
M5WJP8	Uncharacterized protein OS=Prunus persica GN=PRUPE_ppa010930mg PE=4 SV=1	24.602	32.3144	5	95	5	1	229	25.6	9.1	1.15621e+08	1.12765e+08	1.48494e+08	1.74841e+08	2.00282e+08	2.38547e+08	8.37494e+08	5.67739e+08	5.50446e+08	5.6804e+08	7.32358e+08	6.6033e+08	2.22491e+08	2.9177e+08	1.97401e+08	6.56138e+08	1.72265e+08	3.24818e+08	5.40422e+08	4.72856e+08	6.45683e+08	3.61641e+08	4.94747e+08	3.14993e+08	8.37494e+08	7.92334e+08	7.83087e+08	1.1667e+09	1.14218e+09	1.08912e+09	5.44687e+08	7.90361e+08	5.26745e+08	1.31111e+09	5.61169e+08	9.7482e+08	1.929	2.71	10.4803
M5W9F2	Uncharacterized protein OS=Prunus persica GN=PRUPE_ppa005898mg PE=4 SV=1	24.52	18.2648	5	47	5	1	438	48.1	5.59				6.98882e+07	6.45635e+07	1.00885e+08	1.23466e+08	5.7174e+07	5.60186e+07	2.88243e+07		28823145	4.12041e+07	6.21789e+07	6.28865e+07	7.6212e+07	5.96959e+07	38776053	#VALUE!	#VALUE!	#VALUE!	1.44557e+08	1.59488e+08	1.33215e+08	1.23466e+08	7.97918e+07	7.96944e+07	5.92022e+07	#VALUE!	4.75394e+07	1.00873e+08	1.68433e+08	1.67807e+08	1.52288e+08	1.94465e+08	1.16372e+08	0.668		0
M5X0L8	Uncharacterized protein OS=Prunus persica GN=PRUPE_ppa005228mg PE=3 SV=1	24.52	21.8684	6	52	6	1	471	50	8.31	5.43291e+07	6.11915e+07	5.97191e+07	7.06679e+07	1.00215e+08	1.12471e+08	1.29619e+08	1.7567e+08	1.1499e+08	6.14232e+07	1.20607e+08	1.1637e+08	7.35605e+07	4.897e+07	1.19445e+08	7.82984e+07	103443786	4.95046e+07	2.53939e+08	2.56593e+08	2.59671e+08	1.4617e+08	2.47557e+08	1.48514e+08	1.29619e+08	2.45164e+08	1.6359e+08	1.26157e+08	1.88099e+08	1.91934e+08	1.80086e+08	1.32652e+08	3.18729e+08	1.56457e+08	3.36977e+08	1.4857e+08	1.336	1.79	2.76008
M5W9K9	Uncharacterized protein OS=Prunus persica GN=PRUPE_ppa006823mg PE=4 SV=1	24.491	18.7817	5	20	5	1	394	45	5.58						4.04125e+07	1.20325e+08	9.64746e+07	7.57686e+07	61081222	3.12845e+07	1.87789e+07							#VALUE!	#VALUE!	#VALUE!	#VALUE!	#VALUE!	5.33633e+07	1.20325e+08	1.3464e+08	1.07791e+08	1.25455e+08	4.87912e+07	3.0973e+07	#VALUE!	#VALUE!	#VALUE!	#VALUE!	#VALUE!	#VALUE!	1.154		0
M5VLW6	Uncharacterized protein OS=Prunus persica GN=PRUPE_ppa000220mg PE=4 SV=1	24.475	7.13296	8	32	8	1	1444	159.9	6.92										3.00298e+07			1.25301e+08	1.16395e+08	9.24218e+07	3.75581e+07	8.69049e+07	3.53867e+07	#VALUE!	#VALUE!	#VALUE!	#VALUE!	#VALUE!	#VALUE!	#VALUE!	#VALUE!	#VALUE!	6.16781e+07	#VALUE!	#VALUE!	3.06753e+08	3.15297e+08	2.46619e+08	7.50493e+07	2.831e+08	1.062e+08	0.255		0
M5WI33	Uncharacterized protein OS=Prunus persica GN=PRUPE_ppa006266mg PE=4 SV=1	24.438	18.3333	5	71	5	1	420	45.5	5.14				1.49207e+07	58978887	9.33501e+07	1.13417e+08	8.67802e+07	8.06257e+07	1.46292e+08	1.09497e+08	1.50163e+08	1.62943e+08	1.04352e+08	1.63244e+08	1.59821e+08	9.92504e+07	1.57909e+08	#VALUE!	#VALUE!	#VALUE!	3.08621e+07	1.45693e+08	1.23266e+08	1.13417e+08	1.2111e+08	1.14701e+08	3.00469e+08	1.70771e+08	2.47672e+08	3.98906e+08	2.82673e+08	4.35601e+08	3.19358e+08	3.23317e+08	4.73904e+08	0.874		0
M5VM14	Dihydrolipoamide acetyltransferase component of pyruvate dehydrogenase complex OS=Prunus persica GN=PRUPE_ppa005312mg PE=3 SV=1	24.429	14.9893	5	27	3	1	467	49	8.02	2.5826e+07		3.05653e+07	7.68562e+07	5.39888e+07	1.44957e+08				3.96356e+07			23746609		34550579				1.20713e+08	#VALUE!	1.32904e+08	1.5897e+08	1.33366e+08	1.91411e+08	#VALUE!	#VALUE!	#VALUE!	8.14075e+07	#VALUE!	#VALUE!	5.81348e+07	#VALUE!	9.21951e+07	#VALUE!	#VALUE!	#VALUE!	0.859	0	2.99786
M5W9D5	Peroxidase OS=Prunus persica GN=PRUPE_ppa008390mg PE=3 SV=1	24.425	12.9129	3	98	2	1	333	35.1	5.19			2.90817e+07				91556856		8.46115e+07	5.07602e+07			8.61077e+08	1043132318	5.45851e+08	1.9703e+09	8.62334e+08	1.49801e+09	#VALUE!	#VALUE!	1.26454e+08	#VALUE!	#VALUE!	#VALUE!	91556856	#VALUE!	1.20372e+08	1.04256e+08	#VALUE!	#VALUE!	2.10803e+09	2.82569e+09	1.45655e+09	3.93708e+09	2.80913e+09	4.49572e+09	1.783		0
M5WCS1	Uncharacterized protein OS=Prunus persica GN=PRUPE_ppa011297mg PE=4 SV=1	24.405	24.537	5	105	1	1	216	23.9	6.55				4.05733e+07	4.35539e+07	4.97899e+07	9.53212e+07	6.25135e+07	7.17937e+07	1.0118e+08	1.35885e+08	1.24127e+08	1.16275e+08	1.15865e+08	1.05552e+08	1.14534e+08	7.37449e+07	4.04063e+07	#VALUE!	#VALUE!	#VALUE!	8.3922e+07	1.07589e+08	6.57459e+07	9.53212e+07	8.72436e+07	1.02137e+08	2.07814e+08	2.11926e+08	2.04729e+08	2.84656e+08	3.13862e+08	2.81657e+08	2.28863e+08	2.4023e+08	1.21265e+08	1.054	2.04	8.7963
M5Y8B9	Uncharacterized protein OS=Prunus persica GN=PRUPE_ppa000675mg PE=3 SV=1	24.359	7.31473	8	41	8	1	1039	112.7	6.84				4.42251e+07		61188885	7.14713e+07	2.65035e+07	4.15875e+07	1.21735e+07	3.00238e+07	1.99376e+07	35926376	3.13324e+07	3.68969e+07	8.06844e+07	4.48219e+07	2.91049e+07	#VALUE!	#VALUE!	#VALUE!	9.14754e+07	#VALUE!	8.07979e+07	7.14713e+07	3.69881e+07	5.91641e+07	2.50032e+07	4.68249e+07	3.28841e+07	8.79524e+07	8.48746e+07	9.8456e+07	1.61225e+08	1.46011e+08	8.73475e+07	0.398		0
M5WNW3	Proteasome subunit alpha type (Fragment) OS=Prunus persica GN=PRUPE_ppa011349m1g PE=3 SV=1	24.338	35.9756	6	62	2	1	164	18.1	9.44	4.69317e+07	8.16533e+07	78783927		1.34881e+08	194073852				58264024									2.19363e+08	3.42395e+08	3.42569e+08	#VALUE!	3.33191e+08	2.56268e+08	#VALUE!	#VALUE!	#VALUE!	1.19668e+08	#VALUE!	#VALUE!	#VALUE!	#VALUE!	#VALUE!	#VALUE!	#VALUE!	#VALUE!	4.012	11.97	35.9756
M5XT33	Uncharacterized protein OS=Prunus persica GN=PRUPE_ppa006546mg PE=4 SV=1	24.332	24.3842	8	38	8	1	406	44.3	8.56				3.82369e+07	1.25196e+07		3.9765e+07			1.26069e+08	2.86827e+07	34314084	6.71856e+07	1.10201e+08	6.3563e+07	6.18519e+07		4.43253e+07	#VALUE!	#VALUE!	#VALUE!	7.90893e+07	3.09264e+07	#VALUE!	3.9765e+07	#VALUE!	#VALUE!	2.58932e+08	4.47334e+07	5.65959e+07	1.64479e+08	2.98517e+08	1.69612e+08	1.23594e+08	#VALUE!	1.33026e+08	0.978		0
M5VM06	Uncharacterized protein (Fragment) OS=Prunus persica GN=PRUPE_ppa013223m1g PE=4 SV=1	24.298	49.1379	6	70	4	1	116	13.5	10.24	2.01444e+08	2.11989e+08	2.05254e+08	3.40029e+08	2.96021e+08	4.94786e+08	4.81847e+07		1.64034e+07	2.05694e+08		1.81756e+07							9.41567e+08	8.88927e+08	8.9249e+08	7.03317e+08	7.31246e+08	6.53348e+08	4.81847e+07	#VALUE!	2.33362e+07	4.22474e+08	#VALUE!	2.99779e+07	#VALUE!	#VALUE!	#VALUE!	#VALUE!	#VALUE!	#VALUE!	6.743	8.24	39.6552
M5WN48	Uncharacterized protein OS=Prunus persica GN=PRUPE_ppa010418mg PE=4 SV=1	24.292	26	5	34	5	1	250	26.8	8.51				7.821e+07	4.18684e+07	152019428	4.20752e+08	2.4403e+08	2.36665e+08	7.6511e+07									#VALUE!	#VALUE!	#VALUE!	1.6177e+08	1.03425e+08	2.00737e+08	4.20752e+08	3.40568e+08	3.36689e+08	1.57146e+08	#VALUE!	#VALUE!	#VALUE!	#VALUE!	#VALUE!	#VALUE!	#VALUE!	#VALUE!	1.848		0
M5VK49	Uncharacterized protein OS=Prunus persica GN=PRUPE_ppa004226mg PE=3 SV=1	24.272	13.9847	5	17	5	1	522	59.3	7.06		1.90641e+07	1.71407e+07	46961364			1.71837e+08	1.23133e+08	1.06784e+08										#VALUE!	7.99409e+07	7.45312e+07	9.7135e+07	#VALUE!	#VALUE!	1.71837e+08	1.71844e+08	1.51915e+08	#VALUE!	#VALUE!	#VALUE!	#VALUE!	#VALUE!	#VALUE!	#VALUE!	#VALUE!	#VALUE!	0.562		0
M5VRE3	Uncharacterized protein OS=Prunus persica GN=PRUPE_ppa012895mg PE=3 SV=1	24.251	46.6667	7	53	3	1	150	16.3	10.84		8.60497e+07	1.49832e+07	1.50817e+08	157235448	1.74571e+08				82691554									#VALUE!	3.6083e+08	6.51503e+07	3.1195e+08	3.88411e+08	2.30515e+08	#VALUE!	#VALUE!	#VALUE!	1.6984e+08	#VALUE!	#VALUE!	#VALUE!	#VALUE!	#VALUE!	#VALUE!	#VALUE!	#VALUE!	9	8.64	16
M5VQG4	GrpE protein homolog OS=Prunus persica GN=PRUPE_ppa008162mg PE=3 SV=1	24.205	24.1983	5	52	5	1	343	37.7	4.58	7.57047e+07	6.8822e+07	5.88425e+07	2.02097e+08	2.23004e+08	3.10107e+08				6.68072e+07	9.93905e+07	1.04414e+08	86105781	6.43969e+06		7.92729e+07	7.90532e+07	8.28469e+07	3.5385e+08	2.8859e+08	2.5586e+08	4.18019e+08	5.50876e+08	4.09486e+08	#VALUE!	#VALUE!	#VALUE!	1.37215e+08	1.55009e+08	1.72215e+08	2.10798e+08	1.74441e+07	#VALUE!	1.58405e+08	2.57522e+08	2.48634e+08	1.154	3.89	21.2828
M5W035	Uncharacterized protein OS=Prunus persica GN=PRUPE_ppa012199mg PE=4 SV=1	24.17	30	5	53	5	1	180	19.8	8.28				8.66418e+07	9.5269e+07	1.00144e+08				8.85467e+07	2.24627e+08	2.4109e+08				1.98654e+08	8.25821e+07	1.22053e+08	#VALUE!	#VALUE!	#VALUE!	1.7921e+08	2.35338e+08	1.32236e+08	#VALUE!	#VALUE!	#VALUE!	1.81866e+08	3.50327e+08	3.97642e+08	#VALUE!	#VALUE!	#VALUE!	3.96954e+08	2.69018e+08	3.66296e+08	2.981		0
M5WJZ2	Uncharacterized protein OS=Prunus persica GN=PRUPE_ppa001694mg PE=4 SV=1	24.098	10.6684	8	58	6	1	778	85.1	8.13			6.71839e+06	6.70353e+07	2.88275e+07	7.14123e+07		6.92488e+07	7.8028e+07	4.37987e+07	9.55112e+07	7.22797e+07	3.95064e+07	5.36113e+07	1.91979e+07	6.0876e+07	2.41392e+07	2.37789e+07	#VALUE!	#VALUE!	2.9213e+07	1.38656e+08	7.12112e+07	9.42976e+07	#VALUE!	9.66433e+07	1.11006e+08	8.9958e+07	1.48959e+08	1.19214e+08	9.67167e+07	1.45225e+08	5.12277e+07	1.21644e+08	7.86356e+07	7.13636e+07	0.52		0
M5WE69	Uncharacterized protein OS=Prunus persica GN=PRUPE_ppa000817mg PE=4 SV=1	24.082	12.4748	9	22	9	1	994	108.7	7.02				9.09844e+07	3.30294e+07	1.65272e+08				6.76121e+07		14198022							#VALUE!	#VALUE!	#VALUE!	1.88192e+08	8.15909e+07	2.18236e+08	#VALUE!	#VALUE!	#VALUE!	1.38868e+08	#VALUE!	2.34175e+07	#VALUE!	#VALUE!	#VALUE!	#VALUE!	#VALUE!	#VALUE!	0.405		0
M5WJU5	Ribosomal protein OS=Prunus persica GN=PRUPE_ppa011284mg PE=3 SV=1	24.071	22.2222	4	56	2	1	216	24.4	9.86	7.87815e+07	7.50325e+07	110582360	2.06272e+08	1.61406e+08	221720658	2.63061e+07			1.18533e+08		1.88905e+07							3.68231e+08	3.14632e+08	4.80836e+08	4.26653e+08	3.98714e+08	2.92775e+08	2.63061e+07	#VALUE!	#VALUE!	2.43455e+08	#VALUE!	3.11571e+07	#VALUE!	#VALUE!	#VALUE!	#VALUE!	#VALUE!	#VALUE!	1.512	1.95	22.2222
M5X6G8	Uncharacterized protein OS=Prunus persica GN=PRUPE_ppa011161mg PE=4 SV=1	24.069	29.4118	7	42	7	1	221	25	9.36				2.36256e+07	4.08288e+07	2.11732e+07	54344881		1.72672e+07	3.72916e+07	3.5086e+07	2.17984e+07	1.81126e+08	3.02114e+08	1.20612e+08	133777283	7.77248e+07	8.88075e+07	#VALUE!	#VALUE!	#VALUE!	4.88672e+07	1.00858e+08	2.79585e+07	54344881	#VALUE!	2.4565e+07	7.65932e+07	5.47199e+07	3.59531e+07	4.4342e+08	8.1838e+08	3.21843e+08	2.67316e+08	2.53195e+08	2.66523e+08	1.738		0
M5WDD7	Histone H2B OS=Prunus persica GN=PRUPE_ppa012937mg PE=3 SV=1	24.065	23.6486	3	40	3	1	148	16.2	10.05				1.33063e+08	7.61028e+07	179324455	3.76727e+08		1.37373e+08	8.63445e+08	2.54687e+07	2.42858e+08	6.03974e+07	125163818	4.56493e+07	7.26226e+07	7.90602e+07	5.38058e+07	#VALUE!	#VALUE!	#VALUE!	2.75227e+08	1.87993e+08	2.36792e+08	3.76727e+08	#VALUE!	1.95433e+08	1.77343e+09	3.97208e+07	4.00557e+08	1.47861e+08	3.3905e+08	1.21811e+08	1.45116e+08	2.57545e+08	1.61478e+08	1.848		0
M5W1M2	Lipoxygenase OS=Prunus persica GN=PRUPE_ppa000968mg PE=3 SV=1	23.988	10.2429	7	29	6	1	947	107.2	6.89				4.34414e+07	6.68024e+06	4.61969e+07				5.26624e+07	24891050	1.70805e+07							#VALUE!	#VALUE!	#VALUE!	8.98544e+07	1.65019e+07	6.10015e+07	#VALUE!	#VALUE!	#VALUE!	1.08163e+08	3.88199e+07	2.81717e+07	#VALUE!	#VALUE!	#VALUE!	#VALUE!	#VALUE!	#VALUE!	0.389		0
M5XP60	Imidazoleglycerol-phosphate dehydratase OS=Prunus persica GN=PRUPE_ppa009591mg PE=3 SV=1	23.954	23.5088	2	59	2	1	285	30.8	8.27				1.88428e+08	1.95502e+08	2.30002e+08	1.57942e+08	46109774	1.93791e+08	2.09627e+08	5.13043e+08	2.12703e+08	7.96072e+07	78851212	7.61549e+07		5.2416e+07		#VALUE!	#VALUE!	#VALUE!	3.89746e+08	4.8294e+08	3.0371e+08	1.57942e+08	6.43506e+07	2.75694e+08	4.30554e+08	8.00138e+08	3.50821e+08	1.94889e+08	2.13596e+08	2.03212e+08	#VALUE!	1.70749e+08	#VALUE!	0.931		0
M5XWD1	Uncharacterized protein OS=Prunus persica GN=PRUPE_ppa008008mg PE=3 SV=1	23.944	26.0745	7	40	7	1	349	38.4	6.35				1.95431e+07	3.80669e+07	2.50539e+07		6.31206e+06	6.62234e+06	6.85425e+07	1.36353e+08	1.22354e+08				1.10489e+08	5.41468e+07	6.6907e+07	#VALUE!	#VALUE!	#VALUE!	4.04231e+07	9.40349e+07	3.30828e+07	#VALUE!	8.80908e+06	9.4212e+06	1.40779e+08	2.12656e+08	2.01805e+08	#VALUE!	#VALUE!	#VALUE!	2.2078e+08	1.76388e+08	2.00797e+08	1.462		0
M5XFW3	Pru p 1.0301 OS=Prunus persica GN=PRUPE_ppa012650mg PE=2 SV=1	23.881	56.875	7	28	7	1	160	17.5	5.11				4.97276e+08	3.85104e+07	8.26635e+08					1.54841e+08	1.73051e+08							#VALUE!	#VALUE!	#VALUE!	1.02857e+09	9.51303e+07	1.09154e+09	#VALUE!	#VALUE!	#VALUE!	#VALUE!	2.41489e+08	2.85422e+08	#VALUE!	#VALUE!	#VALUE!	#VALUE!	#VALUE!	#VALUE!	3.125		0
M5XAX0	Uncharacterized protein OS=Prunus persica GN=PRUPE_ppa002417mg PE=4 SV=1	23.868	8.88889	6	30	1	1	675	76	7.71						1.34873e+07													#VALUE!	#VALUE!	#VALUE!	#VALUE!	#VALUE!	1.78095e+07	#VALUE!	#VALUE!	#VALUE!	#VALUE!	#VALUE!	#VALUE!	#VALUE!	#VALUE!	#VALUE!	#VALUE!	#VALUE!	#VALUE!	0.389		0
M5XLD3	Uncharacterized protein OS=Prunus persica GN=PRUPE_ppa018330mg PE=3 SV=1	23.867	21.4765	6	68	1	1	298	32.3	5.83																4.93401e+06			#VALUE!	#VALUE!	#VALUE!	#VALUE!	#VALUE!	#VALUE!	#VALUE!	#VALUE!	#VALUE!	#VALUE!	#VALUE!	#VALUE!	#VALUE!	#VALUE!	#VALUE!	9.85922e+06	#VALUE!	#VALUE!	0.995		0
M5X1S9	Methyltransferase OS=Prunus persica GN=PRUPE_ppa008084mg PE=3 SV=1	23.856	25.7225	7	33	7	1	346	38.9	6.34				2.41066e+07	2.0159e+07	6.87156e+07	1.19591e+07	9.00294e+07	77346606	1.73051e+07	63509839	5.33537e+07	3.28753e+07	2.03242e+07	1.7091e+07	4.31321e+07		1.03218e+07	#VALUE!	#VALUE!	#VALUE!	4.98622e+07	4.97978e+07	9.07367e+07	1.19591e+07	1.25645e+08	1.10036e+08	3.55429e+07	9.90496e+07	8.79989e+07	8.04829e+07	5.50552e+07	4.56057e+07	8.61873e+07	#VALUE!	3.09769e+07	1.081		0
M5WJR3	Uncharacterized protein OS=Prunus persica GN=PRUPE_ppa011070mg PE=4 SV=1	23.8	31.5556	8	91	5	1	225	24.7	7.94	7.587e+06	9.83301e+06		3.08679e+07	9.07129e+06	4.33946e+07	1.20508e+08	9.17637e+07	5.2229e+07	63713809	8.48461e+07	4.53941e+07	9.4855e+07	3.42566e+07	6.49597e+07	7.33796e+07	3.96581e+07	3.51453e+07	3.54623e+07	4.12326e+07	#VALUE!	6.38473e+07	2.24084e+07	5.73011e+07	1.20508e+08	1.28065e+08	7.43032e+07	1.30862e+08	1.32326e+08	7.48706e+07	2.32217e+08	9.2796e+07	1.73339e+08	1.46628e+08	1.2919e+08	1.05476e+08	1.783	2.04	7.55556
M5WAM8	Uncharacterized protein OS=Prunus persica GN=PRUPE_ppa011535mg PE=4 SV=1	23.772	38.1643	8	35	2	1	207	22.9	7.9				449228				9.90748e+06		9.76265e+06	2.71251e+07	1.36755e+07						8.09962e+06	#VALUE!	#VALUE!	#VALUE!	929185	#VALUE!	#VALUE!	#VALUE!	1.38268e+07	#VALUE!	2.00515e+07	4.23042e+07	2.25557e+07	#VALUE!	#VALUE!	#VALUE!	#VALUE!	#VALUE!	2.4308e+07	2.162		0
M5XCU1	Delta-aminolevulinic acid dehydratase OS=Prunus persica GN=PRUPE_ppa006219mg PE=3 SV=1	23.757	19.6682	6	20	6	1	422	45.9	7.09				1.22205e+08	1.30852e+08	1.35842e+08	8.75472e+06			1.22165e+08									#VALUE!	#VALUE!	#VALUE!	2.52769e+08	3.23238e+08	1.79375e+08	8.75472e+06	#VALUE!	#VALUE!	2.50914e+08	#VALUE!	#VALUE!	#VALUE!	#VALUE!	#VALUE!	#VALUE!	#VALUE!	#VALUE!	0.957		0
M5VS82	Uncharacterized protein OS=Prunus persica GN=PRUPE_ppa012586mg PE=4 SV=1	23.746	52.4691	7	68	7	1	162	17.4	6.1		4.72898e+07	5.23327e+07	3.00154e+08	5.83527e+08	7.30136e+08	3.902e+08	2.45367e+08	3.06172e+08	1.7826e+08	1.64933e+08	1.90134e+08	1.79702e+08	160409825	1.43655e+08	3.49081e+08	1.7696e+08	2.83239e+08	#VALUE!	1.98299e+08	2.27554e+08	6.2084e+08	1.44146e+09	9.6412e+08	3.902e+08	3.42433e+08	4.35572e+08	3.66129e+08	2.57228e+08	3.13597e+08	4.39933e+08	4.34526e+08	3.83331e+08	6.97541e+08	5.76462e+08	8.50039e+08	5.31		0
M5WB74	Uncharacterized protein OS=Prunus persica GN=PRUPE_ppa006884mg PE=4 SV=1	23.723	19.9488	5	35	5	1	391	43.8	7.12					1.72393e+07		9.22106e+07	2.03508e+07			31726926	4.27611e+07	4.96559e+07	5.03641e+07	6.13699e+07	1.03566e+08	5.23558e+07	5.31992e+07	#VALUE!	#VALUE!	#VALUE!	#VALUE!	4.25854e+07	#VALUE!	9.22106e+07	2.84015e+07	#VALUE!	#VALUE!	4.94811e+07	7.05279e+07	1.21564e+08	1.36429e+08	1.6376e+08	2.06947e+08	1.70553e+08	1.59658e+08	0.859		0
M5XKP4	Uncharacterized protein OS=Prunus persica GN=PRUPE_ppa011501mg PE=4 SV=1	23.678	35.0962	7	39	1	1	208	23.1	6.79					1.29967e+07	2.45404e+07	3.3781e+07	2.99832e+07	2.98396e+07	68071944	1.37447e+08		5.56933e+07		48972326	40466124		2.88011e+07	#VALUE!	#VALUE!	#VALUE!	#VALUE!	3.21051e+07	3.24048e+07	3.3781e+07	4.18444e+07	4.2451e+07	1.39813e+08	2.14362e+08	#VALUE!	1.36344e+08	#VALUE!	1.30678e+08	8.08602e+07	#VALUE!	8.6436e+07	1.783		0
M5WV77	Uncharacterized protein OS=Prunus persica GN=PRUPE_ppa011412mg PE=4 SV=1	23.676	35.0711	6	31	6	1	211	23.2	7.42							5.82003e+07		2.54434e+07		6.85467e+07	4.8539e+07	1.23918e+08	1.56362e+08	1.2069e+08	7.73761e+07	4.0525e+07	3.01292e+07	#VALUE!	#VALUE!	#VALUE!	#VALUE!	#VALUE!	#VALUE!	5.82003e+07	#VALUE!	3.61969e+07	#VALUE!	1.06905e+08	8.00578e+07	3.03367e+08	4.23562e+08	3.22051e+08	1.54614e+08	1.32014e+08	9.04217e+07	1.254		0
M5XC98	Pyrophosphate--fructose 6-phosphate 1-phosphotransferase subunit beta OS=Prunus persica GN=PFP-BETA PE=3 SV=1	23.616	18.8172	6	29	5	1	558	60.6	6.8				2.18598e+07	1.49564e+07	6.13716e+07	2.00409e+08	1.34459e+08	1.10888e+08	4.15228e+07	3.62715e+07	76883386			7.08768e+07	4.95928e+07	4.21579e+07		#VALUE!	#VALUE!	#VALUE!	4.52149e+07	3.69461e+07	8.10391e+07	2.00409e+08	1.87651e+08	1.57753e+08	8.52835e+07	5.65689e+07	1.26808e+08	#VALUE!	#VALUE!	1.89128e+08	9.90973e+07	1.37333e+08	#VALUE!	0.562		0
M5WCR6	Uncharacterized protein OS=Prunus persica GN=PRUPE_ppa011263mg PE=3 SV=1	23.605	17.5115	3	54	3	1	217	22.6	8.41				2.11947e+08	1.00732e+08	4.42662e+08	200678513	7.34428e+07	6.74433e+07	269552870	82543498	141531442	1.69185e+09	9.30511e+08	1.28708e+09	146944978	3.52057e+07	8.03274e+07	#VALUE!	#VALUE!	#VALUE!	4.38392e+08	2.48833e+08	5.84521e+08	200678513	1.02496e+08	9.59476e+07	5.53634e+08	1.28734e+08	2.33435e+08	4.14188e+09	2.52061e+09	3.43445e+09	2.93628e+08	1.14685e+08	2.41073e+08	3.642		0
M5XLM2	Uncharacterized protein OS=Prunus persica GN=PRUPE_ppa004762mg PE=3 SV=1	23.504	27.439	7	28	7	1	492	52	8.56							46902227		3.35754e+07	1.48623e+08	57650582	64027635	1.66106e+08	1.11605e+08	1.80063e+08	2.05041e+08			#VALUE!	#VALUE!	#VALUE!	#VALUE!	#VALUE!	#VALUE!	46902227	#VALUE!	4.77657e+07	3.05258e+08	8.99115e+07	1.05604e+08	4.06649e+08	3.02321e+08	4.80482e+08	4.09717e+08	#VALUE!	#VALUE!	1.081		0
M5VWN9	Uncharacterized protein OS=Prunus persica GN=PRUPE_ppa001916mg PE=4 SV=1	23.472	12.8205	8	31	8	1	741	83.8	6							1.15638e+08	4.90816e+07	5.83798e+07	8.22766e+06	2.11676e+07	1.11847e+07	2.80947e+07	2.78089e+07	1.23437e+07	3.06922e+07	3.09367e+07	1.66869e+07	#VALUE!	#VALUE!	#VALUE!	#VALUE!	#VALUE!	#VALUE!	1.15638e+08	6.84981e+07	8.30535e+07	1.68988e+07	3.30128e+07	1.84474e+07	6.87794e+07	7.533e+07	3.2938e+07	6.13296e+07	1.00779e+08	5.00795e+07	0.445		0
M5X5N2	Uncharacterized protein OS=Prunus persica GN=PRUPE_ppa003870mg PE=4 SV=1	23.459	16.5746	8	52	8	1	543	60.7	5.31	3.74659e+07	25492627	3.75304e+07	6.19266e+07		1.42426e+08	148032828	7.41137e+07	1.06722e+08	7.82532e+07	1.67379e+08	1.64297e+08	1.49858e+07	3.24079e+07	7.43388e+07	1.13449e+08	8.22388e+07	5.5248e+07	1.75119e+08	1.06898e+08	1.6319e+08	1.28089e+08	#VALUE!	1.88069e+08	148032828	1.03433e+08	1.51827e+08	1.60724e+08	2.61043e+08	2.70982e+08	3.66871e+07	8.77881e+07	1.98366e+08	2.26695e+08	2.679e+08	1.65806e+08	0.748	0	4.05157
M5WFL1	Uncharacterized protein OS=Prunus persica GN=PRUPE_ppa002179mg PE=4 SV=1	23.431	14.7727	7	24	7	1	704	77.6	5.25				4.86951e+07			45634103						1.79858e+08	1.22037e+08	8.39359e+07	9.40467e+07	1.16072e+08	81009962	#VALUE!	#VALUE!	#VALUE!	1.00721e+08	#VALUE!	#VALUE!	45634103	#VALUE!	#VALUE!	#VALUE!	#VALUE!	#VALUE!	4.40315e+08	3.30581e+08	2.23975e+08	1.87926e+08	3.78114e+08	2.43121e+08	0.658		0
M5X256	Uncharacterized protein OS=Prunus persica GN=PRUPE_ppa006400mg PE=4 SV=1	23.396	21.3075	7	30	7	1	413	45.3	5.48					5.36902e+07	4.83176e+07	2.70089e+07			4.78061e+07			7.66252e+07	8.38647e+07	9.20969e+07	9.03417e+07	1.21344e+08	128363467	#VALUE!	#VALUE!	#VALUE!	#VALUE!	1.32628e+08	6.38017e+07	2.70089e+07	#VALUE!	#VALUE!	9.81889e+07	#VALUE!	#VALUE!	1.87588e+08	2.27177e+08	2.45752e+08	1.80523e+08	3.95287e+08	3.85235e+08	1.089		0
M5W128	Uncharacterized protein OS=Prunus persica GN=PRUPE_ppa011251mg PE=4 SV=1	23.372	29.0323	5	33	5	1	217	24.2	5.88										4.53753e+08	4.49485e+08	4.07048e+08	5.46508e+07	7.35802e+06	1.68237e+07	79595887		4.73135e+07	#VALUE!	#VALUE!	#VALUE!	#VALUE!	#VALUE!	#VALUE!	#VALUE!	#VALUE!	#VALUE!	9.31963e+08	7.01014e+08	6.71364e+08	1.33792e+08	1.99318e+07	4.48926e+07	1.5905e+08	#VALUE!	1.41994e+08	1.683		0
M5WW17	Uncharacterized protein OS=Prunus persica GN=PRUPE_ppa006788mg PE=4 SV=1	23.37	13.9241	5	22	5	1	395	42.7	8.88				4.41444e+07	1.21633e+08	7.22203e+07				9.84915e+07		3.74063e+06				5.38178e+07			#VALUE!	#VALUE!	#VALUE!	9.13085e+07	3.00465e+08	9.53646e+07	#VALUE!	#VALUE!	#VALUE!	2.02291e+08	#VALUE!	6.16961e+06	#VALUE!	#VALUE!	#VALUE!	1.0754e+08	#VALUE!	#VALUE!	0.743		0
M5XSY8	Chlorophyll a-b binding protein, chloroplastic OS=Prunus persica GN=PRUPE_ppa010195mg PE=3 SV=1	23.363	25.4826	4	43	4	1	259	27.7	8.07				4.91275e+07		62665951				2.47696e+08	4.62401e+08	3.22519e+08				6.0867e+08	4.40824e+08	2.91325e+08	#VALUE!	#VALUE!	#VALUE!	1.01615e+08	#VALUE!	8.27483e+07	#VALUE!	#VALUE!	#VALUE!	5.08743e+08	7.21159e+08	5.31947e+08	#VALUE!	#VALUE!	#VALUE!	1.21626e+09	1.43602e+09	8.74303e+08	1.683		0
M5X1B9	Uroporphyrinogen decarboxylase OS=Prunus persica GN=PRUPE_ppa006864mg PE=3 SV=1	23.346	21.6837	5	29	5	1	392	43.1	7.21	6.19723e+07	6.45009e+07	68327042	1.08323e+08	1.6206e+08	1.17838e+08	7.18155e+06	1.83617e+07		4.0601e+07	8.90258e+07	6.79438e+07				2.9357e+07			2.89664e+08	2.7047e+08	2.97101e+08	2.24055e+08	4.0033e+08	1.55601e+08	7.18155e+06	2.56255e+07	#VALUE!	8.33903e+07	1.38844e+08	1.12063e+08	#VALUE!	#VALUE!	#VALUE!	5.86616e+07	#VALUE!	#VALUE!	0.874	2.15	8.92857
M5VQ60	Uncharacterized protein OS=Prunus persica GN=PRUPE_ppa007612mg PE=4 SV=1	23.327	21.0526	4	45	4	1	361	38.8	4.6	3.88416e+07	3.39882e+07	4.67787e+07	7.20697e+07	7.1643e+07	1.09676e+08	8.76951e+07	2.25962e+07	7.75228e+07		5.57672e+07		4.41575e+07	3.39593e+07	2.72913e+07	1.25456e+08	5.01657e+07	2.51212e+07	1.81549e+08	1.42522e+08	2.03404e+08	1.49069e+08	1.76976e+08	1.44823e+08	8.76951e+07	3.15352e+07	1.10287e+08	#VALUE!	8.69741e+07	#VALUE!	1.08103e+08	9.19905e+07	7.28243e+07	2.50689e+08	1.63419e+08	7.53919e+07	0.931	4.21	4.70914
M5XGC6	Uncharacterized protein OS=Prunus persica GN=PRUPE_ppa010646mg PE=4 SV=1	23.326	31.5353	5	41	5	1	241	25.9	5.22	4.56487e+07	9.54036e+07	5.86187e+07	6.73866e+07	3.16509e+07	1.30554e+08	3.44383e+08	2.40868e+08	2.76512e+08	3.6821e+07	26754968		1.59753e+08	1.65771e+08	1.6173e+08	1.89904e+08			2.13366e+08	4.00054e+08	2.54887e+08	1.39383e+08	7.81856e+07	1.72392e+08	3.44383e+08	3.36154e+08	3.93377e+08	7.56267e+07	4.17269e+07	#VALUE!	3.91097e+08	4.4905e+08	4.31563e+08	3.7947e+08	#VALUE!	#VALUE!	1.371	0	6.22407
M5WPJ3	Uncharacterized protein OS=Prunus persica GN=PRUPE_ppa020372mg PE=4 SV=1	23.29	19.2029	5	49	5	1	276	31.1	10.15	3.39811e+08	3.63763e+08	3.17429e+08	5.49013e+08	1.81641e+08	6.69196e+08	1.03062e+08			1.67282e+08									1.5883e+09	1.52536e+09	1.38025e+09	1.13558e+09	4.487e+08	8.8365e+08	1.03062e+08	#VALUE!	#VALUE!	3.4358e+08	#VALUE!	#VALUE!	#VALUE!	#VALUE!	#VALUE!	#VALUE!	#VALUE!	#VALUE!	1.738	7.75	8.69565
M5XA31	Uncharacterized protein OS=Prunus persica GN=PRUPE_ppa011994mg PE=3 SV=1	23.274	51.5957	7	29	7	1	188	19.7	5.25		8.75235e+06		9.21398e+07	2.02078e+08	2.81074e+08	8.36794e+06			1.23033e+08	4.4095e+07	7.38552e+07							#VALUE!	3.6701e+07	#VALUE!	1.90582e+08	4.99184e+08	3.71148e+08	8.36794e+06	#VALUE!	#VALUE!	2.52697e+08	6.87703e+07	1.21813e+08	#VALUE!	#VALUE!	#VALUE!	#VALUE!	#VALUE!	#VALUE!	3.329		0
M5WMK2	Uncharacterized protein OS=Prunus persica GN=PRUPE_ppa007851mg PE=4 SV=1	23.254	19.83	6	60	6	1	353	37.8	4.81	1.57285e+07		2.1262e+07	3.64485e+07	3.56315e+07	1.12557e+08				6.45406e+07	2.07627e+08	1.70614e+08	4.07418e+07	2.86709e+07	5.09305e+07	1.48055e+08	7.75442e+07	1.13402e+08	7.35164e+07	#VALUE!	9.24516e+07	7.53901e+07	8.80187e+07	1.48627e+08	#VALUE!	#VALUE!	#VALUE!	1.3256e+08	3.23815e+08	2.81402e+08	9.97412e+07	7.76651e+07	1.35903e+08	2.95846e+08	2.52607e+08	3.40334e+08	1.154	0	6.23229
M5XM79	Uncharacterized protein OS=Prunus persica GN=PRUPE_ppa013839mg PE=3 SV=1	23.178	48	4	87	4	1	100	10.9	5.52	3.97313e+07	2.47634e+07	9.06628e+07	6.48986e+07	1.01544e+08	1.65131e+08	1.76184e+08	1.14229e+08	1.29992e+08	9.47372e+07	1.62133e+08	1.57889e+08	2.79729e+08	9.51346e+07	3.81324e+07	2.72069e+08	3.59413e+08	3.1472e+08	1.85708e+08	1.0384e+08	3.94221e+08	1.34236e+08	2.50839e+08	2.18049e+08	1.76184e+08	1.59418e+08	1.84932e+08	1.94581e+08	2.52862e+08	2.60414e+08	6.84814e+08	2.57705e+08	1.01753e+08	5.43653e+08	1.17082e+09	9.44515e+08	5.813	1.8	23
M5WML6	Uncharacterized protein OS=Prunus persica GN=PRUPE_ppa007962mg PE=3 SV=1	23.161	15.4286	4	45	3	1	350	39	7.05	1.06726e+07	1.17658e+07	1.07177e+07	1.54759e+07		15847233	5.38853e+07	3.88063e+07	69052736	2.39092e+08	5.89083e+07	1.05053e+08	2.86083e+07	7.89867e+07	1.69123e+08	3.92522e+07	3.07033e+07	27403477	4.98846e+07	4.93374e+07	4.66029e+07	3.20103e+07	#VALUE!	2.09257e+07	5.38853e+07	5.41579e+07	9.82372e+07	4.91071e+08	9.1873e+07	1.73269e+08	7.00368e+07	2.13963e+08	4.51289e+08	7.84345e+07	1.00018e+08	8.22414e+07	0.931	0	2.28571
M5XYI4	Uncharacterized protein OS=Prunus persica GN=PRUPE_ppa007135mg PE=3 SV=1	23.14	18.6842	5	33	5	1	380	41.5	8.09	3.4364e+07	3.51389e+07	45070257	8.91652e+07	1.13039e+08	213223584	6.94827e+07	6.38722e+07	36872819	7.02866e+07	9.84427e+07	8.23238e+07			3.08136e+07				1.6062e+08	1.47347e+08	1.95975e+08	1.8443e+08	2.79236e+08	2.81555e+08	6.94827e+07	8.91398e+07	5.24568e+07	1.44362e+08	1.53531e+08	1.35781e+08	#VALUE!	#VALUE!	8.22232e+07	#VALUE!	#VALUE!	#VALUE!	0.73	0	5.52632
M5VVU6	Alpha-amylase OS=Prunus persica GN=PRUPE_ppa006152mg PE=3 SV=1	23.135	22.1176	7	16	7	1	425	46.8	5.5											51864636					8.38033e+07	5.17375e+07	4.91569e+07	#VALUE!	#VALUE!	#VALUE!	#VALUE!	#VALUE!	#VALUE!	#VALUE!	#VALUE!	#VALUE!	#VALUE!	8.08878e+07	#VALUE!	#VALUE!	#VALUE!	#VALUE!	1.67457e+08	1.68539e+08	1.47526e+08	1.015		0
M5WA12	Uncharacterized protein OS=Prunus persica GN=PRUPE_ppa009165mg PE=3 SV=1	23.125	27.6316	8	33	7	1	304	32.9	5.15		1.37525e+07		53721612	1.4084e+08	2.64075e+08	1.02172e+08									115639461			#VALUE!	5.7668e+07	#VALUE!	1.11118e+08	3.47911e+08	3.48702e+08	1.02172e+08	#VALUE!	#VALUE!	#VALUE!	#VALUE!	#VALUE!	#VALUE!	#VALUE!	#VALUE!	2.31073e+08	#VALUE!	#VALUE!	1.404		0
M5VRI2	Uncharacterized protein OS=Prunus persica GN=PRUPE_ppa012794mg PE=3 SV=1	23.111	42.8571	6	44	6	1	154	16	5.08	3.0838e+07	1.07532e+08	8.36507e+07	6.86063e+07	6.58081e+07	8.57531e+07	2.99889e+07	2.35318e+07		4.3585e+07	6.37869e+07	2.0616e+07	5.80591e+07	8.30678e+06			5.98318e+07		1.44139e+08	4.50912e+08	3.63731e+08	1.41906e+08	1.62563e+08	1.13234e+08	2.99889e+07	3.28409e+07	#VALUE!	8.95192e+07	9.94816e+07	3.40031e+07	1.42136e+08	2.25018e+07	#VALUE!	#VALUE!	1.94907e+08	#VALUE!	4.012	4.14	27.9221
M5WUJ5	Uncharacterized protein OS=Prunus persica GN=PRUPE_ppa008942mg PE=3 SV=1	23.101	34.1853	6	42	6	1	313	34.2	6.7	2.63726e+07	2.76838e+07		5.5123e+07	9.56836e+07	1.39539e+08	8.5368e+07	6.61567e+07	5.67168e+07	9.75277e+06	2.33897e+07	2.14907e+07		3.14381e+07		2.77104e+07	1.25602e+07	6.80668e+06	1.23268e+08	1.16086e+08	#VALUE!	1.14017e+08	2.36362e+08	1.84256e+08	8.5368e+07	9.23279e+07	8.06876e+07	2.00312e+07	3.64785e+07	3.54456e+07	#VALUE!	8.51611e+07	#VALUE!	5.53715e+07	4.09158e+07	2.04277e+07	1.154	0	5.43131
M5VKZ0	Uncharacterized protein OS=Prunus persica GN=PRUPE_ppa004017mg PE=4 SV=1	23.069	19.6262	8	38	4	1	535	57	9.48									1.20634e+07	5.48733e+07	7.98391e+07	9.77029e+07						1.05433e+07	#VALUE!	#VALUE!	#VALUE!	#VALUE!	#VALUE!	#VALUE!	#VALUE!	#VALUE!	1.71619e+07	1.12704e+08	1.24517e+08	1.61146e+08	#VALUE!	#VALUE!	#VALUE!	#VALUE!	#VALUE!	3.16417e+07	0.778		0
M5XHT7	Uncharacterized protein OS=Prunus persica GN=PRUPE_ppa010801mg PE=4 SV=1	23.045	26.2712	4	58	4	1	236	25.8	9.32				3.76438e+07		8.33202e+07	1.66963e+08	1.37711e+08	1.2118e+08	27415543	1.63336e+08	1.98995e+08	9.01982e+07	7.08348e+07	8.50167e+07	1.1094e+08	7.67389e+07	6.67966e+07	#VALUE!	#VALUE!	#VALUE!	7.78626e+07	#VALUE!	1.10022e+08	1.66963e+08	1.92189e+08	1.72396e+08	5.63088e+07	2.54737e+08	3.28212e+08	2.20817e+08	1.91881e+08	2.26859e+08	2.21682e+08	2.49984e+08	2.00465e+08	0.968		0
M5W0K8	Uncharacterized protein OS=Prunus persica GN=PRUPE_ppa009733mg PE=4 SV=1	23.033	44.2857	6	26	6	1	280	31.1	4.94				8.56043e+07	1.97063e+08	2.73149e+07	2.20412e+08		1.63379e+07		1.47493e+07	1.02236e+08	6.73287e+07	7.41192e+07	1.59153e+08			6.38724e+07	#VALUE!	#VALUE!	#VALUE!	1.77064e+08	4.86795e+08	3.60684e+07	2.20412e+08	#VALUE!	2.3243e+07	#VALUE!	2.3003e+07	1.68623e+08	1.64829e+08	2.00778e+08	4.24686e+08	#VALUE!	#VALUE!	1.91689e+08	1.738		0
M5WXE6	Uncharacterized protein OS=Prunus persica GN=PRUPE_ppa010321mg PE=4 SV=1	23.024	21.6535	3	20	3	1	254	26.8	5.26							2.97253e+08	140269062	165431972			6.81242e+07	3.89894e+08	1.89032e+08	8.68685e+07				#VALUE!	#VALUE!	#VALUE!	#VALUE!	#VALUE!	#VALUE!	2.97253e+08	1.95759e+08	2.3535e+08	#VALUE!	#VALUE!	1.12361e+08	9.54511e+08	5.12058e+08	2.31801e+08	#VALUE!	#VALUE!	#VALUE!	2.162		0
M5X8E1	Uncharacterized protein OS=Prunus persica GN=PRUPE_ppa002825mg PE=4 SV=1	23.02	17.4881	8	31	8	1	629	68.3	6.29		1.06794e+07		4.05348e+07		6.38898e+07	8.5837e+07	1.06282e+08	1.05693e+08	5.70044e+06	5.16885e+07	6.1349e+07				7.10071e+07	68578363		#VALUE!	4.47818e+07	#VALUE!	8.38423e+07	#VALUE!	8.43644e+07	8.5837e+07	1.48326e+08	1.50363e+08	1.17081e+07	8.06131e+07	1.01186e+08	#VALUE!	#VALUE!	#VALUE!	1.41888e+08	2.234e+08	#VALUE!	0.645		0
M5VTF5	Alpha-mannosidase OS=Prunus persica GN=PRUPE_ppa021513mg PE=3 SV=1	22.926	9.16256	8	35	7	1	1015	114.1	7.3		1.7313e+07								30834168	9.0308e+07	5.38382e+07				7.62783e+07	3.88437e+07	3.14683e+07	#VALUE!	7.25981e+07	#VALUE!	#VALUE!	#VALUE!	#VALUE!	#VALUE!	#VALUE!	#VALUE!	6.33303e+07	1.40844e+08	8.87979e+07	#VALUE!	#VALUE!	#VALUE!	1.52421e+08	1.26537e+08	9.44404e+07	0.407	0	1.47783
M5XR73	Uncharacterized protein OS=Prunus persica GN=PRUPE_ppa005151mg PE=4 SV=1	22.901	16.2105	6	26	6	1	475	53	5.45	1.04408e+07	2.51551e+07	2.28129e+07	6.60221e+07	1.59229e+08	2.04225e+08													4.88014e+07	1.05482e+08	9.91954e+07	1.3656e+08	3.93337e+08	2.69673e+08	#VALUE!	#VALUE!	#VALUE!	#VALUE!	#VALUE!	#VALUE!	#VALUE!	#VALUE!	#VALUE!	#VALUE!	#VALUE!	#VALUE!	0.655	0	1.89474
M5XDA3	Reticulon-like protein OS=Prunus persica GN=PRUPE_ppa010481mg PE=4 SV=1	22.885	21.7742	5	42	5	1	248	27.8	9.11							6.61031e+07	93066300		3.23604e+08	1.41767e+08	9.45317e+07	1.61889e+08	1.55711e+08	1.61688e+08	9.32406e+07	9.86553e+07	8.23519e+07	#VALUE!	#VALUE!	#VALUE!	#VALUE!	#VALUE!	#VALUE!	6.61031e+07	1.29883e+08	#VALUE!	6.6465e+08	2.211e+08	1.55916e+08	3.96325e+08	4.21797e+08	4.31449e+08	1.86315e+08	3.21378e+08	2.47149e+08	2.162		0
M5VVR3	Uncharacterized protein OS=Prunus persica GN=PRUPE_ppa000858mg PE=4 SV=1	22.824	7.95918	7	35	7	1	980	107.3	5.54				2.34137e+07		2.70044e+07	2.22738e+07		14579080	3.06548e+07			5.65141e+07	1.12841e+08	8.31232e+07	5.48768e+07	3.60556e+07	3.55155e+07	#VALUE!	#VALUE!	#VALUE!	4.8429e+07	#VALUE!	3.56584e+07	2.22738e+07	#VALUE!	2.07408e+07	6.29619e+07	#VALUE!	#VALUE!	1.38354e+08	3.05669e+08	2.21807e+08	1.09656e+08	1.17454e+08	1.06587e+08	0.292		0
H9EBJ3	Flavonoid 3' hydroxylase OS=Prunus persica GN=F3'H PE=2 SV=1	22.81	11.1765	4	21	4	1	510	56.1	7.58										7.68386e+07			1.30403e+07	2.46536e+07	2.28317e+07	1.62547e+08	3.66507e+08	2.65564e+08	#VALUE!	#VALUE!	#VALUE!	#VALUE!	#VALUE!	#VALUE!	#VALUE!	#VALUE!	#VALUE!	1.57819e+08	#VALUE!	#VALUE!	3.19243e+07	6.67829e+07	6.09244e+07	3.24804e+08	1.19393e+09	7.96993e+08	0.45		0
M5WU44	Mitochondrial phosphatic carrier OS=Prunus persica GN=PiC PE=2 SV=1	22.793	16.9355	6	91	4	1	372	39.6	9.28							129121197	8.44147e+07	5.47355e+07	9.10255e+07	3.94504e+08	2.17314e+08	1.59036e+08	1.2832e+08	2.14487e+08	1.65197e+08	1.00951e+08	9.76421e+07	#VALUE!	#VALUE!	#VALUE!	#VALUE!	#VALUE!	#VALUE!	129121197	1.17809e+08	7.78689e+07	1.86957e+08	6.15266e+08	3.58426e+08	3.8934e+08	3.476e+08	5.72338e+08	3.301e+08	3.28855e+08	2.93037e+08	0.778		0
M5XA16	Uncharacterized protein OS=Prunus persica GN=PRUPE_ppa001776mg PE=3 SV=1	22.771	8.08344	6	32	1	1	767	80.5	5.57							9.0148e+06		8.55746e+06		1.56731e+07	9.93788e+06	8.16257e+06	1.09172e+07					#VALUE!	#VALUE!	#VALUE!	#VALUE!	#VALUE!	#VALUE!	9.0148e+06	#VALUE!	1.21742e+07	#VALUE!	2.44436e+07	1.6391e+07	1.9983e+07	2.9573e+07	#VALUE!	#VALUE!	#VALUE!	#VALUE!	0.711		0
M5WUH4	Uncharacterized protein OS=Prunus persica GN=PRUPE_ppa007016mg PE=4 SV=1	22.762	20.4663	6	36	6	1	386	44.4	5.34					4.58114e+07	1.49279e+07				8.14573e+07	4.02036e+07		3.00717e+08	1.71086e+08	3.15779e+08	1.01612e+08	8.17069e+07	7.8016e+07	#VALUE!	#VALUE!	#VALUE!	#VALUE!	1.13166e+08	1.97118e+07	#VALUE!	#VALUE!	#VALUE!	1.67305e+08	6.27013e+07	#VALUE!	7.36194e+08	4.63447e+08	8.42628e+08	2.03043e+08	2.66167e+08	2.34136e+08	0.859		0
M5X159	Uncharacterized protein OS=Prunus persica GN=PRUPE_ppa005448mg PE=4 SV=1	22.743	18.2213	7	54	7	1	461	51.3	8.34				9.71604e+07		2.00535e+08	1.59476e+08	8.5706e+07	9.38043e+07	1.36027e+08	1.37627e+08	1.42258e+08				4.87314e+07	3.88856e+07	4.57437e+07	#VALUE!	#VALUE!	#VALUE!	2.00967e+08	#VALUE!	2.64799e+08	1.59476e+08	1.19611e+08	1.3345e+08	2.79386e+08	2.14643e+08	2.34633e+08	#VALUE!	#VALUE!	#VALUE!	9.7376e+07	1.26673e+08	1.37283e+08	0.887		0
M5WIN2	Uncharacterized protein OS=Prunus persica GN=PRUPE_ppa007985mg PE=4 SV=1	22.743	24.3553	6	49	4	1	349	38.2	5.74							6.93946e+07	4.7293e+07	6.44226e+07										#VALUE!	#VALUE!	#VALUE!	#VALUE!	#VALUE!	#VALUE!	6.93946e+07	6.60019e+07	9.16501e+07	#VALUE!	#VALUE!	#VALUE!	#VALUE!	#VALUE!	#VALUE!	#VALUE!	#VALUE!	#VALUE!	0.823	0	7.73639
M5X0I6	Uncharacterized protein OS=Prunus persica GN=PRUPE_ppa006836mg PE=3 SV=1	22.717	23.4097	7	43	7	1	393	42.3	6.19				7.36206e+07	6.53015e+07	6.01987e+07				4.35487e+07	2.70664e+08	2.50565e+08				1.08096e+08	6.81018e+07	7.68175e+07	#VALUE!	#VALUE!	#VALUE!	1.52277e+08	1.61311e+08	7.94903e+07	#VALUE!	#VALUE!	#VALUE!	8.94446e+07	4.22126e+08	4.13269e+08	#VALUE!	#VALUE!	#VALUE!	2.15999e+08	2.21847e+08	2.30539e+08	1.015		0
M5WSS2	Uncharacterized protein OS=Prunus persica GN=PRUPE_ppa008585mg PE=4 SV=1	22.707	29.1411	6	37	5	1	326	35.3	9.32				264135424						2.17873e+08	1.01019e+08	3.09092e+08	287280887	9.13064e+07	1.52624e+08	1.18706e+08	1.31253e+08	1.19522e+08	#VALUE!	#VALUE!	#VALUE!	5.46339e+08	#VALUE!	#VALUE!	#VALUE!	#VALUE!	#VALUE!	4.47489e+08	1.57548e+08	5.09801e+08	7.03301e+08	2.47335e+08	4.07264e+08	2.372e+08	4.27567e+08	3.587e+08	1.069		0
M5X962	Uncharacterized protein OS=Prunus persica GN=PRUPE_ppa004802mg PE=4 SV=1	22.706	11.2016	4	62	4	1	491	53.9	6.3				4.51963e+07		1.10382e+08	1.33671e+08	1.08614e+08	1.18666e+08	1.03947e+08	9.86671e+07	8.41163e+07	4.53554e+07	1.16734e+08	1.13738e+08	3.06195e+08	1.5624e+08	1.64643e+08	#VALUE!	#VALUE!	#VALUE!	9.34842e+07	#VALUE!	1.45756e+08	1.33671e+08	1.51582e+08	1.68819e+08	2.13497e+08	1.53881e+08	1.38737e+08	1.11036e+08	3.16215e+08	3.035e+08	6.11844e+08	5.08964e+08	4.94116e+08	0.468		0
M5WSK2	Uncharacterized protein OS=Prunus persica GN=PRUPE_ppa002202mg PE=3 SV=1	22.696	18.5449	9	22	9	1	701	74.8	6.07				4.1528e+07	4.16544e+07	4.99167e+07				1.55937e+07						6.37245e+07	38678340	3.11865e+07	#VALUE!	#VALUE!	#VALUE!	8.58966e+07	1.02897e+08	6.59134e+07	#VALUE!	#VALUE!	#VALUE!	3.20279e+07	#VALUE!	#VALUE!	#VALUE!	#VALUE!	#VALUE!	1.27335e+08	1.25998e+08	9.35947e+07	0.701		0
M5XG10	Proteasome subunit beta type OS=Prunus persica GN=PRUPE_ppa010791mg PE=3 SV=1	22.687	23.7288	5	79	3	1	236	25.4	5.21	1.74209e+08	2.11529e+08	1.87521e+08	1.90564e+08	1.12292e+08	2.27704e+08	8.74053e+07	30715694	7.11869e+07	9.3176e+07	7.89705e+07	8.32396e+07	1.12503e+08	1.33948e+08	1.36293e+08	7.51394e+07	67884833	9.69091e+07	8.14266e+08	8.86998e+08	8.1538e+08	3.94162e+08	2.77388e+08	3.00676e+08	8.74053e+07	4.28667e+07	1.01273e+08	1.91374e+08	1.23162e+08	1.37291e+08	2.75422e+08	3.62846e+08	3.63685e+08	1.50145e+08	2.21141e+08	2.90837e+08	1.154	9.59	20.339
M5VV99	Branched-chain-amino-acid aminotransferase OS=Prunus persica GN=PRUPE_ppa022896mg PE=3 SV=1	22.635	18.0516	5	31	5	1	349	38.7	6.27		1.57745e+07			1.17585e+07	5.99099e+07	1.43083e+08	97614393	1.55646e+08	1.63102e+07	3.93046e+07	3.24394e+07							#VALUE!	6.6147e+07	#VALUE!	#VALUE!	2.90464e+07	7.9109e+07	1.43083e+08	1.3623e+08	2.21429e+08	3.34995e+07	6.12993e+07	5.35038e+07	#VALUE!	#VALUE!	#VALUE!	#VALUE!	#VALUE!	#VALUE!	1.081		0
M5WYT8	Uncharacterized protein OS=Prunus persica GN=PRUPE_ppa011513mg PE=4 SV=1	22.546	42.9952	7	40	1	1	207	23.2	5.33										1.65639e+07	2.44437e+07		4.0683e+07	4.05143e+07	43199658	1.41194e+07		7.28653e+06	#VALUE!	#VALUE!	#VALUE!	#VALUE!	#VALUE!	#VALUE!	#VALUE!	#VALUE!	#VALUE!	3.40206e+07	3.81223e+07	#VALUE!	9.95972e+07	1.09747e+08	1.15274e+08	2.82136e+07	#VALUE!	2.18678e+07	1.738		0
M5X6J8	Uncharacterized protein OS=Prunus persica GN=PRUPE_ppa011540mg PE=4 SV=1	22.491	40.7767	8	71	5	1	206	23.1	10.54	2.42425e+08	2.1068e+08	1.60645e+08	4.11957e+08	1.07052e+08	7.52332e+08	6.48866e+07			1.21923e+08			92915958	1.50595e+08	7.90831e+07			6.29046e+07	1.13312e+09	8.8344e+08	6.9852e+08	8.52094e+08	2.64446e+08	9.93429e+08	6.48866e+07	#VALUE!	#VALUE!	2.50417e+08	#VALUE!	#VALUE!	2.2747e+08	4.0794e+08	2.11026e+08	#VALUE!	#VALUE!	1.88785e+08	1.783	10.17	32.5243
M5WY11	Phosphoribulokinase OS=Prunus persica GN=PRUPE_ppa006386mg PE=3 SV=1	22.491	22.2222	7	53	7	1	414	45.8	6.7	1.76994e+07	1.89053e+07	2.115e+07	6.50164e+07	1.19886e+08	9.83717e+07				1.51973e+08	1.79659e+08	1.80702e+08				1.75249e+08	6.13762e+07	7.9597e+07	8.27286e+07	7.9275e+07	9.19647e+07	1.3448e+08	2.96149e+08	1.29897e+08	#VALUE!	#VALUE!	#VALUE!	3.12137e+08	2.80195e+08	2.9804e+08	#VALUE!	#VALUE!	#VALUE!	3.50185e+08	1.99938e+08	2.38881e+08	1.154	0	3.38164
M5X3Z7	Uncharacterized protein OS=Prunus persica GN=PRUPE_ppa012116mg PE=4 SV=1	22.469	42.0765	5	30	5	1	183	19.5	4.09	9.57184e+07	7.78102e+07	1.98681e+08					54439169	2.15373e+07	6.9001e+06			8.52414e+07	4.38857e+07	1.79368e+07	6.82307e+07	8.34692e+07	8.20217e+07	4.47396e+08	3.2628e+08	8.63907e+08	#VALUE!	#VALUE!	#VALUE!	#VALUE!	7.59751e+07	3.06399e+07	1.41721e+07	#VALUE!	#VALUE!	2.08682e+08	1.1888e+08	4.78627e+07	1.3634e+08	2.71908e+08	2.46158e+08	1.894	0	23.4973
M5XE20	Uncharacterized protein OS=Prunus persica GN=PRUPE_ppa012921mg PE=4 SV=1	22.452	31.5436	3	25	3	1	149	15.9	10.32					5.00414e+07	4.67803e+07	6.9094e+07	2.04203e+07	3.88007e+07	5.16008e+07	4.1477e+07	5.61173e+07	2.37109e+07	3.7619e+07		1.32889e+07	2.97207e+07		#VALUE!	#VALUE!	#VALUE!	#VALUE!	1.23615e+08	6.17718e+07	6.9094e+07	2.84985e+07	5.51994e+07	1.05983e+08	6.46873e+07	9.25571e+07	5.80474e+07	1.01904e+08	#VALUE!	2.65541e+07	9.68177e+07	#VALUE!	1.31		0
M5VZG3	Pectinesterase OS=Prunus persica GN=PRUPE_ppa003400mg PE=4 SV=1	22.397	14.1869	8	31	7	1	578	64.1	8.82	4.96263e+07	5.06274e+07	5.10277e+07				2.44335e+08	1.49073e+08	1.3676e+08					26842644					2.31958e+08	2.12295e+08	2.21879e+08	#VALUE!	#VALUE!	#VALUE!	2.44335e+08	2.08045e+08	1.9456e+08	#VALUE!	#VALUE!	#VALUE!	#VALUE!	7.27126e+07	#VALUE!	#VALUE!	#VALUE!	#VALUE!	0.668	1.74	3.97924
M5XT64	Uncharacterized protein OS=Prunus persica GN=PRUPE_ppa012809mg PE=4 SV=1	22.339	39.8693	6	101	6	1	153	16.9	5.39	1.8553e+08	1.79537e+08	1.64092e+08	2.62444e+09	5.84e+08	3.97379e+09	5.58039e+07	5.12952e+07	3.86528e+07	1.29348e+08	5.53093e+08	5.2389e+08	9.27935e+07			2.86128e+08	5.91578e+07	1.02614e+08	8.67182e+08	7.52847e+08	7.13509e+08	5.42839e+09	1.44263e+09	5.24725e+09	5.58039e+07	7.15874e+07	5.4989e+07	2.65669e+08	8.626e+08	8.64077e+08	2.27171e+08	#VALUE!	#VALUE!	5.71747e+08	1.92712e+08	3.07958e+08	1.929	4.66	26.7974
M5XJ30	Uncharacterized protein (Fragment) OS=Prunus persica GN=PRUPE_ppa005160m1g PE=3 SV=1	22.312	26.9697	7	21	6	1	330	36.6	8.78				7.92101e+07	1.08093e+08		9.49041e+07	1.32945e+08	1.24446e+08	1.68936e+08	1.44913e+08	1.91725e+08							#VALUE!	#VALUE!	#VALUE!	1.63838e+08	2.67017e+08	#VALUE!	9.49041e+07	1.85537e+08	1.77042e+08	3.46977e+08	2.26005e+08	3.16222e+08	#VALUE!	#VALUE!	#VALUE!	#VALUE!	#VALUE!	#VALUE!	1.448		0
M5WZU8	Uncharacterized protein OS=Prunus persica GN=PRUPE_ppa005592mg PE=4 SV=1	22.289	23.8938	8	31	8	1	452	51.3	7.42							3.51684e+07			1.07486e+07			1.17416e+08	8.39332e+07	8.70377e+07	5.41049e+07	4.78353e+07	4.71468e+07	#VALUE!	#VALUE!	#VALUE!	#VALUE!	#VALUE!	#VALUE!	3.51684e+07	#VALUE!	#VALUE!	2.20766e+07	#VALUE!	#VALUE!	2.87449e+08	2.27362e+08	2.32252e+08	1.08113e+08	1.55828e+08	1.41494e+08	0.848		0
M5WDE1	Uncharacterized protein OS=Prunus persica GN=PRUPE_ppa012945mg PE=3 SV=1	22.268	32.4324	6	59	2	1	148	17	10.87	3.17375e+07	3.83858e+07	3.71491e+07	1.24151e+08	1.95249e+08	2.04902e+08				1.4061e+08									1.48344e+08	1.60962e+08	1.61532e+08	2.56795e+08	4.82313e+08	2.70566e+08	#VALUE!	#VALUE!	#VALUE!	2.88799e+08	#VALUE!	#VALUE!	#VALUE!	#VALUE!	#VALUE!	#VALUE!	#VALUE!	#VALUE!	6.743	0	13.5135
M5WSE9	Glycylpeptide N-tetradecanoyltransferase OS=Prunus persica GN=PRUPE_ppa005983mg PE=3 SV=1	22.266	13.5945	6	20	2	1	434	49.7	6.8							1.51889e+08	1.01326e+08											#VALUE!	#VALUE!	#VALUE!	#VALUE!	#VALUE!	#VALUE!	1.51889e+08	1.41411e+08	#VALUE!	#VALUE!	#VALUE!	#VALUE!	#VALUE!	#VALUE!	#VALUE!	#VALUE!	#VALUE!	#VALUE!	0.874		0
M5XSU8	Uncharacterized protein OS=Prunus persica GN=PRUPE_ppa011551mg PE=3 SV=1	22.242	28.6408	6	59	6	1	206	23.5	10.35	1.94207e+08	2.17128e+08	2.42769e+08	5.95773e+08	3.7803e+08	7.58283e+08	266496892			3.85014e+08									9.07738e+08	9.10478e+08	1.05561e+09	1.2323e+09	9.33829e+08	1.00129e+09	266496892	#VALUE!	#VALUE!	7.9078e+08	#VALUE!	#VALUE!	#VALUE!	#VALUE!	#VALUE!	#VALUE!	#VALUE!	#VALUE!	2.162	3.59	28.6408
[truncated: 1,045 more rows]
[truncated: 70 more columns]
