# Supplementary material for: Peach Fruit Development: A Comparative Proteomic Study Between Endocarp and Mesocarp at Very Early Stages Underpins the Main Differential Biochemical Processes Between These Tissues
Source: Front Plant Sci. 2019 Jun 4;10:715. doi: 10.3389/fpls.2019.00715 (PMC6558166; doi:10.3389/fpls.2019.00715)
Supplement: Supplementary file 12 [file Table_3.XLSX]

## Sheet: A. Endocarp E1-S1
Supplementary Table 3. Proteins differentially expressed during very early peach development. Proteins fold changes are expressed in a log2 basis and were calculated using the Perseus softare and the date presented in Supplementary Table 2.
A. Proteins increased (+) and (-) decreased in peach fruit endocarp at stage S1 with respect to E.
Go term	Category	Accesion nº	Description	Fold change (log2)
1.1.1.2	PS.lightreaction.photosystem II.PSII polypeptide subunits	ppa010884m|pacid:17644160	moderately similar to ( 266) AT4G05180 | Symbols: PSBQ, PSBQ-2, PSII-Q | PSBQ-2; calcium ion binding | chr4:2672093-2673170 REVERSEmoderately similar to ( 262) PSBQ_SPIOL Oxygen-evolving enhancer protein 3, chloroplast precursor (OEE3) (16 kDa subunit of oxygen evolving system of photosystem II) (OEC 16 kDa subunit) - Spinacia oleracea (Spinach)weakly similar to ( 189) loc_os07g36080 12007.m07970…	12.9
1.1.5.2	PS.lightreaction.other electron carrier (ox/red).ferredoxin	ppa009735m|pacid:17645342	weakly similar to ( 146) AT1G02180 | Symbols: | ferredoxin-related | chr1:413619-414505 REVERSEmoderately similar to ( 210) loc_os08g35710 12008.m07560 protein expressed protein no original description	10.79
1.1.5.3	PS.lightreaction.other electron carrier (ox/red).ferredoxin reductase	ppa007547m|pacid:17664654	highly similar to ( 588) AT5G66190 | Symbols: ATLFNR1 | FNR1 (FERREDOXIN-NADP(+)-OXIDOREDUCTASE 1); NADPH dehydrogenase/ electron transporter, transferring electrons within the cyclic electron transport pathway of photosynthesis/ electron transporter, transferring electrons within the noncyclic electron transp | chr5:26451203-26452616 REVERSEhighly similar to ( 598) FENR1_PEA Ferredoxin--NADP red…	9.632
1.2.6	PS.photorespiration.hydroxypyruvate reductase	ppa006993m|pacid:17659518	highly similar to ( 685) AT1G68010 | Symbols: HPR | HPR; glycerate dehydrogenase/ poly(U) binding | chr1:25493418-25495720 FORWARDhighly similar to ( 684) DHGY_CUCSA Glycerate dehydrogenase (EC 1.1.1.29) (NADH-dependent hydroxypyruvate reductase) (HPR) (GDH) - Cucumis sativus (Cucumber)highly similar to ( 662) loc_os02g01150 12002.m33493 protein hydroxypyruvate reductase, putative, expressed2-Hac…	10.341
1.2.6	PS.photorespiration.hydroxypyruvate reductase	ppa008942m|pacid:17655575	moderately similar to ( 478) AT1G79870 | Symbols: | oxidoreductase family protein | chr1:30044794-30045851 FORWARDweakly similar to ( 122) DHGY_CUCSA Glycerate dehydrogenase (EC 1.1.1.29) (NADH-dependent hydroxypyruvate reductase) (HPR) (GDH) - Cucumis sativus (Cucumber)moderately similar to ( 426) loc_os01g12830 12001.m43412 protein glyoxylate reductase, putative, expressedLdhA 2-Hacid_dh SerA 2…	2.846
1.3.2	PS.calvin cycle.rubisco small subunit	ppa012300m|pacid:17666491	weakly similar to ( 184) AT5G38410 | Symbols: | ribulose bisphosphate carboxylase small chain 3B / RuBisCO small subunit 3B (RBCS-3B) (ATS3B) | chr5:15377501-15378306 REVERSEweakly similar to ( 190) RBS_LACSA Ribulose bisphosphate carboxylase small chain, chloroplast precursor (EC 4.1.1.39) (RuBisCO small subunit) - Lactuca sativa (Garden lettuce)weakly similar to ( 194) loc_os02g05830 12002.m100…	12.672
1.3.7	PS.calvin cycle.FBPase	ppa006537m|pacid:17664616	highly similar to ( 527) AT5G64380 | Symbols: | fructose-1,6-bisphosphatase family protein | chr5:25741342-25743024 FORWARDmoderately similar to ( 272) F16P1_SPIOL Fructose-1,6-bisphosphatase, chloroplast precursor (EC 3.1.3.11) (D-fructose-1,6-bisphosphate 1-phosphohydrolase) (FBPase) - Spinacia oleracea (Spinach)highly similar to ( 508) loc_os06g45370 12006.m09064 protein fructose-1,6-bisphosph…	12.146
1.3.11	PS.calvin cycle.RPE	ppa009655m|pacid:17660871	moderately similar to ( 470) AT5G61410 | Symbols: RPE | RPE; catalytic/ ribulose-phosphate 3-epimerase | chr5:24684085-24685836 REVERSEmoderately similar to ( 484) RPE_SPIOL Ribulose-phosphate 3-epimerase, chloroplast precursor (EC 5.1.3.1) (Pentose-5-phosphate 3-epimerase) (PPE) (RPE) (R5P3E) - Spinacia oleracea (Spinach)moderately similar to ( 427) loc_os03g07300 12003.m101203 protein ribulose-…	10.674
1.3.12	PS.calvin cycle.PRK	ppa006386m|pacid:17649503	highly similar to ( 678) AT1G32060 | Symbols: PRK | PRK (PHOSPHORIBULOKINASE); ATP binding / phosphoribulokinase/ protein binding | chr1:11532668-11534406 FORWARDhighly similar to ( 694) KPPR_WHEAT Phosphoribulokinase, chloroplast precursor (EC 2.7.1.19) (Phosphopentokinase) (PRKase) (PRK) - Triticum aestivum (Wheat)highly similar to ( 684) loc_os02g47020 12002.m09738 protein phosphoribulokinase,…	-11.937
2.1.2.1	major CHO metabolism.synthesis.starch.AGPase	ppa004196m|pacid:17653181	highly similar to ( 871) AT5G48300 | Symbols: ADG1, APS1 | ADG1 (ADP GLUCOSE PYROPHOSPHORYLASE 1); glucose-1-phosphate adenylyltransferase | chr5:19570326-19572557 FORWARDhighly similar to ( 899) GLGS2_VICFA Glucose-1-phosphate adenylyltransferase small subunit 2, chloroplast precursor (EC 2.7.7.27) (ADP-glucose synthase) (ADP-glucose pyrophosphorylase) (AGPase B) (Alpha-D-glucose-1-phosphate ade…	8.931
2.2.1.1	major CHO metabolism.degradation.sucrose.fructokinase	ppa007086m|pacid:17665783	moderately similar to ( 478) AT1G17160 | Symbols: | pfkB-type carbohydrate kinase family protein | chr1:5867678-5869175 FORWARDvery weakly similar to (84.7) SCRK_SOLTU Fructokinase (EC 2.7.1.4) - Solanum tuberosum (Potato)moderately similar to ( 412) loc_os01g47550 12001.m10950 protein ribokinase, putative, expressedribokinase PRK11142 RbsK PfkB ribokinase_group_A YeiC_kinase_like KdgK ribokinase…	9.864
2.2.1.3.3	major CHO metabolism.degradation.sucrose.invertases.vacuolar	ppa002334m|pacid:17662100	highly similar to ( 871) AT1G12240 | Symbols: ATBETAFRUCT4, VAC-INV | ATBETAFRUCT4; beta-fructofuranosidase/ hydrolase, hydrolyzing O-glycosyl compounds | chr1:4153699-4157457 FORWARDhighly similar to ( 910) INVA_PHAAU Acid beta-fructofuranosidase precursor (EC 3.2.1.26) (Acid sucrose hydrolase) (Acid invertase) (AI) (Vacuolar invertase) [Contains: Acid beta-fructofuranosidase 30 kDa subunit; Aci…	12.66
2.2.1.4	major CHO metabolism.degradation.sucrose.hexokinase	ppa004637m|pacid:17646982	highly similar to ( 757) AT2G19860 | Symbols: ATHXK2, HXK2 | HXK2 (HEXOKINASE 2); ATP binding / fructokinase/ glucokinase/ hexokinase | chr2:8571949-8573762 FORWARDhighly similar to ( 774) HXK1_SPIOL Hexokinase-1 (EC 2.7.1.1) (SoHxK1) - Spinacia oleracea (Spinach)highly similar to ( 692) loc_os05g45590 12005.m08684 protein hexokinase-2, putative, expressedCOG5026 Hexokinase_2 Hexokinase_1 no orig…	11.873
2.2.2.1.2	major CHO metabolism.degradation.starch.starch cleavage.beta amylase	ppa004334m|pacid:17660758	highly similar to ( 739) AT2G32290 | Symbols: BMY5, BAM6 | BAM6 (BETA-AMYLASE 6); beta-amylase/ catalytic/ cation binding | chr2:13714643-13716906 REVERSEhighly similar to ( 822) AMYB_SOYBN Beta-amylase (EC 3.2.1.2) (1,4-alpha-D-glucan maltohydrolase) - Glycine max (Soybean)highly similar to ( 716) loc_os07g35940 12007.m07847 protein beta-amylase, putativeGlyco_hydro_14 no original description	11.915
3.2.4	minor CHO metabolism.trehalose.trehalase	ppa003514m|pacid:17657286	highly similar to ( 679) AT4G24040 | Symbols: ATTRE1, TRE1 | TRE1 (TREHALASE 1); alpha,alpha-trehalase/ trehalase | chr4:12488242-12491060 FORWARDhighly similar to ( 669) loc_os10g37660 12010.m50427 protein trehalase precursor, putative, expressedTrehalase TreA no original description	11.053
3.4.3	minor CHO metabolism.myo-inositol.InsP Synthases	ppa004430m|pacid:17665888	highly similar to ( 966) AT5G10170 | Symbols: ATMIPS3, MIPS3 | MIPS3 (MYO-INOSITOL-1-PHOSTPATE SYNTHASE 3); binding / catalytic/ inositol-3-phosphate synthase | chr5:3187538-3190161 REVERSEhighly similar to ( 980) INO1_TOBAC Inositol-3-phosphate synthase (EC 5.5.1.4) (Myo-inositol-1-phosphate synthase) (MI-1-P synthase) (IPS) - Nicotiana tabacum (Common tobacco)highly similar to ( 934) loc_os03g0…	-9.592
3.5	minor CHO metabolism.others	ppa007937m|pacid:17660880	highly similar to ( 514) AT5G57330 | Symbols: | aldose 1-epimerase family protein | chr5:23218392-23220664 FORWARDhighly similar to ( 530) loc_os04g56290 12004.m35496 protein apospory-associated protein C, putative, expressedCOG0676 Aldose_epim no original description	1.611
3.5	minor CHO metabolism.others	ppa006555m|pacid:17662852	highly similar to ( 587) AT1G04420 | Symbols: | aldo/keto reductase family protein | chr1:1191634-1193699 FORWARDweakly similar to ( 116) KCAB_ORYSA Probable voltage-gated potassium channel subunit beta (K(+) channel subunit beta) - Oryza sativa (Rice)highly similar to ( 590) loc_os03g41510 12003.m35309 protein aldo/keto reductase, putative, expressedPRK10625 Tas Aldo_ket_red ARA1 COG1453 COG4989…	-10.672
3.5	minor CHO metabolism.others	ppa007086m|pacid:17665783	moderately similar to ( 478) AT1G17160 | Symbols: | pfkB-type carbohydrate kinase family protein | chr1:5867678-5869175 FORWARDvery weakly similar to (84.7) SCRK_SOLTU Fructokinase (EC 2.7.1.4) - Solanum tuberosum (Potato)moderately similar to ( 412) loc_os01g47550 12001.m10950 protein ribokinase, putative, expressedribokinase PRK11142 RbsK PfkB ribokinase_group_A YeiC_kinase_like KdgK ribokinase…	9.864
3.5	minor CHO metabolism.others	ppa008258m|pacid:17668737	moderately similar to ( 495) AT3G17940 | Symbols: | aldose 1-epimerase family protein | chr3:6143707-6145244 REVERSEmoderately similar to ( 456) loc_os10g06720 12010.m21832 protein aldose 1-epimerase, putative, expressedAldose_epim galM GalM no original description	-11.191
3.8.2	minor CHO metabolism.galactose.alpha-galactosidases	ppa006179m|pacid:17661962	highly similar to ( 679) AT5G08380 | Symbols: AtAGAL1 | AtAGAL1 (Arabidopsis thaliana ALPHA-GALACTOSIDASE 1); alpha-galactosidase/ catalytic/ hydrolase, hydrolyzing O-glycosyl compounds | chr5:2694851-2697616 REVERSEmoderately similar to ( 481) AGAL_ORYSA Alpha-galactosidase precursor (EC 3.2.1.22) (Melibiase) (Alpha-D-galactoside galactohydrolase) - Oryza sativa (Rice)highly similar to ( 552) lo…	9.941
3.8.2	minor CHO metabolism.galactose.alpha-galactosidases	ppa007136m|pacid:17661857	highly similar to ( 512) AT5G08370 | Symbols: AtAGAL2 | AtAGAL2 (Arabidopsis thaliana ALPHA-GALACTOSIDASE 2); alpha-galactosidase/ catalytic/ hydrolase, hydrolyzing O-glycosyl compounds | chr5:2691116-2693441 REVERSEmoderately similar to ( 483) AGAL_ORYSA Alpha-galactosidase precursor (EC 3.2.1.22) (Melibiase) (Alpha-D-galactoside galactohydrolase) - Oryza sativa (Rice)moderately similar to ( 483…	11.153
3.99	minor CHO metabolism.misc	ppa009196m|pacid:17648291	moderately similar to ( 475) AT5G47760 | Symbols: PGLP2, ATPGLP2, ATPK5 | ATPGLP2 (ARABIDOPSIS THALIANA 2-PHOSPHOGLYCOLATE PHOSPHATASE 2); phosphoglycolate phosphatase/ protein serine/threonine kinase | chr5:19343121-19344979 REVERSEmoderately similar to ( 449) loc_os09g08660 12009.m04133 protein 4-nitrophenylphosphatase, putative, expressedNagD PRK10444 no original description	11.526
4.1.4	glycolysis.cytosolic branch.phosphofructokinase (PFK)	ppa003518m|pacid:17667335	highly similar to ( 950) AT1G12000 | Symbols: | pyrophosphate--fructose-6-phosphate 1-phosphotransferase beta subunit, putative / pyrophosphate-dependent 6-phosphofructose-1-kinase, putative | chr1:4050159-4053727 REVERSEhighly similar to ( 976) PFPB_RICCO Pyrophosphate--fructose 6-phosphate 1-phosphotransferase subunit beta (EC 2.7.1.90) (PFP) (6-phosphofructokinase, pyrophosphate dependent) (Py…	11.602
4.1.4	glycolysis.cytosolic branch.phosphofructokinase (PFK)	ppa003662m|pacid:17648772	highly similar to ( 865) AT4G04040 | Symbols: MEE51 | MEE51 (maternal effect embryo arrest 51); diphosphate-fructose-6-phosphate 1-phosphotransferase | chr4:1939250-1942765 FORWARDhighly similar to ( 874) PFPB_RICCO Pyrophosphate--fructose 6-phosphate 1-phosphotransferase subunit beta (EC 2.7.1.90) (PFP) (6-phosphofructokinase, pyrophosphate dependent) (Pyrophosphate-dependent 6-phosphofructose-1…	10.822
4.1.15	glycolysis.cytosolic branch.phospho-enol-pyruvate carboxylase (PEPC)	ppa002020m|pacid:17661623	nearly identical (1273) AT1G53310 | Symbols: ATPPC1 | ATPPC1 (PHOSPHOENOLPYRUVATE CARBOXYLASE 1); catalytic/ phosphoenolpyruvate carboxylase | chr1:19884261-19888070 REVERSEnearly identical (1281) CAPP_TOBAC Phosphoenolpyruvate carboxylase (EC 4.1.1.31) (PEPCase) (PEPC) - Nicotiana tabacum (Common tobacco)nearly identical (1259) loc_os08g27840 12008.m26491 protein phosphoenolpyruvate carboxylase …	11.92
5.2	fermentation.PDC	ppa003377m|pacid:17667530	highly similar to ( 923) AT5G17380 | Symbols: | pyruvate decarboxylase family protein | chr5:5724920-5726720 REVERSEweakly similar to ( 172) ILV3_BRANA Acetolactate synthase 3, chloroplast precursor (EC 2.2.1.6) (Acetolactate synthase III) (Acetohydroxy-acid synthase III) (ALS III) - Brassica napus (Rape)highly similar to ( 839) loc_os01g32080 12001.m42655 protein 2-hydroxyphytanoyl-CoA lyase, pu…	-1.773
5.10	fermentation.aldehyde dehydrogenase	ppa004751m|pacid:17664865	highly similar to ( 683) AT1G44170 | Symbols: ALDH3H1, ALDH4 | ALDH3H1 (ALDEHYDE DEHYDROGENASE 3H1); 3-chloroallyl aldehyde dehydrogenase/ aldehyde dehydrogenase (NAD) | chr1:16796564-16798574 REVERSEweakly similar to ( 144) BADH_SPIOL Betaine-aldehyde dehydrogenase, chloroplast precursor (EC 1.2.1.8) (BADH) - Spinacia oleracea (Spinach)highly similar to ( 619) loc_os11g08300 12011.m28749 protein…	11.918
5.10	fermentation.aldehyde dehydrogenase	ppa004563m|pacid:17659708	highly similar to ( 824) AT1G74920 | Symbols: ALDH10A8 | ALDH10A8; 3-chloroallyl aldehyde dehydrogenase/ oxidoreductase | chr1:28139175-28142573 REVERSEhighly similar to ( 777) BADH_BETVU Betaine-aldehyde dehydrogenase, chloroplast precursor (EC 1.2.1.8) (BADH) - Beta vulgaris (Sugar beet)highly similar to ( 769) loc_os08g32870 12008.m07279 protein betaine-aldehyde dehydrogenase, putative, expres…	9.879
6.3	gluconeogenesis / glyoxylate cycle.Malate DH	ppa007722m|pacid:17653384	highly similar to ( 589) AT2G22780 | Symbols: PMDH1 | PMDH1 (PEROXISOMAL NAD-MALATE DEHYDROGENASE 1); L-malate dehydrogenase/ binding / catalytic/ malate dehydrogenase/ oxidoreductase/ oxidoreductase, acting on the CH-OH group of donors, NAD or NADP as acceptor | chr2:9689995-9691923 REVERSEhighly similar to ( 597) MDHG_CUCSA Malate dehydrogenase, glyoxysomal precursor (EC 1.1.1.37) - Cucumis sat…	11.415
7.1.2	OPP.oxidative PP.6-phosphogluconolactonase	ppa010073m|pacid:17651181	moderately similar to ( 374) AT1G13700 | Symbols: | glucosamine/galactosamine-6-phosphate isomerase family protein | chr1:4694475-4695600 REVERSEmoderately similar to ( 362) loc_os03g30300 12003.m34885 protein 6-phosphogluconolactonase, putative, expressed6PGL NagB GlcN6P_deaminase nagB no original description	11.521
7.1.3	OPP.oxidative PP.6-phosphogluconate dehydrogenase	ppa005270m|pacid:17649454	highly similar to ( 798) AT5G41670 | Symbols: | 6-phosphogluconate dehydrogenase family protein | chr5:16665647-16667110 REVERSEhighly similar to ( 688) loc_os06g02144 12006.m091574 protein 6-phosphogluconate dehydrogenase, decarboxylating, putative, expressedPRK09287 Gnd 6PGD PRK09599 Gnd PRK12490 NAD_binding_2 no original description	2.615
8.1.1.2	TCA / org transformation.TCA.pyruvate DH.E2	ppa005312m|pacid:17641427	highly similar to ( 539) AT1G34430 | Symbols: EMB3003 | EMB3003 (embryo defective 3003); acyltransferase/ dihydrolipoyllysine-residue acetyltransferase/ protein binding | chr1:12588027-12590084 REVERSEmoderately similar to ( 423) loc_os12g08170 12012.m04804 protein dihydrolipoyllysine-residue acetyltransferase component of pyruvatedehydrogenase complex, mitochondrial precursor, putative, expresse…	-10.307
8.1.2	TCA / org transformation.TCA.CS	ppa005193m|pacid:17642536	highly similar to ( 786) AT2G44350 | Symbols: ATCS, CSY4 | ATCS; ATP binding / ATP citrate synthase/ citrate (SI)-synthase | chr2:18316673-18320524 FORWARDhighly similar to ( 797) CISY_DAUCA Citrate synthase, mitochondrial precursor (EC 2.3.3.1) - Daucus carota (Carrot)highly similar to ( 781) loc_os02g10070 12002.m33351 protein citrate synthase 4, mitochondrial precursor, putative, expressedPRK0…	12.583
8.1.7	TCA / org transformation.TCA.succinate dehydrogenase	ppa002787m|pacid:17650438	nearly identical (1125) AT5G66760 | Symbols: SDH1-1 | SDH1-1; ATP binding / succinate dehydrogenase | chr5:26653776-26657224 FORWARDnearly identical (1111) DHSA_ORYSA Succinate dehydrogenase [ubiquinone] flavoprotein subunit, mitochondrial precursor (EC 1.3.5.1) (FP) (Flavoprotein subunit of complex II) - Oryza sativa (Rice)nearly identical (1111) loc_os07g04240 12007.m04893 protein succinate deh…	11.186
8.2.9	TCA / org transformation.other organic acid transformatons.cyt MDH	ppa008435m|pacid:17645022	highly similar to ( 583) AT1G04410 | Symbols: | malate dehydrogenase, cytosolic, putative | chr1:1189418-1191267 REVERSEhighly similar to ( 601) MDHC_MEDSA Malate dehydrogenase, cytoplasmic (EC 1.1.1.37) - Medicago sativa (Alfalfa)highly similar to ( 589) loc_os10g33800 12010.m21921 protein malate dehydrogenase, cytoplasmic, putative, expressedMDH_cytoplasmic_cytosolic PRK05442 MDH MDH_choloropla…	1.58
8.2.10	TCA / org transformation.other organic acid transformatons.malic	ppa002842m|pacid:17663119	highly similar to ( 974) AT2G13560 | Symbols: | malate oxidoreductase, putative | chr2:5650089-5655103 FORWARDhighly similar to ( 994) MAOM_SOLTU NAD-dependent malic enzyme 62 kDa isoform, mitochondrial precursor (EC 1.1.1.39) (NAD-ME) - Solanum tuberosum (Potato)highly similar to ( 938) loc_os07g31380 12007.m07407 protein NAD-dependent malic enzyme 62 kDa isoform, mitochondrial precursor, putati…	9.777
8.2.10	TCA / org transformation.other organic acid transformatons.malic	ppa003102m|pacid:17650473	highly similar to ( 843) AT4G00570 | Symbols: | malate oxidoreductase, putative | chr4:242817-246522 REVERSEhighly similar to ( 821) MAON_SOLTU NAD-dependent malic enzyme 59 kDa isoform, mitochondrial precursor (EC 1.1.1.39) (NAD-ME) - Solanum tuberosum (Potato)highly similar to ( 791) loc_os10g35960 12010.m50425 protein NAD-dependent malic enzyme 59 kDa isoform, mitochondrial precursor, putative…	10.964
8.2.10	TCA / org transformation.other organic acid transformatons.malic	ppa003142m|pacid:17668873	highly similar to ( 922) AT2G19900 | Symbols: ATNADP-ME1 | ATNADP-ME1 (NADP-malic enzyme 1); malate dehydrogenase (oxaloacetate-decarboxylating) (NADP+)/ malic enzyme/ oxidoreductase, acting on NADH or NADPH, NAD or NADP as acceptor | chr2:8592106-8595403 REVERSEhighly similar to ( 994) MAOX_VITVI NADP-dependent malic enzyme (EC 1.1.1.40) (NADP-ME) - Vitis vinifera (Grape)highly similar to ( 976)…	-1.091
9.1.1	mitochondrial electron transport / ATP synthesis.NADH-DH.complex I	ppa009505m|pacid:17642551	moderately similar to ( 398) AT2G20530 | Symbols: ATPHB6 | ATPHB6 (PROHIBITIN 6) | chr2:8842300-8843787 FORWARDmoderately similar to ( 415) loc_os03g62490 12003.m11125 protein mitochondrial prohibitin complex protein 2, putative, expressedBand_7_prohibitin PHB Band_7 HflC no original description	11.244
9.2.1.2	mitochondrial electron transport / ATP synthesis.NADH-DH.type II.external	ppa003367m|pacid:17657915	highly similar to ( 806) AT4G28220 | Symbols: NDB1 | NDB1 (NAD(P)H dehydrogenase B1); NADH dehydrogenase/ disulfide oxidoreductase | chr4:13993078-13995651 FORWARDhighly similar to ( 803) loc_os06g47000 12006.m71453 protein expressed proteinNdh Pyr_redox_2 HcaD NirB PRK09564 no original description	9.615
9.3	mitochondrial electron transport / ATP synthesis.electron transfer flavoprotein	ppa007655m|pacid:17650870	moderately similar to ( 436) AT1G50940 | Symbols: ETFALPHA | ETFALPHA (electron transfer flavoprotein alpha); FAD binding / electron carrier | chr1:18878038-18879939 REVERSEmoderately similar to ( 395) loc_os03g61920 12003.m11071 protein electron transfer flavoprotein alpha-subunit, mitochondrial precursor, putative, expressedFixB ETF_alpha ETF_alpha PRK11916 ETF fixB ETF no original description	-1.137
9.4	mitochondrial electron transport / ATP synthesis.alternative oxidase	ppa008213m|pacid:17663022	moderately similar to ( 471) AT5G64210 | Symbols: AOX2 | AOX2; alternative oxidase | chr5:25683965-25685664 REVERSEmoderately similar to ( 495) AOX2_SOYBN Alternative oxidase 2, mitochondrial precursor (EC 1.-.-.-) - Glycine max (Soybean)moderately similar to ( 439) loc_os04g51150 12004.m10011 protein transposon protein, putative, unclassified, expressedAOX AOX no original description	10.312
9.5	mitochondrial electron transport / ATP synthesis.cytochrome c reductase	ppa009909m|pacid:17654820	moderately similar to ( 396) AT5G13440 | Symbols: | ubiquinol-cytochrome C reductase iron-sulfur subunit, mitochondrial, putative / Rieske iron-sulfur protein, putative | chr5:4308431-4310022 REVERSEmoderately similar to ( 413) UCRI2_TOBAC Ubiquinol-cytochrome c reductase iron-sulfur subunit 2, mitochondrial precursor (EC 1.10.2.2) (Rieske iron-sulfur protein 2) (RISP2) - Nicotiana tabacum (Commo…	10.848
9.9	mitochondrial electron transport / ATP synthesis.F1-ATPase	ppa008674m|pacid:17662003	moderately similar to ( 496) AT2G33040 | Symbols: | ATP synthase gamma chain, mitochondrial (ATPC) | chr2:14018978-14021047 REVERSEhighly similar to ( 503) ATPG3_IPOBA ATP synthase gamma chain, mitochondrial precursor (EC 3.6.3.14) - Ipomoea batatas (Sweet potato) (Batate)moderately similar to ( 457) loc_os10g17280 12010.m04815 protein ATP synthase gamma chain, mitochondrial precursor, putative, …	10.475
9.9	mitochondrial electron transport / ATP synthesis.F1-ATPase	ppa010026m|pacid:17659379	moderately similar to ( 209) AT5G13450 | Symbols: | ATP synthase delta chain, mitochondrial, putative / H(+)-transporting two-sector ATPase, delta (OSCP) subunit, putative | chr5:4310558-4311941 REVERSEmoderately similar to ( 266) ATPO_IPOBA ATP synthase delta chain, mitochondrial precursor (EC 3.6.3.14) (Oligomycin sensitivity conferral protein) (OSCP) - Ipomoea batatas (Sweet potato) (Batate)mo…	12.157
9.9	mitochondrial electron transport / ATP synthesis.F1-ATPase	ppa012477m|pacid:17655349	moderately similar to ( 227) AT3G52300 | Symbols: ATPQ | ATPQ (ATP SYNTHASE D CHAIN, MITOCHONDRIAL) | chr3:19396689-19397866 FORWARDmoderately similar to ( 212) loc_os08g37320 12008.m26713 protein ATP synthase D chain, mitochondrial, putative, expressed no original description	12.259
10.1	cell wall.precursor synthesis	ppa004903m|pacid:17666247	highly similar to ( 828) AT1G31070 | Symbols: | UDP-N-acetylglucosamine pyrophosphorylase-related | chr1:11084951-11088361 FORWARDhighly similar to ( 793) loc_os08g10600 12008.m26617 protein UDP-N-acetylglucosamine pyrophosphorylase, putative, expressedCOG4284 UDPGP no original description	8.526
10.1	cell wall.precursor synthesis	ppa004485m|pacid:17650917	highly similar to ( 715) AT1G74910 | Symbols: | ADP-glucose pyrophosphorylase family protein | chr1:28135770-28138456 REVERSEhighly similar to ( 715) loc_os03g11050 12003.m35086 protein mannose-1-phosphate guanyltransferase, putative, expressedGCD1 NTP_transferase GlgC RfbA glgC no original description	11.646
10.1.1.1	cell wall.precursor synthesis.NDP sugar pyrophosphorylase.GDP mannose	ppa007618m|pacid:17658567	highly similar to ( 660) AT2G39770 | Symbols: CYT1, VTC1, SOZ1, EMB101, GMP1 | CYT1 (CYTOKINESIS DEFECTIVE 1); mannose-1-phosphate guanylyltransferase/ nucleotidyltransferase | chr2:16589401-16590741 FORWARDhighly similar to ( 652) loc_os08g13930 12008.m26632 protein mannose-1-phosphate guanyltransferase, putative, expressedGCD1 NTP_transferase RfbA GlmU GlgC glgC GalU COG1213 no original descrip…	10.98
10.1.3	cell wall.precursor synthesis.AXS	ppa006917m|pacid:17666536	highly similar to ( 744) AT1G08200 | Symbols: AXS2 | AXS2 (UDP-D-APIOSE/UDP-D-XYLOSE SYNTHASE 2); UDP-glucuronate decarboxylase | chr1:2574259-2576609 REVERSEhighly similar to ( 700) loc_os01g73790 12001.m13406 protein bifunctional polymyxin resistance arnA protein, putative, expressedPRK11908 PRK08125 Epimerase WcaG no original description	1.055
10.1.5	cell wall.precursor synthesis.UXS	ppa004626m|pacid:17647611	highly similar to ( 716) AT3G62830 | Symbols: UXS2, ATUXS2 | AUD1; UDP-glucuronate decarboxylase/ catalytic/ dTDP-glucose 4,6-dehydratase | chr3:23232539-23235353 FORWARDweakly similar to ( 111) GME1_ORYSA GDP-mannose 3,5-epimerase 1 (EC 5.1.3.18) (GDP-Man 3,5-epimerase 1) (OsGME-1) - Oryza sativa (Rice)highly similar to ( 653) loc_os05g29990 12005.m07235 protein UDP-glucuronic acid decarboxylase…	8.334
10.1.30.3	cell wall.precursor synthesis.sugar kinases.glucuronic acid kinase	ppa007623m|pacid:17661663	highly similar to ( 590) AT3G01640 | Symbols: | GHMP kinase family protein | chr3:239418-241198 FORWARDhighly similar to ( 537) loc_os11g11060 12011.m28759 protein ATP binding protein, putative, expressedERG12 no original description	10.713
10.5.1.1	cell wall.cell wall proteins.AGPs.AGP	ppa007675m|pacid:17652749	moderately similar to ( 434) AT4G12730 | Symbols: FLA2 | FLA2 (FASCICLIN-LIKE ARABINOGALACTAN 2) | chr4:7491598-7492809 REVERSEmoderately similar to ( 298) loc_os09g07350 12009.m04004 protein fasciclin-like arabinogalactan protein 8 precursor, putative, expressed no original description	12.435
10.5.1.1	cell wall.cell wall proteins.AGPs.AGP	ppa023463m|pacid:17652223	moderately similar to ( 318) AT3G46550 | Symbols: SOS5 | SOS5 (salt overly sensitive 5); polysaccharide binding / protein binding | chr3:17136612-17137874 REVERSEmoderately similar to ( 347) loc_os01g62380 12001.m150773 protein fasciclin-like arabinogalactan protein 8 precursor, putative, expressed no original description	11.421
10.5.1.1	cell wall.cell wall proteins.AGPs.AGP	ppa006726m|pacid:17649419	moderately similar to ( 409) AT5G55730 | Symbols: FLA1 | FLA1 (FASCICLIN-LIKE ARAB INOGALACTAN 1) | chr5:22558375-22560392 REVERSEmoderately similar to ( 280) loc_os08g23180 12008.m06339 protein fasciclin-like arabinogalactan protein 8 precursor, putative, expressed no original description	-1.91
10.5.1.1	cell wall.cell wall proteins.AGPs.AGP	ppa010321m|pacid:17663301	moderately similar to ( 234) AT2G04780 | Symbols: FLA7 | FLA7 (FASCICLIN-LIKE ARABINOOGALACTAN 7) | chr2:1677488-1678252 FORWARDweakly similar to ( 194) loc_os08g39270 12008.m07908 protein fasciclin-like arabinogalactan protein 7 precursor, putative, expressedFasciclin no original description	11.224
10.5.3	cell wall.cell wall proteins.LRR	ppa006630m|pacid:17648614	moderately similar to ( 454) AT4G29240 | Symbols: | leucine-rich repeat family protein / extensin family protein | chr4:14418826-14420073 FORWARDweakly similar to ( 134) RPK1_IPONI Receptor-like protein kinase precursor (EC 2.7.11.1) - Ipomoea nil (Japanese morning glory) (Pharbitis nil)moderately similar to ( 358) loc_os05g09640 12005.m05477 protein BRASSINOSTEROID INSENSITIVE 1 precursor, putat…	11.079
10.6.1	cell wall.degradation.cellulases and beta -1,4-glucanases	ppa002559m|pacid:17668765	highly similar to ( 995) AT5G04885 | Symbols: | glycosyl hydrolase family 3 protein | chr5:1423369-1426628 FORWARDhighly similar to ( 907) loc_os03g53800 12003.m101132 protein periplasmic beta-glucosidase precursor, putative, expressedBglX Glyco_hydro_3 Glyco_hydro_3_C no original description	-3.121
10.6.2	cell wall.degradation.mannan-xylose-arabinose-fucose	ppa015037m|pacid:17653108	nearly identical (1079) AT3G19620 | Symbols: | glycosyl hydrolase family 3 protein | chr3:6815613-6818308 REVERSEmoderately similar to ( 386) XYNB_PRUPE Putative beta-D-xylosidase (EC 3.2.1.-) (PpAz152) (Fragment) - Prunus persica (Peach)highly similar to ( 856) loc_os04g54810 12004.m10373 protein beta-D-xylosidase, putative, expressedGlyco_hydro_3 Glyco_hydro_3_C BglX no original description	12.509
10.6.2	cell wall.degradation.mannan-xylose-arabinose-fucose	ppa005849m|pacid:17658788	highly similar to ( 555) AT5G01930 | Symbols: | (1-4)-beta-mannan endohydrolase, putative | chr5:361189-362867 REVERSEmoderately similar to ( 448) loc_os05g25480 12005.m06841 protein hydrolase, hydrolyzing O-glycosyl compounds, putative, expressedCOG3934 no original description	12.495
10.7	cell wall.modification	ppa010171m|pacid:17643376	moderately similar to ( 301) AT3G45970 | Symbols: ATEXLA1, EXPL1, ATEXPL1, ATHEXP BETA 2.1 | ATEXLA1 (ARABIDOPSIS THALIANA EXPANSIN-LIKE A1) | chr3:16896238-16897189 FORWARDmoderately similar to ( 245) EXLA1_ORYSA Expansin-like A1 precursor (OsEXLA1) (OsEXPL1) (OsaEXPb2.1) - Oryza sativa (Rice)moderately similar to ( 245) loc_os03g04020 12003.m101177 protein expansin-like 3 precursor, putative, e…	10.486
10.7	cell wall.modification	ppa009472m|pacid:17664601	moderately similar to ( 472) AT5G65730 | Symbols: | xyloglucan:xyloglucosyl transferase, putative / xyloglucan endotransglycosylase, putative / endo-xyloglucan transferase, putative | chr5:26299080-26300290 FORWARDmoderately similar to ( 325) XTH_TOBAC Probable xyloglucan endotransglucosylase/hydrolase protein precursor (EC 2.4.1.207) - Nicotiana tabacum (Common tobacco)moderately similar to ( 31…	10.521
10.8.1	cell wall.pectin*esterases.PME	ppa003697m|pacid:17643450	highly similar to ( 619) AT1G11580 | Symbols: ATPMEPCRA, PMEPCRA | PMEPCRA (METHYLESTERASE PCR A); enzyme inhibitor/ pectinesterase | chr1:3888730-3890649 FORWARDmoderately similar to ( 453) PME3_CITSI Pectinesterase-3 precursor (EC 3.1.1.11) (Pectin methylesterase 3) (PE 3) - Citrus sinensis (Sweet orange)highly similar to ( 526) loc_os01g57854 12001.m11933 protein pectinesterase-1 precursor, pu…	12.873
10.8.1	cell wall.pectin*esterases.PME	ppa003307m|pacid:17666018	highly similar to ( 669) AT1G53840 | Symbols: ATPME1 | ATPME1; pectinesterase | chr1:20101533-20103458 FORWARDhighly similar to ( 748) PME3_PHAVU Pectinesterase-3 precursor (EC 3.1.1.11) (Pectin methylesterase 3) (PE 3) - Phaseolus vulgaris (Kidney bean) (French bean)moderately similar to ( 394) loc_os09g26360 12009.m05788 protein pectinesterase-3 precursor, putative, expressedPectinesterase PemB…	12.129
10.8.2	cell wall.pectin*esterases.acetyl esterase	ppa006668m|pacid:17654184	highly similar to ( 602) AT4G19420 | Symbols: | pectinacetylesterase family protein | chr4:10587504-10589807 REVERSEhighly similar to ( 549) loc_os02g47400 12002.m100327 protein carboxylic ester hydrolase, putative, expressedPAE no original description	12.854
10.8.2	cell wall.pectin*esterases.acetyl esterase	ppa006718m|pacid:17656191	highly similar to ( 553) AT4G19420 | Symbols: | pectinacetylesterase family protein | chr4:10587504-10589807 REVERSEhighly similar to ( 522) loc_os02g47400 12002.m100327 protein carboxylic ester hydrolase, putative, expressedPAE no original description	1.58
11.1.8	lipid metabolism.FA synthesis and FA elongation.acyl coa ligase	ppa004215m|pacid:17648712	highly similar to ( 739) AT3G48990 | Symbols: | AMP-dependent synthetase and ligase family protein | chr3:18159031-18161294 REVERSEweakly similar to ( 163) 4CL1_TOBAC 4-coumarate--CoA ligase 1 (EC 6.2.1.12) (4CL 1) (4-coumaroyl-CoA synthase 1) - Nicotiana tabacum (Common tobacco)highly similar to ( 640) loc_os04g58710 12004.m35525 protein peroxisomal-coenzyme A synthetase, putative, expressedCaiC…	11.917
11.1.8	lipid metabolism.FA synthesis and FA elongation.acyl coa ligase	ppa002031m|pacid:17640397	nearly identical (1086) AT1G55320 | Symbols: AAE18 | AAE18 (ACYL-ACTIVATING ENZYME 18); catalytic/ ligase | chr1:20634194-20636659 FORWARDnearly identical (1006) loc_os03g59080 12003.m10809 protein acyl-activating enzyme 18, putative, expressedAcs PRK03584 CaiC acsA PRK02239 PRK03613 AMP-binding PRK03429 PRK03582 PRK02530 PRK02167 PRK00851 PRK04664 PRK01291 PRK03914 PRK10524 PRK04319 PRK07770 PRK…	12.205
11.1.8	lipid metabolism.FA synthesis and FA elongation.acyl coa ligase	ppa001641m|pacid:17643776	nearly identical (1241) AT5G36880 | Symbols: | acetyl-CoA synthetase, putative / acetate-CoA ligase, putative | chr5:14534961-14540296 REVERSEvery weakly similar to (83.6) 4CL1_TOBAC 4-coumarate--CoA ligase 1 (EC 6.2.1.12) (4CL 1) (4-coumaroyl-CoA synthase 1) - Nicotiana tabacum (Common tobacco)nearly identical (1199) loc_os02g32490 12002.m08342 protein acetyl-coenzyme A synthetase, putative, exp…	8.777
11.1.9	lipid metabolism.FA synthesis and FA elongation.long chain fatty acid CoA ligase	ppa002006m|pacid:17664149	nearly identical (1069) AT2G04350 | Symbols: | long-chain-fatty-acid--CoA ligase family protein / long-chain acyl-CoA synthetase family protein (LACS8) | chr2:1516086-1519178 FORWARDvery weakly similar to (83.2) 4CL2_ORYSA 4-coumarate--CoA ligase 2 (EC 6.2.1.12) (4CL 2) (4-coumaroyl-CoA synthase 2) - Oryza sativa (Rice)nearly identical (1034) loc_os05g25310 12005.m083690 protein acyl-CoA syntheta…	12.183
11.1.9	lipid metabolism.FA synthesis and FA elongation.long chain fatty acid CoA ligase	ppa002540m|pacid:17665708	nearly identical (1063) AT4G23850 | Symbols: | long-chain-fatty-acid--CoA ligase / long-chain acyl-CoA synthetase | chr4:12403720-12408263 REVERSEvery weakly similar to (93.2) 4CL1_TOBAC 4-coumarate--CoA ligase 1 (EC 6.2.1.12) (4CL 1) (4-coumaroyl-CoA synthase 1) - Nicotiana tabacum (Common tobacco)nearly identical (1080) loc_os01g46750 12001.m150876 protein ACS-like protein, putative, expressedF…	10.748
11.1.9	lipid metabolism.FA synthesis and FA elongation.long chain fatty acid CoA ligase	ppa002256m|pacid:17642899	nearly identical (1147) AT5G27600 | Symbols: LACS7, ATLACS7 | LACS7 (LONG-CHAIN ACYL-COA SYNTHETASE 7); long-chain-fatty-acid-CoA ligase/ protein binding | chr5:9742616-9746795 FORWARDweakly similar to ( 118) 4CL2_PETCR 4-coumarate--CoA ligase 1 (EC 6.2.1.12) (4CL 1) (4-coumaroyl-CoA synthase 1) - Petroselinum crispum (Parsley) (Petroselinum hortense)nearly identical (1149) loc_os12g04990 12012.m…	12.169
11.5.3	lipid metabolism.glyceral metabolism.FAD-dependent glycerol-3-phosphate dehydrogenase	ppa002830m|pacid:17646294	highly similar to ( 987) AT3G10370 | Symbols: SDP6 | SDP6 (SUGAR-DEPENDENT 6); glycerol-3-phosphate dehydrogenase | chr3:3216502-3219027 FORWARDhighly similar to ( 940) loc_os04g14790 12004.m06716 protein glycerol-3-phosphate dehydrogenase, mitochondrial precursor, putative, expressedGlpA glpD glpA DAO no original description	4.768
11.8	lipid metabolism.'exotics'(steroids, squalene etc)	ppa010049m|pacid:17642189	moderately similar to ( 297) AT4G36750 | Symbols: | quinone reductase family protein | chr4:17324642-17326215 FORWARDmoderately similar to ( 216) loc_os03g53730 12003.m10343 protein flavoprotein wrbA, putative, expressedPRK03767 WrbA no original description	11.816
11.9.1	lipid metabolism.lipid degradation.palmitoyl[protein] hydrolase	ppa008372m|pacid:17667676	moderately similar to ( 474) AT3G60340 | Symbols: | palmitoyl protein thioesterase family protein | chr3:22304395-22306389 FORWARDmoderately similar to ( 437) loc_os10g41340 12010.m06898 protein palmitoyl-protein thioesterase 1 precursor, putative, expressedPalm_thioest no original description	1.119
11.9.3.1	lipid metabolism.lipid degradation.lysophospholipases.phospholipase D	ppa001519m|pacid:17650319	nearly identical (1423) AT1G52570 | Symbols: PLDALPHA2 | PLDALPHA2 (phosphlipase d alpha 2); phospholipase D | chr1:19583940-19586551 REVERSEnearly identical (1482) PLDA1_RICCO Phospholipase D alpha 1 precursor (EC 3.1.4.4) (PLD 1) (Choline phosphatase 1) (Phosphatidylcholine-hydrolyzing phospholipase D 1) - Ricinus communis (Castor bean)nearly identical (1381) loc_os01g07760 12001.m42610 protein…	10.646
11.9.3.2	lipid metabolism.lipid degradation.lysophospholipases.carboxylesterase	ppa010400m|pacid:17666571	moderately similar to ( 341) AT4G22300 | Symbols: SOBER1 | SOBER1 (SUPPRESSOR OF AVRBST-ELICITED RESISTANCE 1); carboxylesterase | chr4:11787560-11791055 REVERSEmoderately similar to ( 317) loc_os04g57370 12004.m10622 protein acyl-protein thioesterase 1, putative, expressedAbhydrolase_2 COG0400 no original description	10.75
11.9.3.2	lipid metabolism.lipid degradation.lysophospholipases.carboxylesterase	ppa009197m|pacid:17662344	moderately similar to ( 388) AT5G20060 | Symbols: | phospholipase/carboxylesterase family protein | chr5:6776800-6779447 FORWARDmoderately similar to ( 385) loc_os01g07960 12001.m42883 protein acyl-protein thioesterase 2, putative, expressedAbhydrolase_2 COG0400 no original description	12.462
11.9.3.3	lipid metabolism.lipid degradation.lysophospholipases.glycerophosphodiester phosphodiesterase	ppa006823m|pacid:17649651	highly similar to ( 579) AT1G74210 | Symbols: | glycerophosphoryl diester phosphodiesterase family protein | chr1:27910396-27912785 FORWARDhighly similar to ( 566) loc_os01g55780 12001.m11736 protein glycerophosphoryl diester phosphodiesterase precursor, putative, expressedglpQ GDPD UgpQ no original description	10.234
11.9.4.9	lipid metabolism.lipid degradation.beta-oxidation.multifunctional	ppa002036m|pacid:17645516	nearly identical (1140) AT3G06860 | Symbols: MFP2, ATMFP2 | MFP2 (MULTIFUNCTIONAL PROTEIN 2); 3-hydroxyacyl-CoA dehydrogenase/ enoyl-CoA hydratase | chr3:2161926-2166009 FORWARDnearly identical (1156) MFPA_CUCSA Glyoxysomal fatty acid beta-oxidation multifunctional protein MFP-a [Includes: Enoyl-CoA hydratase (EC 4.2.1.17); 3-2-trans-enoyl-CoA isomerase (EC 5.3.3.8); 3-hydroxybutyryl-CoA epimeras…	11.157
11.9.4.9	lipid metabolism.lipid degradation.beta-oxidation.multifunctional	ppa002052m|pacid:17661572	nearly identical (1017) AT4G29010 | Symbols: AIM1 | AIM1 (ABNORMAL INFLORESCENCE MERISTEM); enoyl-CoA hydratase | chr4:14297312-14302016 REVERSEhighly similar to ( 948) MFP_ORYSA Peroxisomal fatty acid beta-oxidation multifunctional protein (MFP) [Includes: Enoyl-CoA hydratase (EC 4.2.1.17); 3-2-trans-enoyl-CoA isomerase (EC 5.3.3.8); 3-hydroxybutyryl-CoA epimerase (EC 5.1.2.3); 3-hydroxyacyl-CoA…	10.281
12.1.1	N-metabolism.nitrate metabolism.NR	ppa009801m|pacid:17641377	moderately similar to ( 462) AT5G17770 | Symbols: ATCBR, CBR1 | ATCBR (ARABIDOPSIS THALIANA NADH:CYTOCHROME B5 REDUCTASE 1); cytochrome-b5 reductase | chr5:5864543-5866495 REVERSEweakly similar to ( 195) NIA_LOTJA Nitrate reductase [NADH] (EC 1.7.1.1) (NR) - Lotus japonicusmoderately similar to ( 436) loc_os01g59930 12001.m12127 protein NADH-cytochrome b5 reductase, putative, expressedUbiB FAD_bi…	10.234
13.1.1.1.1	amino acid metabolism.synthesis.central amino acid metabolism.GABA.Glutamate decarboxylase	ppa004567m|pacid:17662045	highly similar to ( 825) AT2G02010 | Symbols: GAD4 | GAD4 (glutamate decarboxylase 4); calmodulin binding | chr2:474375-476495 REVERSEhighly similar to ( 810) DCE_PETHY Glutamate decarboxylase (EC 4.1.1.15) (GAD) - Petunia hybrida (Petunia)highly similar to ( 819) loc_os08g36320 12008.m080179 protein glutamate decarboxylase, putative, expressedGadB Pyridoxal_deC no original description	11.956
13.1.1.3.11	amino acid metabolism.synthesis.central amino acid metabolism.alanine.alanine-glyoxylate aminotransferase	ppa004811m|pacid:17667042	highly similar to ( 793) AT4G39660 | Symbols: AGT2 | AGT2 (ALANINE:GLYOXYLATE AMINOTRANSFERASE 2); alanine-glyoxylate transaminase/ catalytic/ pyridoxal phosphate binding / transaminase | chr4:18406797-18409262 FORWARDvery weakly similar to (90.9) GSA_HORVU Glutamate-1-semialdehyde 2,1-aminomutase, chloroplast precursor (EC 5.4.3.8) (GSA) (Glutamate-1-semialdehyde aminotransferase) (GSA-AT) - Hor…	12.948
13.1.2.2	amino acid metabolism.synthesis.glutamate family.proline	ppa009813m|pacid:17655142	moderately similar to ( 387) AT5G14800 | Symbols: P5CR, AT-P5R, AT-P5C1, EMB2772 | P5CR (PYRROLINE-5- CARBOXYLATE (P5C) REDUCTASE); pyrroline-5-carboxylate reductase | chr5:4786353-4787618 REVERSEmoderately similar to ( 404) P5CR_ACTCH Pyrroline-5-carboxylate reductase (EC 1.5.1.2) (P5CR) (P5C reductase) - Actinidia chinensis (Kiwi) (Yangtao)moderately similar to ( 345) loc_os01g71990 12001.m1323…	-8.457
13.1.3.4	amino acid metabolism.synthesis.aspartate family.methionine	ppa001783m|pacid:17654887	nearly identical (1384) AT5G17920 | Symbols: ATCIMS | ATMS1; 5-methyltetrahydropteroyltriglutamate-homocysteine S-methyltransferase/ methionine synthase | chr5:5935771-5939195 FORWARDnearly identical (1394) METE_CATRO 5-methyltetrahydropteroyltriglutamate--homocysteine methyltransferase (EC 2.1.1.14) (Vitamin-B12-independent methionine synthase isozyme) (Cobalamin-independent methionine synthase …	2.051
13.1.3.5.2	amino acid metabolism.synthesis.aspartate family.lysine.dihydrodipicolinate reductase	ppa010095m|pacid:17660451	moderately similar to ( 446) AT3G59890 | Symbols: | dihydrodipicolinate reductase family protein | chr3:22124497-22126491 REVERSEmoderately similar to ( 392) loc_os02g24020 12002.m07550 protein dihydrodipicolinate reductase, putative, expressedDapB_C PRK00048 no original description	13.027
13.1.3.6.1.2	amino acid metabolism.synthesis.aspartate family.misc.homoserine.aspartate semialdehyde dehydrogenase	ppa007135m|pacid:17655950	highly similar to ( 592) AT1G14810 | Symbols: | semialdehyde dehydrogenase family protein | chr1:5102684-5104633 REVERSEmoderately similar to ( 493) loc_os03g55280 12003.m10443 protein aspartate-semialdehyde dehydrogenase, putative, expressedPRK06598 Asd PRK06728 PRK05671 PRK08040 PRK08664 Semialdhyde_dh Semialdhyde_dhC no original description	2.043
13.1.4.1.4	amino acid metabolism.synthesis.branched chain group.common.branched-chain amino acid aminotransferase	ppa008101m|pacid:17662331	moderately similar to ( 458) AT1G10070 | Symbols: ATBCAT-2 | ATBCAT-2 (ARABIDOPSIS THALIANA BRANCHED-CHAIN AMINO ACID TRANSAMINASE 2); branched-chain-amino-acid transaminase/ catalytic | chr1:3288672-3290164 FORWARDmoderately similar to ( 452) loc_os05g48450 12005.m083809 protein branched-chain-amino-acid aminotransferase, putative, expressedPRK06606 BCAT_beta_family Aminotran_4 PLPDE_IV IlvE D-A…	-2.238
13.1.6.1.2	amino acid metabolism.synthesis.aromatic aa.chorismate.3-dehydroquinate synthase	ppa004784m|pacid:17645772	highly similar to ( 635) AT5G66120 | Symbols: | 3-dehydroquinate synthase, putative | chr5:26431516-26433649 REVERSEhighly similar to ( 624) loc_os09g36800 12009.m06629 protein 3-dehydroquinate synthase, putative, expressedaroB AroB DHQ_synthase aroB no original description	10.508
13.1.6.1.10	amino acid metabolism.synthesis.aromatic aa.chorismate.dehydroquinate/shikimate dehydrogenase	ppa004515m|pacid:17652373	highly similar to ( 633) AT3G06350 | Symbols: EMB3004, MEE32 | MEE32 (MATERNAL EFFECT EMBRYO ARREST 32); 3-dehydroquinate dehydratase/ NADP or NADPH binding / binding / catalytic/ shikimate 5-dehydrogenase | chr3:1924536-1927701 REVERSEhighly similar to ( 565) loc_os12g34874 12012.m73984 protein shikimate dehydrogenase, putative, expressedAroE aroE aroDE DHQase_I DHquinase_I AroD PRK12548 PRK1254…	11.907
13.1.6.2	amino acid metabolism.synthesis.aromatic aa.phenylalanine and tyrosine	ppa006806m|pacid:17659995	highly similar to ( 598) AT1G80360 | Symbols: | aminotransferase class I and II family protein | chr1:30208736-30210643 REVERSEhighly similar to ( 610) loc_os01g08270 12001.m42887 protein transaminase/ transferase, transferring nitrogenous groups, putative, expressedPRK05957 COG0436 Aminotran_1_2 PRK07550 PRK07212 PRK07367 PRK08362 PRK07568 PRK05794 ARO8 PRK08069 PRK07309 PRK08361 HisC PRK07683 P…	11.328
13.1.6.5.2	amino acid metabolism.synthesis.aromatic aa.tryptophan.anthranilate phosphoribosyltransferase	ppa003205m|pacid:17654456	highly similar to ( 846) AT1G70570 | Symbols: | anthranilate phosphoribosyltransferase, putative | chr1:26608719-26612062 FORWARDhighly similar to ( 742) loc_os02g03850 12002.m05734 protein expressed proteinTrpD PRK07394 no original description	-12.12
13.1.6.5.2	amino acid metabolism.synthesis.aromatic aa.tryptophan.anthranilate phosphoribosyltransferase	ppa019367m|pacid:17645818	moderately similar to ( 396) AT5G17990 | Symbols: TRP1, pat1 | TRP1 (tryptophan biosynthesis 1); anthranilate phosphoribosyltransferase | chr5:5957330-5959681 FORWARDmoderately similar to ( 328) loc_os03g03450 12003.m34993 protein anthranilate phosphoribosyltransferase, chloroplast precursor, putative, expressedtrpD TrpD Glycos_transf_3 PRK09522 PRK07394 no original description	11.795
13.1.7.6	amino acid metabolism.synthesis.histidine.imidazoleglycerol-phosphate dehydratase	ppa009591m|pacid:17646229	moderately similar to ( 350) AT3G22425 | Symbols: IGPD | IGPD; imidazoleglycerol-phosphate dehydratase | chr3:7951110-7952853 FORWARDmoderately similar to ( 356) HIS7_PEA Imidazoleglycerol-phosphate dehydratase (EC 4.2.1.19) (IGPD) - Pisum sativum (Garden pea)moderately similar to ( 329) loc_os04g52710 12004.m35460 protein imidazoleglycerol-phosphate dehydratase, putative, expressedhisF HisB PRK0…	10.461
13.1.7.7	amino acid metabolism.synthesis.histidine.histidinol-phosphate aminotransferase	ppa006306m|pacid:17660572	highly similar to ( 611) AT5G10330 | Symbols: EMB2196, HPA1, HISN6A, ATHPA1 | HPA1 (HISTIDINOL PHOSPHATE AMINOTRANSFERASE 1); histidinol-phosphate transaminase | chr5:3248027-3249693 REVERSEhighly similar to ( 622) HIS8_TOBAC Histidinol-phosphate aminotransferase, chloroplast precursor (EC 2.6.1.9) (Imidazole acetol-phosphate transaminase) - Nicotiana tabacum (Common tobacco)highly similar to ( 5…	9.269
13.1.7.9	amino acid metabolism.synthesis.histidine.histidinol dehydrogenase	ppa005890m|pacid:17653764	highly similar to ( 721) AT5G63890 | Symbols: ATHDH | ATHDH (HISTIDINOL DEHYDROGENASE); histidinol dehydrogenase | chr5:25565600-25568104 REVERSEhighly similar to ( 715) HISX_ORYSA Histidinol dehydrogenase, chloroplast precursor (EC 1.1.1.23) (HDH) - Oryza sativa (Rice)highly similar to ( 715) loc_os01g13190 12001.m07929 protein histidinol dehydrogenase, chloroplast precursor, putative, expressed…	11.619
13.2.2.3	amino acid metabolism.degradation.glutamate family.arginine	ppa009813m|pacid:17655142	moderately similar to ( 387) AT5G14800 | Symbols: P5CR, AT-P5R, AT-P5C1, EMB2772 | P5CR (PYRROLINE-5- CARBOXYLATE (P5C) REDUCTASE); pyrroline-5-carboxylate reductase | chr5:4786353-4787618 REVERSEmoderately similar to ( 404) P5CR_ACTCH Pyrroline-5-carboxylate reductase (EC 1.5.1.2) (P5CR) (P5C reductase) - Actinidia chinensis (Kiwi) (Yangtao)moderately similar to ( 345) loc_os01g71990 12001.m1323…	-8.457
13.2.3.1.1	amino acid metabolism.degradation.aspartate family.asparagine.L-asparaginase	ppa008761m|pacid:17656360	moderately similar to ( 429) AT5G08100 | Symbols: | L-asparaginase / L-asparagine amidohydrolase | chr5:2593242-2594586 REVERSEmoderately similar to ( 427) ASPG_LUPLU L-asparaginase precursor (EC 3.5.1.1) (L-asparagine amidohydrolase) [Contains: L-asparaginase subunit alpha; L-asparaginase subunit beta] - Lupinus luteus (European yellow lupin)moderately similar to ( 364) loc_os03g40070 12003.m090…	-1.112
13.2.5.2	amino acid metabolism.degradation.serine-glycine-cysteine group.glycine	ppa000675m|pacid:17651657	nearly identical (1827) AT4G33010 | Symbols: AtGLDP1 | AtGLDP1 (Arabidopsis thaliana glycine decarboxylase P-protein 1); catalytic/ glycine dehydrogenase (decarboxylating)/ pyridoxal phosphate binding | chr4:15927133-15931150 REVERSEnearly identical (1835) GCSP_SOLTU Glycine dehydrogenase [decarboxylating], mitochondrial precursor (EC 1.4.4.2) (Glycine decarboxylase) (Glycine cleavage system P-pr…	12.396
13.2.5.3	amino acid metabolism.degradation.serine-glycine-cysteine group.cysteine	ppa007180m|pacid:17658351	highly similar to ( 558) AT1G79230 | Symbols: ST1, ATMST1, MST1, ATRDH1 | MST1 (MERCAPTOPYRUVATE SULFURTRANSFERASE 1); 3-mercaptopyruvate sulfurtransferase/ sulfurtransferase/ thiosulfate sulfurtransferase | chr1:29801358-29803679 FORWARDhighly similar to ( 501) loc_os12g41500 12012.m07931 protein thiosulfate sulfurtransferase, putative, expressedSseA sseA TST_Repeat_1 TST_Repeat_2 TST_Repeats PR…	-10.053
13.2.6.2	amino acid metabolism.degradation.aromatic aa.tyrosine	ppa005032m|pacid:17665384	highly similar to ( 622) AT2G22250 | Symbols: ATAAT, AAT, MEE17 | aminotransferase class I and II family protein | chr2:9458011-9460297 REVERSEvery weakly similar to (81.3) 1A1C_SOYBN 1-aminocyclopropane-1-carboxylate synthase (EC 4.4.1.14) (ACC synthase) (S-adenosyl-L-methionine methylthioadenosine-lyase) - Glycine max (Soybean)highly similar to ( 624) loc_os01g65090 12001.m42770 protein asparta…	-1.446
15	metal handling	ppa004802m|pacid:17662666	highly similar to ( 847) AT4G14040 | Symbols: EDA38, SBP2 | SBP2 (SELENIUM-BINDING PROTEIN 2); selenium binding | chr4:8100691-8102828 REVERSEhighly similar to ( 805) loc_os01g68770 12001.m12979 protein selenium-binding protein, putative, expressedSBP56 no original description	10.557
16.1.2.2	secondary metabolism.isoprenoids.mevalonate pathway.HMG-CoA synthase	ppa005266m|pacid:17669312	highly similar to ( 716) AT4G11820 | Symbols: MVA1 | MVA1; acetyl-CoA C-acetyltransferase/ hydroxymethylglutaryl-CoA synthase | chr4:7109124-7111901 REVERSEhighly similar to ( 692) loc_os09g34960 12009.m06496 protein hydroxymethylglutaryl-CoA synthase, putative, expressedHMG_CoA_synt_C PksG HMG_CoA_synt_N init_cond_enzymes PRK04262 no original description	10.114
16.1.2.4	secondary metabolism.isoprenoids.mevalonate pathway.mevalonate kinase	ppa006979m|pacid:17655694	moderately similar to ( 450) AT5G27450 | Symbols: MVK, MK | MK (MEVALONATE KINASE); mevalonate kinase | chr5:9691051-9692975 FORWARDmoderately similar to ( 399) loc_os10g18220 12010.m04902 protein mevalonate kinase, putative, expressedERG12 PRK03926 no original description	8.991
16.1.2.5	secondary metabolism.isoprenoids.mevalonate pathway.phosphomevalonate kinase	ppa004466m|pacid:17656242	highly similar to ( 604) AT1G31910 | Symbols: | GHMP kinase family protein | chr1:11459050-11461649 FORWARDhighly similar to ( 559) loc_os03g14830 12003.m06920 protein phosphomevalonate kinase, putative, expressedERG8 no original description	12.246
16.1.2.6	secondary metabolism.isoprenoids.mevalonate pathway.mevalonate diphosphate decarboxylase	ppa006290m|pacid:17648217	highly similar to ( 673) AT3G54250 | Symbols: | mevalonate diphosphate decarboxylase, putative | chr3:20082468-20084688 REVERSEhighly similar to ( 630) loc_os02g01920 12002.m05542 protein diphosphomevalonate decarboxylase, putative, expressedMVD1 no original description	11.639
16.1.2.9	secondary metabolism.isoprenoids.mevalonate pathway.farnesyl pyrophosphate synthetase	ppa008181m|pacid:17647233	highly similar to ( 588) AT5G47770 | Symbols: FPS1 | FPS1 (FARNESYL DIPHOSPHATE SYNTHASE 1); dimethylallyltranstransferase/ geranyltranstransferase | chr5:19345297-19347415 FORWARDhighly similar to ( 589) FPPS_HELAN Farnesyl pyrophosphate synthetase (FPP synthetase) (FPS) (Farnesyl diphosphate synthetase) [Includes: Dimethylallyltranstransferase (EC 2.5.1.1); Geranyltranstransferase (EC 2.5.1.10)…	10.988
16.2	secondary metabolism.phenylpropanoids	ppa005774m|pacid:17641433	highly similar to ( 587) AT5G23940 | Symbols: EMB3009 | EMB3009 (embryo defective 3009); transferase/ transferase, transferring acyl groups other than amino-acyl groups | chr5:8076616-8079677 REVERSEvery weakly similar to (95.1) HCBT1_DIACA Anthranilate N-benzoyltransferase protein 1 (EC 2.3.1.144) (Anthranilate N-hydroxycinnamoyl/benzoyltransferase 1) - Dianthus caryophyllus (Carnation) (Clove p…	12.277
16.2.1.6	secondary metabolism.phenylpropanoids.lignin biosynthesis.CCoAOMT	ppa010497m|pacid:17659625	moderately similar to ( 464) AT4G34050 | Symbols: | caffeoyl-CoA 3-O-methyltransferase, putative | chr4:16310844-16311973 FORWARDmoderately similar to ( 466) CAMT5_TOBAC Caffeoyl-CoA O-methyltransferase 5 (EC 2.1.1.104) (Trans-caffeoyl-CoA 3-O-methyltransferase 5) (CCoAMT-5) (CCoAOMT-5) - Nicotiana tabacum (Common tobacco)moderately similar to ( 434) loc_os06g06980 12006.m31989 protein caffeoyl-C…	10.043
16.2.1.10	secondary metabolism.phenylpropanoids.lignin biosynthesis.CAD	ppa007605m|pacid:17654073	moderately similar to ( 455) AT4G39330 | Symbols: ATCAD9, CAD9 | CAD9 (CINNAMYL ALCOHOL DEHYDROGENASE 9); binding / catalytic/ oxidoreductase/ zinc ion binding | chr4:18291268-18292740 FORWARDmoderately similar to ( 499) MTDH_FRAAN Probable mannitol dehydrogenase (EC 1.1.1.255) (NAD-dependent mannitol dehydrogenase) - Fragaria ananassa (Strawberry)moderately similar to ( 407) loc_os10g29470 12010…	12.204
16.4.1	secondary metabolism.N misc.alkaloid-like	ppa006884m|pacid:17664564	highly similar to ( 605) AT1G08470 | Symbols: | strictosidine synthase family protein | chr1:2682262-2683977 REVERSEweakly similar to ( 162) STSY_CATRO Strictosidine synthase precursor (EC 4.3.3.2) - Catharanthus roseus (Rosy periwinkle) (Madagascar periwinkle)highly similar to ( 508) loc_os03g53950 12003.m10360 protein strictosidine synthase precursor, putative, expressedStr_synth COG3386 no ori…	10.66
16.5.99.1	secondary metabolism.sulfur-containing.misc.alliinase	ppa005490m|pacid:17661444	moderately similar to ( 453) AT1G34060 | Symbols: | alliinase family protein | chr1:12396561-12398299 REVERSEmoderately similar to ( 378) loc_os01g52010 12001.m11376 protein alliin lyase precursor, putative, expressedAlliinase_C EGF_alliinase no original description	11.956
16.8.2	secondary metabolism.flavonoids.chalcones	ppa011189m|pacid:17668204	moderately similar to ( 278) AT1G53520 | Symbols: | chalcone-flavanone isomerase-related | chr1:19976485-19977915 REVERSEweakly similar to ( 172) loc_os02g21520 12002.m07391 protein chalcone isomerase 3, putative, expressed no original description	12.53
16.8.2	secondary metabolism.flavonoids.chalcones	ppa006899m|pacid:17650354	highly similar to ( 688) AT5G13930 | Symbols: CHS, TT4, ATCHS | TT4 (TRANSPARENT TESTA 4); naringenin-chalcone synthase | chr5:4488762-4490035 FORWARDhighly similar to ( 739) CHSJ_PETHY Chalcone synthase J (EC 2.3.1.74) (Naringenin-chalcone synthase J) - Petunia hybrida (Petunia)highly similar to ( 694) loc_os11g32650 12011.m07166 protein chalcone synthase, putative, expressedChal_sti_synt_N CHS_…	11.52
16.8.2	secondary metabolism.flavonoids.chalcones	ppa006888m|pacid:17658940	highly similar to ( 665) AT5G13930 | Symbols: CHS, TT4, ATCHS | TT4 (TRANSPARENT TESTA 4); naringenin-chalcone synthase | chr5:4488762-4490035 FORWARDhighly similar to ( 706) CHSJ_PETHY Chalcone synthase J (EC 2.3.1.74) (Naringenin-chalcone synthase J) - Petunia hybrida (Petunia)highly similar to ( 672) loc_os11g32650 12011.m07166 protein chalcone synthase, putative, expressedChal_sti_synt_N CHS_…	12.513
16.8.3.1	secondary metabolism.flavonoids.dihydroflavonols.dihydroflavonol 4-reductase	ppa008618m|pacid:17667519	highly similar to ( 540) AT1G51410 | Symbols: | cinnamyl-alcohol dehydrogenase, putative (CAD) | chr1:19059885-19061424 FORWARDmoderately similar to ( 229) DFRA_DIACA Dihydroflavonol-4-reductase (EC 1.1.1.219) (DFR) (Dihydrokaempferol 4-reductase) - Dianthus caryophyllus (Carnation) (Clove pink)moderately similar to ( 492) loc_os01g34480 12001.m150871 protein dihydroflavonol-4-reductase, putative…	10.742
16.8.3.1	secondary metabolism.flavonoids.dihydroflavonols.dihydroflavonol 4-reductase	ppa008662m|pacid:17648353	highly similar to ( 511) AT5G58490 | Symbols: | cinnamoyl-CoA reductase family | chr5:23643068-23644455 FORWARDweakly similar to ( 186) DFRA_DIACA Dihydroflavonol-4-reductase (EC 1.1.1.219) (DFR) (Dihydrokaempferol 4-reductase) - Dianthus caryophyllus (Carnation) (Clove pink)moderately similar to ( 390) loc_os03g60380 12003.m10928 protein dihydroflavonol-4-reductase, putative, expressedWcaG Epime…	11.984
16.10	secondary metabolism.simple phenols	ppa003580m|pacid:17644846	highly similar to ( 530) AT5G48100 | Symbols: TT10, LAC15, ATLAC15 | TT10 (TRANSPARENT TESTA 10); copper ion binding / laccase | chr5:19489530-19492582 REVERSEweakly similar to ( 194) ASO_CUCSA L-ascorbate oxidase precursor (EC 1.10.3.3) (Ascorbase) (ASO) - Cucumis sativus (Cucumber)highly similar to ( 545) loc_os02g51440 12002.m10178 protein laccase, putativeCu-oxidase_3 Cu-oxidase_2 Cu-oxidase …	9.193
17.1.3	hormone metabolism.abscisic acid.induced-regulated-responsive-activated	ppa009125m|pacid:17668621	moderately similar to ( 271) AT1G28200 | Symbols: FIP1 | FIP1 (FH INTERACTING PROTEIN 1) | chr1:9850395-9852300 REVERSEmoderately similar to ( 263) loc_os03g08860 12003.m35053 protein FIP1, putative, expressed no original description	9.627
17.2.1	hormone metabolism.auxin.synthesis-degradation	ppa005751m|pacid:17645557	highly similar to ( 634) AT1G51760 | Symbols: IAR3, JR3 | IAR3 (IAA-ALANINE RESISTANT 3); IAA-Ala conjugate hydrolase/ metallopeptidase | chr1:19199562-19201424 FORWARDhighly similar to ( 593) loc_os01g37960 12001.m10082 protein IAA-amino acid hydrolase ILR1-like 4 precursor, putative, expressedAbgB Peptidase_M20 no original description	-8.699
17.2.3	hormone metabolism.auxin.induced-regulated-responsive-activated	ppa007985m|pacid:17650645	moderately similar to ( 409) AT1G60690 | Symbols: | aldo/keto reductase family protein | chr1:22349892-22351668 REVERSEmoderately similar to ( 373) A115_TOBAC Auxin-induced protein PCNT115 - Nicotiana tabacum (Common tobacco)highly similar to ( 507) loc_os10g28320 12010.m22021 protein auxin-induced protein PCNT115, putative, expressedTas Aldo_ket_red ARA1 COG4989 PRK10376 COG1453 PRK09912 PRK1062…	10.656
17.2.3	hormone metabolism.auxin.induced-regulated-responsive-activated	ppa010420m|pacid:17663620	moderately similar to ( 392) AT3G22850 | Symbols: | unknown protein | chr3:8089067-8090275 FORWARDweakly similar to ( 128) TSJT1_TOBAC Stem-specific protein TSJT1 - Nicotiana tabacum (Common tobacco)moderately similar to ( 338) loc_os03g53270 12003.m35408 protein stem-specific protein TSJT1, putative, expressedWali7 no original description	10.608
17.2.3	hormone metabolism.auxin.induced-regulated-responsive-activated	ppa006889m|pacid:17648968	moderately similar to ( 424) AT3G25290 | Symbols: | auxin-responsive family protein | chr3:9208955-9210353 FORWARDmoderately similar to ( 333) loc_os08g41280 12008.m08106 protein membrane protein, putative, expressedB561 DUF568 no original description	10.308
17.2.3	hormone metabolism.auxin.induced-regulated-responsive-activated	ppa008145m|pacid:17667827	highly similar to ( 519) AT1G60710 | Symbols: ATB2 | ATB2; oxidoreductase | chr1:22355073-22356627 REVERSEmoderately similar to ( 463) A115_TOBAC Auxin-induced protein PCNT115 - Nicotiana tabacum (Common tobacco)highly similar to ( 522) loc_os04g26910 12004.m07816 protein auxin-induced protein PCNT115, putative, expressedTas Aldo_ket_red ARA1 COG4989 PRK10376 PRK10625 COG1453 PRK09912 dkgB no ori…	10.116
17.2.3	hormone metabolism.auxin.induced-regulated-responsive-activated	ppa010785m|pacid:17665234	moderately similar to ( 384) AT5G19140 | Symbols: ATAILP1, AILP1 | AILP1 | chr5:6423398-6425785 FORWARDweakly similar to ( 128) TSJT1_TOBAC Stem-specific protein TSJT1 - Nicotiana tabacum (Common tobacco)moderately similar to ( 314) loc_os12g05050 12012.m04498 protein stem-specific protein TSJT1, putative, expressedWali7 no original description	10.886
17.3.1.2.2	hormone metabolism.brassinosteroid.synthesis-degradation.sterols.SMT2	ppa008084m|pacid:17659568	highly similar to ( 623) AT5G13710 | Symbols: SMT1, CPH | SMT1 (STEROL METHYLTRANSFERASE 1); sterol 24-C-methyltransferase | chr5:4424048-4426866 REVERSEhighly similar to ( 592) SMT1_ORYSA Cycloartenol-C-24-methyltransferase 1 (EC 2.1.1.41) (24-sterol C-methyltransferase 1) (Sterol C-methyltransferase 1) - Oryza sativa (Rice)highly similar to ( 595) loc_os07g10600 12007.m28956 protein cycloarteno…	10.208
17.3.1.2.8	hormone metabolism.brassinosteroid.synthesis-degradation.sterols.DWF1	ppa003520m|pacid:17664217	highly similar to ( 937) AT3G19820 | Symbols: DWF1, DIM, EVE1, DIM1, CBB1 | DWF1 (DWARF 1); calmodulin binding / catalytic | chr3:6879835-6881616 REVERSEnearly identical (1013) DIM_PEA Cell elongation protein diminuto - Pisum sativum (Garden pea)highly similar to ( 983) loc_os10g25780 12010.m21783 protein cell elongation protein diminuto, putative, expressedGlcD no original description	11.63
17.5.1	hormone metabolism.ethylene.synthesis-degradation	ppa007636m|pacid:17664178	highly similar to ( 570) AT3G51240 | Symbols: F3H, TT6, F3'H | F3H (FLAVANONE 3-HYDROXYLASE); naringenin 3-dioxygenase | chr3:19025409-19026658 FORWARDhighly similar to ( 639) FL3H_MALDO Naringenin,2-oxoglutarate 3-dioxygenase (EC 1.14.11.9) (Flavonone-3-hydroxylase) (F3H) (FHT) - Malus domestica (Apple) (Malus sylvestris)highly similar to ( 524) loc_os04g56700 12004.m10557 protein naringenin,2-o…	-1.588
17.5.1	hormone metabolism.ethylene.synthesis-degradation	ppa009067m|pacid:17657150	moderately similar to ( 390) AT1G14130 | Symbols: | 2-oxoglutarate-dependent dioxygenase, putative | chr1:4836041-4837040 REVERSEweakly similar to ( 101) ACCO_ACTCH 1-aminocyclopropane-1-carboxylate oxidase (EC 1.14.17.4) (ACC oxidase) (Ethylene-forming enzyme) (EFE) - Actinidia chinensis (Kiwi) (Yangtao)moderately similar to ( 325) loc_os04g39980 12004.m08982 protein gibberellin 20 oxidase 2, pu…	11.399
17.6.3	hormone metabolism.gibberelin.induced-regulated-responsive-activated	ppa024899m|pacid:17656297	no original description	11.42
17.7.1.2	hormone metabolism.jasmonate.synthesis-degradation.lipoxygenase	ppa001016m|pacid:17657790	nearly identical (1154) AT1G55020 | Symbols: LOX1 | LOX1; lipoxygenase | chr1:20525798-20530143 FORWARDnearly identical (1159) LOX1_SOLTU Lipoxygenase 1 (EC 1.13.11.12) - Solanum tuberosum (Potato)highly similar to ( 979) loc_os03g49380 12003.m35371 protein lipoxygenase 4, putative, expressedLipoxygenase PLAT_LH2 LH2 PLAT no original description	10.028
17.7.1.2	hormone metabolism.jasmonate.synthesis-degradation.lipoxygenase	ppa001634m|pacid:17642948	nearly identical (1021) AT3G45140 | Symbols: LOX2, ATLOX2 | LOX2 (LIPOXYGENASE 2); lipoxygenase | chr3:16525437-16529233 FORWARDhighly similar to ( 974) LOXC2_ORYSA Probable lipoxygenase 8, chloroplast precursor (EC 1.13.11.12) - Oryza sativa (Rice)highly similar to ( 974) loc_os08g39850 12008.m26741 protein lipoxygenase 8, chloroplast precursor, putative, expressedLipoxygenase PLAT_LH2 no origin…	10.619
17.7.1.2	hormone metabolism.jasmonate.synthesis-degradation.lipoxygenase	ppa001064m|pacid:17645439	nearly identical (1095) AT1G67560 | Symbols: | lipoxygenase family protein | chr1:25319926-25324117 FORWARDhighly similar to ( 887) LOX6_ORYSA Probable lipoxygenase 6 (EC 1.13.11.12) - Oryza sativa (Rice)highly similar to ( 887) loc_os03g08220 12003.m06331 protein lipoxygenase 6, putative, expressedLipoxygenase PLAT_LH2 no original description	7.822
17.7.1.3	hormone metabolism.jasmonate.synthesis-degradation.allene oxidase synthase	ppa004133m|pacid:17646897	highly similar to ( 679) AT5G42650 | Symbols: AOS, CYP74A, DDE2 | AOS (ALLENE OXIDE SYNTHASE); allene oxide synthase/ hydro-lyase/ oxygen binding | chr5:17097803-17099359 REVERSEhighly similar to ( 586) C74A1_ORYSA Cytochrome P450 74A1, chloroplast precursor (EC 4.2.1.92) (Allene oxide synthase 1) (Hydroperoxide dehydrase 1) - Oryza sativa (Rice)highly similar to ( 586) loc_os03g55800 12003.m1049…	9.574
17.7.1.3	hormone metabolism.jasmonate.synthesis-degradation.allene oxidase synthase	ppa004799m|pacid:17646202	moderately similar to ( 493) AT4G15440 | Symbols: HPL1, CYP74B2 | HPL1 (HYDROPEROXIDE LYASE 1); electron carrier/ heme binding / iron ion binding / monooxygenase | chr4:8835869-8838462 FORWARDmoderately similar to ( 340) C74A4_ORYSA Cytochrome P450 74A4 (EC 4.2.1.92) (Allene oxide synthase 4) (Hydroperoxide dehydrase 4) - Oryza sativa (Rice)moderately similar to ( 454) loc_os02g02000 12002.m05550…	11.365
17.7.1.5	hormone metabolism.jasmonate.synthesis-degradation.12-Oxo-PDA-reductase	ppa006756m|pacid:17662928	highly similar to ( 569) AT2G06050 | Symbols: OPR3 | OPR3 (OPDA-REDUCTASE 3); 12-oxophytodienoate reductase | chr2:2359240-2361971 REVERSEhighly similar to ( 561) loc_os08g35740 12008.m080177 protein 12-oxophytodienoate reductase 3, putative, expressedOYE_like_FMN NemA PRK10605 Oxidored_FMN OYE_like_FMN_family OYE_YqiM_FMN OYE_like_5_FMN OYE_like_4_FMN OYE_like_3_FMN OYE_like_2_FMN DCR_FMN PRK082…	1.954
18.2	Co-factor and vitamine metabolism.thiamine	ppa007657m|pacid:17660003	highly similar to ( 501) AT5G54770 | Symbols: THI1, TZ, THI4 | THI1; protein homodimerization | chr5:22246634-22247891 FORWARDhighly similar to ( 515) THI4_CITSI Thiazole biosynthetic enzyme, chloroplast precursor - Citrus sinensis (Sweet orange)moderately similar to ( 484) loc_os07g34570 12007.m28985 protein thiazole biosynthetic enzyme 1-1, chloroplast precursor, putative, expressedThi4 THI4 PR…	-11.162
18.3.2	Co-factor and vitamine metabolism.riboflavin.riboflavin synthase	ppa010865m|pacid:17662697	moderately similar to ( 261) AT2G44050 | Symbols: COS1 | COS1 (COI1 SUPPRESSOR1); 6,7-dimethyl-8-ribityllumazine synthase | chr2:18224304-18225917 FORWARDmoderately similar to ( 252) RISB_SPIOL 6,7-dimethyl-8-ribityllumazine synthase, chloroplast precursor (EC 2.5.1.9) (DMRL synthase) (Lumazine synthase) - Spinacia oleracea (Spinach)moderately similar to ( 231) loc_os04g42000 12004.m09174 protein…	-11.93
19.3	tetrapyrrole synthesis.GSA	ppa004369m|pacid:17655556	highly similar to ( 806) AT3G22200 | Symbols: POP2, GABA-T, HER1 | POP2 (POLLEN-PISTIL INCOMPATIBILITY 2); 4-aminobutyrate transaminase/ 4-aminobutyrate:pyruvate transaminase | chr3:7835286-7838863 FORWARDvery weakly similar to (81.6) GSA_BRANA Glutamate-1-semialdehyde 2,1-aminomutase, chloroplast precursor (EC 5.4.3.8) (GSA) (Glutamate-1-semialdehyde aminotransferase) (GSA-AT) - Brassica napus (…	1.006
19.3	tetrapyrrole synthesis.GSA	ppa005146m|pacid:17642647	highly similar to ( 726) AT5G63570 | Symbols: GSA1 | GSA1 (GLUTAMATE-1-SEMIALDEHYDE-2,1-AMINOMUTASE); glutamate-1-semialdehyde 2,1-aminomutase | chr5:25451957-25453620 FORWARDhighly similar to ( 732) GSA_BRANA Glutamate-1-semialdehyde 2,1-aminomutase, chloroplast precursor (EC 5.4.3.8) (GSA) (Glutamate-1-semialdehyde aminotransferase) (GSA-AT) - Brassica napus (Rape)highly similar to ( 682) loc_o…	10.921
19.3	tetrapyrrole synthesis.GSA	ppa005212m|pacid:17643766	highly similar to ( 724) AT5G46180 | Symbols: DELTA-OAT | delta-OAT; ornithine-oxo-acid transaminase | chr5:18718766-18721271 REVERSEweakly similar to ( 123) GSA_HORVU Glutamate-1-semialdehyde 2,1-aminomutase, chloroplast precursor (EC 5.4.3.8) (GSA) (Glutamate-1-semialdehyde aminotransferase) (GSA-AT) - Hordeum vulgare (Barley)highly similar to ( 712) loc_os03g44150 12003.m09454 protein ornithin…	11.634
20	stress	ppa003460m|pacid:17662385	highly similar to ( 754) AT1G62740 | Symbols: | stress-inducible protein, putative | chr1:23231026-23233380 FORWARDhighly similar to ( 605) STIP_SOYBN Heat shock protein STI (Stress-inducible protein) (GmSTI) - Glycine max (Soybean)highly similar to ( 693) loc_os02g43020 12002.m09337 protein heat shock protein STI, putative, expressedTPR no original description	11.248
20.1	stress.biotic	ppa009409m|pacid:17659008	weakly similar to ( 135) RICI_RICCO Ricin precursor [Contains: Ricin A chain (EC 3.2.2.22) (rRNA N-glycosidase); Linker peptide; Ricin B chain] - Ricinus communis (Castor bean)RIP no original description	10.758
20.1	stress.biotic	ppa012252m|pacid:17663099	weakly similar to ( 184) AT2G24390 | Symbols: | FUNCTIONS IN: molecular_function unknown; INVOLVED IN: biological_process unknown; LOCATED IN: endomembrane system; EXPRESSED IN: 11 plant structures; EXPRESSED DURING: 7 growth stages; CONTAINS InterPro DOMAIN/s: Butirosin biosynthesis, BtrG-like (InterPro:IPR013024), AIG2-like (InterPro:IPR009288); BEST Arabidopsis thaliana protein match is: aviru…	12.075
20.1	stress.biotic	ppa009661m|pacid:17658012	moderately similar to ( 286) AT3G54420 | Symbols: ATEP3, ATCHITIV, CHIV | ATEP3; chitinase | chr3:20145935-20147034 FORWARDmoderately similar to ( 268) CHI4_PHAVU Endochitinase PR4 precursor (EC 3.2.1.14) - Phaseolus vulgaris (Kidney bean) (French bean)moderately similar to ( 255) loc_os04g41680 12004.m09144 protein endochitinase A precursor, putative, expressedchitinase_glyco_hydro_19 Glyco_hydr…	12.363
20.1	stress.biotic	ppa021993m|pacid:17663049	moderately similar to ( 355) AT5G24090 | Symbols: | acidic endochitinase (CHIB1) | chr5:8143805-8145153 REVERSEmoderately similar to ( 367) CHIB_TOBAC Basic endochitinase precursor (EC 3.2.1.14) - Nicotiana tabacum (Common tobacco)moderately similar to ( 335) loc_os07g19040 12007.m06343 protein acidic endochitinase precursor, putativeGlyco_hydro_18 no original description	10.991
20.1	stress.biotic	ppa009637m|pacid:17643856	very weakly similar to (98.6) RICI_RICCO Ricin precursor [Contains: Ricin A chain (EC 3.2.2.22) (rRNA N-glycosidase); Linker peptide; Ricin B chain] - Ricinus communis (Castor bean)RIP no original description	9.884
20.1	stress.biotic	ppa010418m|pacid:17660154	moderately similar to ( 362) AT1G18250 | Symbols: ATLP-1 | ATLP-1 | chr1:6277024-6278005 REVERSEmoderately similar to ( 205) TLP1_PRUPE Thaumatin-like protein 1 precursor (PpAZ44) - Prunus persica (Peach)moderately similar to ( 293) loc_os06g47600 12006.m09286 protein thaumatin-like protein precursor, putative, expressedTHN Thaumatin no original description	9.615
20.1	stress.biotic	ppa012991m|pacid:17659024	weakly similar to ( 192) AT3G04720 | Symbols: PR4, HEL, PR-4 | PR4 (PATHOGENESIS-RELATED 4); chitin binding | chr3:1285691-1286531 REVERSEmoderately similar to ( 218) PR4B_TOBAC Pathogenesis-related protein PR-4B precursor - Nicotiana tabacum (Common tobacco)weakly similar to ( 187) loc_os11g37950 12011.m07642 protein win2 precursor, putative, expressedBarwin no original description	-10.504
20.1	stress.biotic	ppa010471m|pacid:17659071	moderately similar to ( 254) AT1G20030 | Symbols: | pathogenesis-related thaumatin family protein | chr1:6945850-6947017 FORWARDmoderately similar to ( 411) TLP1_PRUPE Thaumatin-like protein 1 precursor (PpAZ44) - Prunus persica (Peach)moderately similar to ( 228) loc_os09g36560 12009.m06605 protein thaumatin-like protein 1 precursor, putativeTHN Thaumatin no original description	10.536
20.2	stress.abiotic	ppa002642m|pacid:17651285	highly similar to ( 747) AT4G39640 | Symbols: GGT1 | GGT1 (GAMMA-GLUTAMYL TRANSPEPTIDASE 1); gamma-glutamyltransferase/ glutathione gamma-glutamylcysteinyltransferase | chr4:18400608-18402861 FORWARDhighly similar to ( 733) loc_os04g38450 12004.m08835 protein gamma-glutamyltranspeptidase 1 precursor, putative, expressedG_glu_transpept Ggt ggt no original description	11.855
20.2.1	stress.abiotic.heat	ppa007841m|pacid:17668694	moderately similar to ( 464) AT4G39150 | Symbols: | DNAJ heat shock N-terminal domain-containing protein | chr4:18233651-18235740 REVERSEmoderately similar to ( 442) loc_os05g46620 12005.m08785 protein chaperone protein dnaJ 10, putative, expressedDnaJ no original description	11.564
20.2.1	stress.abiotic.heat	ppa006574m|pacid:17640482	highly similar to ( 541) AT1G21080 | Symbols: | DNAJ heat shock N-terminal domain-containing protein | chr1:7378822-7380927 REVERSEhighly similar to ( 538) loc_os08g41110 12008.m08089 protein chaperone protein dnaJ 10, putative, expressedDnaJ DnaJ no original description	10.652
20.2.1	stress.abiotic.heat	ppa012795m|pacid:17650965	weakly similar to ( 187) AT5G59720 | Symbols: HSP18.2 | HSP18.2 (heat shock protein 18.2) | chr5:24062632-24063117 FORWARDweakly similar to ( 184) HSP11_DAUCA 17.8 kDa class I heat shock protein (Clone DCHSP17.7) - Daucus carota (Carrot)weakly similar to ( 174) loc_os01g04380 12001.m07073 protein 16.9 kDa class I heat shock protein 2, putative, expressedHSP20 alpha-crystallin-Hsps IbpA no origina…	9.768
20.2.1	stress.abiotic.heat	ppa001147m|pacid:17662742	nearly identical (1145) AT4G16660 | Symbols: | heat shock protein 70, putative / HSP70, putative | chr4:9377225-9381232 FORWARDmoderately similar to ( 227) BIP4_TOBAC Luminal-binding protein 4 precursor (BiP 4) (78 kDa glucose-regulated protein homolog 4) (GRP 78-4) - Nicotiana tabacum (Common tobacco)nearly identical (1074) loc_os02g48110 12002.m09845 protein oxygen-regulated protein precursor, …	-2.68
20.2.1	stress.abiotic.heat	ppa001317m|pacid:17641816	nearly identical (1281) AT1G79920 | Symbols: | ATP binding | chr1:30058935-30062224 REVERSEmoderately similar to ( 287) HSP7C_PETHY Heat shock cognate 70 kDa protein - Petunia hybrida (Petunia)nearly identical (1194) loc_os01g08560 12001.m150497 protein heat shock 70 kDa protein 4, putative, expressedHSP70 DnaK dnaK hscA dnaK hscA no original description	3.622
20.2.1	stress.abiotic.heat	ppa001590m|pacid:17665850	nearly identical (1162) AT2G04030 | Symbols: CR88 | CR88; ATP binding | chr2:1281983-1285909 FORWARDhighly similar to ( 523) HSP83_IPONI Heat shock protein 83 - Ipomoea nil (Japanese morning glory) (Pharbitis nil)nearly identical (1118) loc_os09g29840 12009.m06135 protein endoplasmin precursor, putative, expressedPRK05218 HtpG HSP90 no original description	-8.997
20.2.1	stress.abiotic.heat	ppa002222m|pacid:17643094	nearly identical (1015) AT4G24280 | Symbols: cpHsc70-1 | cpHsc70-1 (chloroplast heat shock protein 70-1); ATP binding | chr4:12590094-12593437 FORWARDnearly identical (1034) HSP7S_PEA Stromal 70 kDa heat shock-related protein, chloroplast precursor - Pisum sativum (Garden pea)highly similar to ( 996) loc_os05g23740 12005.m06668 protein stromal 70 kDa heat shock-related protein, chloroplast precur…	1.51
20.2.2	stress.abiotic.cold	ppa012560m|pacid:17645231	moderately similar to ( 233) AT3G53990 | Symbols: | universal stress protein (USP) family protein | chr3:19989658-19991019 REVERSEweakly similar to ( 196) loc_os05g37970 12005.m083738 protein USP family protein, putative, expressedUSP_Like Usp no original description	11.28
20.2.3	stress.abiotic.drought/salt	ppa001750m|pacid:17642755	highly similar to ( 952) AT5G64030 | Symbols: | dehydration-responsive protein-related | chr5:25624965-25628257 FORWARDhighly similar to ( 868) loc_os01g66110 12001.m42777 protein ankyrin-like protein, putative, expressedDUF248 no original description	12.175
20.2.3	stress.abiotic.drought/salt	ppa002503m|pacid:17655403	nearly identical (1014) AT2G39750 | Symbols: | dehydration-responsive family protein | chr2:16578986-16582281 REVERSEhighly similar to ( 872) loc_os01g62800 12001.m12400 protein ankyrin-like protein, putative, expressedDUF248 no original description	10.607
20.2.3	stress.abiotic.drought/salt	ppa001471m|pacid:17662448	nearly identical (1092) AT5G64030 | Symbols: | dehydration-responsive protein-related | chr5:25624965-25628257 FORWARDhighly similar to ( 962) loc_os01g66110 12001.m42777 protein ankyrin-like protein, putative, expressedDUF248 no original description	12.634
20.2.3	stress.abiotic.drought/salt	ppa002050m|pacid:17666335	highly similar to ( 938) AT1G30360 | Symbols: ERD4 | ERD4 (early-responsive to dehydration 4) | chr1:10715892-10718799 FORWARDhighly similar to ( 865) loc_os07g05570 12007.m29066 protein ERD4 protein, putative, expressedCOG5594 DUF221 no original description	11.883
20.2.99	stress.abiotic.unspecified	ppa011467m|pacid:17665301	moderately similar to ( 249) AT5G20630 | Symbols: GLP3, GLP3A, GLP3B, ATGER3, GER3 | GER3 (GERMIN 3); oxalate oxidase | chr5:6975315-6975950 REVERSEmoderately similar to ( 337) AB19A_PRUPE Auxin-binding protein ABP19a precursor - Prunus persica (Peach)moderately similar to ( 213) loc_os08g35760 12008.m07565 protein auxin-binding protein ABP20 precursor, putative, expressedCupin_1 no original desc…	12.203
20.2.99	stress.abiotic.unspecified	ppa011263m|pacid:17655916	moderately similar to ( 285) AT3G62020 | Symbols: GLP10 | GLP10 (GERMIN-LIKE PROTEIN 10); manganese ion binding / nutrient reservoir | chr3:22971443-22972192 REVERSEmoderately similar to ( 275) RHRE_PEA Rhicadhesin receptor precursor (Germin-like protein) - Pisum sativum (Garden pea)moderately similar to ( 281) loc_os05g19670 12005.m06370 protein rhicadhesin receptor precursor, putative, expresse…	10.293
21.1	redox.thioredoxin	ppa012372m|pacid:17657468	moderately similar to ( 201) AT3G02730 | Symbols: TRXF1, ATF1 | TRXF1 (THIOREDOXIN F-TYPE 1); enzyme activator | chr3:588570-589591 REVERSEweakly similar to ( 199) TRXF_BRANA Thioredoxin F-type, chloroplast precursor (TRX-F) - Brassica napus (Rape)weakly similar to ( 169) loc_os01g68480 12001.m12951 protein thioredoxin F-type, chloroplast precursor, putative, expressedThioredoxin TRX_family no or…	-10.213
21.1	redox.thioredoxin	ppa013161m|pacid:17667585	weakly similar to ( 165) AT3G51030 | Symbols: ATTRX1, ATTRX H1 | ATTRX1; oxidoreductase, acting on sulfur group of donors, disulfide as acceptor | chr3:18951123-18951955 REVERSEweakly similar to ( 177) TRXH_RICCO Thioredoxin H-type (TRX-H) - Ricinus communis (Castor bean)weakly similar to ( 139) loc_os07g08840 12007.m079626 protein thioredoxin H-type, putative, expressedTRX_family Thioredoxin no …	2.134
21.1	redox.thioredoxin	ppa008282m|pacid:17646909	moderately similar to ( 417) AT2G47470 | Symbols: ATPDIL2-1, UNE5, MEE30, PDI11, ATPDI11 | UNE5 (UNFERTILIZED EMBRYO SAC 5); protein disulfide isomerase | chr2:19481503-19483683 FORWARDmoderately similar to ( 438) PDIA6_MEDSA Probable protein disulfide-isomerase A6 precursor (EC 5.3.4.1) (P5) - Medicago sativa (Alfalfa)moderately similar to ( 408) loc_os01g23740 12001.m43001 protein OsPDIL2-2 - O…	-1.085
21.1	redox.thioredoxin	ppa004628m|pacid:17663037	highly similar to ( 589) AT1G21750 | Symbols: ATPDIL1-1 | ATPDIL1-1 (PDI-LIKE 1-1); protein disulfide isomerase | chr1:7645767-7648695 FORWARDhighly similar to ( 643) PDI_RICCO Protein disulfide-isomerase precursor (EC 5.3.4.1) (PDI) - Ricinus communis (Castor bean)highly similar to ( 537) loc_os11g09280 12011.m28750 protein OsPDIL1-1 - Oryza sativa protein disulfide isomerase, expressedPDI_a_PDI…	-1.199
21.1	redox.thioredoxin	ppa012274m|pacid:17649562	weakly similar to ( 179) AT1G76760 | Symbols: ATY1, TRX-Y1 | ATY1 (ARABIDOPSIS THIOREDOXIN Y1); electron carrier/ protein disulfide oxidoreductase | chr1:28811873-28812948 REVERSEvery weakly similar to (91.3) TRXM_PEA Thioredoxin M-type, chloroplast precursor (TRX-M) - Pisum sativum (Garden pea)weakly similar to ( 164) loc_os01g73234 12001.m150920 protein thioredoxin-like protein slr0233, putativ…	11.845
21.1	redox.thioredoxin	ppa012298m|pacid:17667131	weakly similar to ( 170) AT2G15570 | Symbols: ATHM3, ATM3 | thioredoxin M-type 3, chloroplast (TRX-M3) | chr2:6791556-6792902 REVERSEweakly similar to ( 114) TRXM_PEA Thioredoxin M-type, chloroplast precursor (TRX-M) - Pisum sativum (Garden pea)weakly similar to ( 116) loc_os04g35150 12004.m08605 protein thioredoxin family proteinThioredoxin TRX_family trxA PRK10996 no original description	11.077
21.2	redox.ascorbate and glutathione	ppa011573m|pacid:17643974	moderately similar to ( 229) AT3G48890 | Symbols: ATMP2, ATMAPR3, MSBP2, MAPR3 | ATMP2; heme binding | chr3:18129669-18131353 FORWARDmoderately similar to ( 208) loc_os10g35870 12010.m06404 protein membrane steroid-binding protein 1, putative, expressed no original description	9.591
21.2	redox.ascorbate and glutathione	ppa013234m|pacid:17644230	weakly similar to ( 133) AT5G53560 | Symbols: ATB5-A, B5 #2, ATCB5-E, CB5-E | CB5-E (CYTOCHROME B5 ISOFORM E); heme binding | chr5:21759628-21760353 FORWARDweakly similar to ( 127) CYB5_TOBAC Cytochrome b5 - Nicotiana tabacum (Common tobacco)weakly similar to ( 130) loc_os02g43360 12002.m09371 protein cytochrome b5, putative, expressedCyt-b5 CYB5 no original description	10.947
21.2.1	redox.ascorbate and glutathione.ascorbate	ppa011390m|pacid:17641201	moderately similar to ( 316) AT1G75270 | Symbols: DHAR2 | DHAR2 (DEHYDROASCORBATE REDUCTASE 2); glutathione binding / glutathione dehydrogenase (ascorbate) | chr1:28250255-28251237 REVERSEmoderately similar to ( 290) loc_os05g02530 12005.m04789 protein chloride intracellular channel 6, putative, expressedGST_C_DHAR Gst no original description	2.381
21.2.1	redox.ascorbate and glutathione.ascorbate	ppa008008m|pacid:17660654	moderately similar to ( 449) AT4G09010 | Symbols: APX4 | APX4 (ASCORBATE PEROXIDASE 4); heme binding / peroxidase | chr4:5777502-5779338 REVERSEmoderately similar to ( 436) loc_os04g51300 12004.m10026 protein L-ascorbate peroxidase, chloroplast precursor, putative, expressedascorbate_peroxidase peroxidase no original description	13.153
21.2.2	redox.ascorbate and glutathione.glutathione	ppa004151m|pacid:17660462	highly similar to ( 902) AT4G23100 | Symbols: RML1, PAD2, GSH1, CAD2 | GSH1 (GLUTAMATE-CYSTEINE LIGASE); glutamate-cysteine ligase | chr4:12103779-12106751 REVERSEhighly similar to ( 886) GSH1_BRAJU Glutamate--cysteine ligase, chloroplast precursor (EC 6.3.2.2) (Gamma-glutamylcysteine synthetase) (Gamma-ECS) (GCS) - Brassica juncea (Leaf mustard) (Indian mustard)highly similar to ( 816) loc_os05g…	11.732
21.2.2	redox.ascorbate and glutathione.glutathione	ppa002923m|pacid:17649241	highly similar to ( 783) AT4G29210 | Symbols: GGT4 | GGT4 (GAMMA-GLUTAMYL TRANSPEPTIDASE 4); gamma-glutamyltransferase/ glutathione gamma-glutamylcysteinyltransferase | chr4:14400990-14402752 FORWARDhighly similar to ( 667) loc_os01g05810 12001.m07212 protein gamma-glutamyltranspeptidase 1 precursor, putative, expressedG_glu_transpept Ggt ggt no original description	10.549
21.2.2	redox.ascorbate and glutathione.glutathione	ppa010584m|pacid:17646290	moderately similar to ( 317) AT2G25080 | Symbols: ATGPX1 | ATGPX1 (GLUTATHIONE PEROXIDASE 1); glutathione peroxidase | chr2:10668134-10669828 FORWARDmoderately similar to ( 302) GPX1_PEA Phospholipid hydroperoxide glutathione peroxidase, chloroplast precursor (EC 1.11.1.12) (PHGPx) - Pisum sativum (Garden pea)moderately similar to ( 301) loc_os06g08670 12006.m05586 protein phospholipid hydroperox…	11.299
21.6	redox.dismutases and catalases	ppa012845m|pacid:17641460	moderately similar to ( 211) AT1G08830 | Symbols: CSD1 | CSD1 (COPPER/ZINC SUPEROXIDE DISMUTASE 1); superoxide dismutase | chr1:2827700-2829053 FORWARDmoderately similar to ( 221) SODC_NICPL Superoxide dismutase [Cu-Zn] (EC 1.15.1.1) - Nicotiana plumbaginifolia (Leadwort-leaved tobacco)moderately similar to ( 235) loc_os03g22810 12003.m35223 protein superoxide dismutase 1, putative, expressedSod_…	1.922
21.6	redox.dismutases and catalases	ppa009729m|pacid:17666637	moderately similar to ( 248) AT2G28190 | Symbols: CSD2, CZSOD2 | CSD2 (COPPER/ZINC SUPEROXIDE DISMUTASE 2); superoxide dismutase | chr2:12014548-12016303 FORWARDmoderately similar to ( 258) SODCP_VITVI Superoxide dismutase [Cu-Zn], chloroplast precursor (EC 1.15.1.1) - Vitis vinifera (Grape)moderately similar to ( 244) loc_os08g44770 12008.m080238 protein superoxide dismutase, chloroplast precurs…	-1.03
21.6	redox.dismutases and catalases	ppa004763m|pacid:17653074	highly similar to ( 890) AT4G35090 | Symbols: CAT2 | CAT2 (CATALASE 2); catalase | chr4:16701105-16703215 REVERSEhighly similar to ( 926) CATA1_GOSHI Catalase isozyme 1 (EC 1.11.1.6) - Gossypium hirsutum (Upland cotton)highly similar to ( 868) loc_os03g03910 12003.m34998 protein catalase-1, putative, expressedcatalase Catalase KatE katE no original description	12.029
21.99	redox.misc	ppa009801m|pacid:17641377	moderately similar to ( 462) AT5G17770 | Symbols: ATCBR, CBR1 | ATCBR (ARABIDOPSIS THALIANA NADH:CYTOCHROME B5 REDUCTASE 1); cytochrome-b5 reductase | chr5:5864543-5866495 REVERSEweakly similar to ( 195) NIA_LOTJA Nitrate reductase [NADH] (EC 1.7.1.1) (NR) - Lotus japonicusmoderately similar to ( 436) loc_os01g59930 12001.m12127 protein NADH-cytochrome b5 reductase, putative, expressedUbiB FAD_bi…	10.234
21.99	redox.misc	ppa008641m|pacid:17645832	moderately similar to ( 496) AT5G20080 | Symbols: | NADH-cytochrome b5 reductase, putative | chr5:6782708-6786360 FORWARDweakly similar to ( 145) NIA2_SOYBN Inducible nitrate reductase [NADH] 2 (EC 1.7.1.1) (NR) - Glycine max (Soybean)moderately similar to ( 431) loc_os01g07910 12001.m07417 protein NADH-cytochrome b5 reductase-like protein, putative, expressedUbiB FAD_binding_6 NAD_binding_1 Hmp …	-1.739
23.1.1.1	nucleotide metabolism.synthesis.pyrimidine.carbamoyl phosphate synthetase	ppa000447m|pacid:17669265	nearly identical (1956) AT1G29900 | Symbols: CARB | CARB (CARBAMOYL PHOSPHATE SYNTHETASE B); ATP binding / carbamoyl-phosphate synthase/ catalytic | chr1:10468164-10471976 FORWARDnearly identical (1847) loc_os01g38970 12001.m10177 protein carbamoyl-phosphate synthase large chain, putative, expressedcarB carB CarB CPSase_L_D2 CPSase_L_D3 CPSase_L_chain MGS_CPS_II AccC PRK08654 PycA PRK12999 MGS PR…	11.086
23.1.1.4	nucleotide metabolism.synthesis.pyrimidine.dihydroorotate dehydrogenase	ppa005438m|pacid:17668516	highly similar to ( 708) AT5G23300 | Symbols: PYRD | PYRD (pyrimidine d); dihydroorotate dehydrogenase | chr5:7847792-7850243 REVERSEhighly similar to ( 657) loc_os04g57950 12004.m10679 protein dihydroorotate dehydrogenase, mitochondrial precursor, putative, expressedDHOD_2_like PRK05286 PyrD DHO_dh DHOD_DHPD_FMN DHOD_1B_like PRK07259 no original description	12.204
23.1.2.20	nucleotide metabolism.synthesis.purine.adenylosuccinate synthase	ppa004748m|pacid:17663416	highly similar to ( 815) AT3G57610 | Symbols: ADSS | ADSS (ADENYLOSUCCINATE SYNTHASE); adenylosuccinate synthase | chr3:21334519-21336603 REVERSEhighly similar to ( 743) PURA_WHEAT Adenylosuccinate synthetase, chloroplast precursor (EC 6.3.4.4) (IMP--aspartate ligase) (AdSS) (AMPSase) (Fragment) - Triticum aestivum (Wheat)highly similar to ( 741) loc_os03g49220 12003.m35369 protein adenylosuccina…	-10.414
23.2	nucleotide metabolism.degradation	ppa008005m|pacid:17664497	moderately similar to ( 488) AT5G63980 | Symbols: SAL1, ALX8, ATSAL1, HOS2, FRY1 | SAL1; 3'(2'),5'-bisphosphate nucleotidase/ inositol or phosphatidylinositol phosphatase | chr5:25609840-25611802 FORWARDmoderately similar to ( 398) DPNP_ORYSA 3'(2'),5'-bisphosphate nucleotidase (EC 3.1.3.7) (3'(2'),5-bisphosphonucleoside 3'(2')-phosphohydrolase) (DPNPase) - Oryza sativa (Rice)moderately similar t…	-12.893
23.2	nucleotide metabolism.degradation	ppa005076m|pacid:17652909	highly similar to ( 576) AT5G18280 | Symbols: ATAPY2, APY2 | ATAPY2 (ARABIDOPSIS THALIANA APYRASE 2); ATPase/ nucleotide diphosphatase | chr5:6050799-6054875 REVERSEmoderately similar to ( 454) NTPA_PEA Nucleoside-triphosphatase (EC 3.6.1.15) (Nucleoside triphosphate phosphohydrolase) (NTPase) (Apyrase) - Pisum sativum (Garden pea)highly similar to ( 541) loc_os03g21120 12003.m07519 protein nucle…	12.986
23.2.1.3	nucleotide metabolism.degradation.pyrimidine.dihydrouracil dehydrogenase	ppa006144m|pacid:17646045	highly similar to ( 688) AT3G17810 | Symbols: | dihydroorotate dehydrogenase family protein / dihydroorotate oxidase family protein | chr3:6094279-6096289 FORWARDhighly similar to ( 681) loc_os02g50350 12002.m10069 protein dihydropyrimidine dehydrogenase precursor, putative, expressedDHPD_FMN PRK08318 PyrD DHOD_1B_like DHOD_DHPD_FMN PRK07259 DHO_dh DHOD_like DHOD_1A_like PRK07565 PRK02506 DHOD_2_…	10.73
23.3.1.3	nucleotide metabolism.salvage.phosphoribosyltransferases.upp	ppa009527m|pacid:17650700	moderately similar to ( 364) AT3G53900 | Symbols: | uracil phosphoribosyltransferase, putative / UMP pyrophosphorylase, putative / UPRTase, putative | chr3:19956914-19959006 REVERSEmoderately similar to ( 393) UPP_TOBAC Uracil phosphoribosyltransferase (EC 2.4.2.9) (UMP pyrophosphorylase) (UPRTase) - Nicotiana tabacum (Common tobacco)moderately similar to ( 343) loc_os05g38170 12005.m07996 protei…	10.691
23.4.3	nucleotide metabolism.phosphotransfer and pyrophosphatases.uridylate kinase	ppa011471m|pacid:17650330	moderately similar to ( 318) AT5G26667 | Symbols: PYR6 | PYR6; cytidylate kinase/ uridylate kinase | chr5:9276659-9278091 FORWARDvery weakly similar to (90.9) KADC_MAIZE Adenylate kinase, chloroplast (EC 2.7.4.3) (ATP-AMP transphosphorylase) - Zea mays (Maize)moderately similar to ( 326) loc_os02g53790 12002.m10408 protein uridylate kinase, putative, expressedADK ADK adk Adk adk no original descr…	1.805
23.4.3	nucleotide metabolism.phosphotransfer and pyrophosphatases.uridylate kinase	ppa010904m|pacid:17655946	moderately similar to ( 291) AT4G25280 | Symbols: | adenylate kinase family protein | chr4:12939068-12940723 REVERSEvery weakly similar to (99.0) KADC_MAIZE Adenylate kinase, chloroplast (EC 2.7.4.3) (ATP-AMP transphosphorylase) - Zea mays (Maize)moderately similar to ( 258) loc_os04g01530 12004.m101866 protein adenylate kinase, putative, expressedADK ADK adk Adk adk no original description	9.087
23.4.99	nucleotide metabolism.phosphotransfer and pyrophosphatases.misc	ppa004707m|pacid:17651319	highly similar to ( 681) AT4G29680 | Symbols: | type I phosphodiesterase/nucleotide pyrophosphatase family protein | chr4:14538067-14539557 REVERSEhighly similar to ( 615) loc_os01g10020 12001.m07625 protein ectonucleotide pyrophosphatase/phosphodiesterase 1, putative, expressedPhosphodiest COG1524 no original description	11.283
24.1	Biodegradation of Xenobiotics.hydroxyacylglutathione hydrolase	ppa009231m|pacid:17655321	moderately similar to ( 390) AT1G53580 | Symbols: GLX2-3, ETHE1, GLY3 | GLY3 (GLYOXALASE II 3); hydrolase/ hydroxyacylglutathione hydrolase | chr1:19991542-19993250 REVERSEmoderately similar to ( 386) loc_os01g47690 12001.m43132 protein hydroxyacylglutathione hydrolase 3, mitochondrial precursor, putative, expressedGloB no original description	11.568
24.3	Biodegradation of Xenobiotics.3-hydroxybutyryl-CoA dehydrogenase	ppa009256m|pacid:17660301	moderately similar to ( 464) AT3G15290 | Symbols: | 3-hydroxybutyryl-CoA dehydrogenase, putative | chr3:5145054-5146613 FORWARDweakly similar to ( 124) MFPA_BRANA Glyoxysomal fatty acid beta-oxidation multifunctional protein MFP-a [Includes: Enoyl-CoA hydratase (EC 4.2.1.17); 3-2-trans-enoyl-CoA isomerase (EC 5.3.3.8); 3-hydroxybutyryl-CoA epimerase (EC 5.1.2.3); 3-hydroxyacyl-CoA dehydrogenase (…	11.687
25.4	C1-metabolism.5-formyltetrahydrofolate cyclo-ligase	ppa009377m|pacid:17656071	moderately similar to ( 298) AT5G13050 | Symbols: 5-FCL | 5-FCL (5-FORMYLTETRAHYDROFOLATE CYCLOLIGASE); 5-formyltetrahydrofolate cyclo-ligase | chr5:4137262-4138711 REVERSEmoderately similar to ( 254) loc_os07g39070 12007.m08150 protein 5-formyltetrahydrofolate cyclo-ligase, putative, expressed5-FTHF_cyc-lig COG0212 no original description	11.212
26.1	misc.misc2	ppa008785m|pacid:17644351	moderately similar to ( 375) AT4G25720 | Symbols: ATQC, QC, QCT | QC (GLUTAMINYL CYCLASE); catalytic/ glutaminyl-peptide cyclotransferase | chr4:13099929-13102470 REVERSEmoderately similar to ( 351) loc_os06g01410 12006.m04880 protein glutamine cyclotransferase precursor, putative, expressedCOG3823 Glu_cyclase_2 no original description	12.262
26.1	misc.misc2	ppa008009m|pacid:17654652	moderately similar to ( 497) AT3G56460 | Symbols: | oxidoreductase, zinc-binding dehydrogenase family protein | chr3:20933029-20934425 REVERSEmoderately similar to ( 423) loc_os05g24880 12005.m27777 protein oxidoreductase/ zinc ion binding protein, putative, expressedQor AdhP Tdh COG2130 PRK10754 AdhC ADH_zinc_N no original description	11.382
26.1	misc.misc2	ppa008918m|pacid:17655007	moderately similar to ( 214) AT4G02340 | Symbols: | epoxide hydrolase, putative | chr4:1035722-1037403 FORWARDmoderately similar to ( 379) loc_os10g35540 12010.m06378 protein epoxide hydrolase 2, putative, expressedMhpC PRK03592 no original description	12.63
26.2	misc.UDP glucosyl and glucoronyl transferases	ppa004968m|pacid:17640327	highly similar to ( 657) AT1G22360 | Symbols: AtUGT85A2 | AtUGT85A2 (UDP-glucosyl transferase 85A2); UDP-glycosyltransferase/ glucuronosyltransferase/ transferase, transferring glycosyl groups | chr1:7895068-7897527 REVERSEmoderately similar to ( 208) IAAG_MAIZE Indole-3-acetate beta-glucosyltransferase (EC 2.4.1.121) (IAA-Glu synthetase) ((Uridine 5'-diphosphate-glucose:indol-3-ylacetyl)-beta-D-…	1.655
26.3	misc.gluco-, galacto- and mannosidases	ppa006142m|pacid:17649377	highly similar to ( 561) AT5G36890 | Symbols: BGLU42 | BGLU42 (BETA GLUCOSIDASE 42); beta-glucosidase/ catalytic/ cation binding / hydrolase, hydrolyzing O-glycosyl compounds | chr5:14541527-14546090 REVERSEmoderately similar to ( 307) BGLC_MAIZE Beta-glucosidase, chloroplast precursor (EC 3.2.1.21) (Gentiobiase) (Cellobiase) (Beta-D-glucoside glucohydrolase) - Zea mays (Maize)highly similar to (…	11.166
26.3	misc.gluco-, galacto- and mannosidases	ppa000755m|pacid:17660687	nearly identical (1437) AT5G13980 | Symbols: | glycosyl hydrolase family 38 protein | chr5:4508626-4513928 FORWARDnearly identical (1461) loc_os11g32260 12011.m28814 protein lysosomal alpha-mannosidase precursor, putative, expressedGlyco_hydro_38 Glyco_hydro_38C Alpha-mann_mid no original description	-9.56
26.3	misc.gluco-, galacto- and mannosidases	ppa004226m|pacid:17659256	highly similar to ( 566) AT3G60130 | Symbols: BGLU16 | BGLU16 (BETA GLUCOSIDASE 16); catalytic/ cation binding / hydrolase, hydrolyzing O-glycosyl compounds | chr3:22210440-22213650 FORWARDmoderately similar to ( 452) BGLC_MAIZE Beta-glucosidase, chloroplast precursor (EC 3.2.1.21) (Gentiobiase) (Cellobiase) (Beta-D-glucoside glucohydrolase) - Zea mays (Maize)highly similar to ( 649) loc_os04g399…	-2.227
26.3.2	misc.gluco-, galacto- and mannosidases.beta-galactosidase	ppa001363m|pacid:17648004	nearly identical (1289) AT4G36360 | Symbols: BGAL3 | BGAL3 (beta-galactosidase 3); beta-galactosidase/ catalytic/ cation binding / sugar binding | chr4:17176840-17181143 REVERSEnearly identical (1083) BGAL_ASPOF Beta-galactosidase precursor (EC 3.2.1.23) (Lactase) - Asparagus officinalis (Garden asparagus)nearly identical (1265) loc_os03g06940 12003.m35030 protein beta-galactosidase precursor, pu…	9.761
26.3.2	misc.gluco-, galacto- and mannosidases.beta-galactosidase	ppa002232m|pacid:17667695	highly similar to ( 890) AT1G72990 | Symbols: BGAL17 | BGAL17 (beta-galactosidase 17); beta-galactosidase/ catalytic/ cation binding | chr1:27457480-27461867 REVERSEweakly similar to ( 176) BGAL_BRAOL Beta-galactosidase precursor (EC 3.2.1.23) (Lactase) - Brassica oleracea (Wild cabbage)highly similar to ( 847) loc_os05g46200 12005.m27935 protein beta-galactosidase precursor, putative, expressedG…	12.507
26.3.2	misc.gluco-, galacto- and mannosidases.beta-galactosidase	ppa001149m|pacid:17645616	nearly identical (1397) AT2G32810 | Symbols: BGAL9 | BGAL9 (Beta galactosidase 9); beta-galactosidase/ catalytic/ cation binding / sugar binding | chr2:13919410-13925325 REVERSEhighly similar to ( 884) BGAL_ASPOF Beta-galactosidase precursor (EC 3.2.1.23) (Lactase) - Asparagus officinalis (Garden asparagus)nearly identical (1216) loc_os12g24170 12012.m06251 protein BGAL9, putative, expressedGlyco…	11.028
26.3.2	misc.gluco-, galacto- and mannosidases.beta-galactosidase	ppa001345m|pacid:17653782	nearly identical (1115) AT5G63810 | Symbols: BGAL10 | BGAL10 (beta-galactosidase 10); beta-galactosidase/ catalytic/ cation binding | chr5:25537242-25541315 FORWARDhighly similar to ( 864) BGAL_ASPOF Beta-galactosidase precursor (EC 3.2.1.23) (Lactase) - Asparagus officinalis (Garden asparagus)nearly identical (1129) loc_os01g65460 12001.m42774 protein beta-galactosidase precursor, putative, expr…	11.857
26.3.2	misc.gluco-, galacto- and mannosidases.beta-galactosidase	ppa001334m|pacid:17660446	nearly identical (1304) AT4G36360 | Symbols: BGAL3 | BGAL3 (beta-galactosidase 3); beta-galactosidase/ catalytic/ cation binding / sugar binding | chr4:17176840-17181143 REVERSEnearly identical (1109) BGAL_ASPOF Beta-galactosidase precursor (EC 3.2.1.23) (Lactase) - Asparagus officinalis (Garden asparagus)nearly identical (1286) loc_os03g06940 12003.m35030 protein beta-galactosidase precursor, pu…	11.323
26.4.1	misc.beta 1,3 glucan hydrolases.glucan endo-1,3-beta-glucosidase	ppa004534m|pacid:17653009	highly similar to ( 666) AT1G66250 | Symbols: | glycosyl hydrolase family 17 protein | chr1:24693063-24695416 FORWARDmoderately similar to ( 228) E13B_WHEAT Glucan endo-1,3-beta-glucosidase precursor (EC 3.2.1.39) ((1->3)-beta-glucan endohydrolase) ((1->3)-beta-glucanase) (Beta-1,3-endoglucanase) - Triticum aestivum (Wheat)highly similar to ( 648) loc_os03g12140 12003.m101243 protein glucan endo-…	11.068
26.4.1	misc.beta 1,3 glucan hydrolases.glucan endo-1,3-beta-glucosidase	ppa004732m|pacid:17649007	highly similar to ( 619) AT3G13560 | Symbols: | glycosyl hydrolase family 17 protein | chr3:4425484-4427284 REVERSEmoderately similar to ( 227) E13B_WHEAT Glucan endo-1,3-beta-glucosidase precursor (EC 3.2.1.39) ((1->3)-beta-glucan endohydrolase) ((1->3)-beta-glucanase) (Beta-1,3-endoglucanase) - Triticum aestivum (Wheat)moderately similar to ( 495) loc_os07g38930 12007.m08137 protein glucan endo…	12.684
26.4.1	misc.beta 1,3 glucan hydrolases.glucan endo-1,3-beta-glucosidase	ppa005160m|pacid:17654206	moderately similar to ( 466) AT3G55430 | Symbols: | glycosyl hydrolase family 17 protein / beta-1,3-glucanase, putative | chr3:20549806-20552004 REVERSEmoderately similar to ( 323) E13B_WHEAT Glucan endo-1,3-beta-glucosidase precursor (EC 3.2.1.39) ((1->3)-beta-glucan endohydrolase) ((1->3)-beta-glucanase) (Beta-1,3-endoglucanase) - Triticum aestivum (Wheat)moderately similar to ( 324) loc_os11g4…	12.6
26.7	misc.oxidases - copper, flavone etc	ppa006977m|pacid:17657498	highly similar to ( 552) AT5G61510 | Symbols: | NADP-dependent oxidoreductase, putative | chr5:24737084-24738975 REVERSEmoderately similar to ( 480) loc_os03g01190 12003.m05670 protein quinone oxidoreductase, putative, expressedPRK10754 Qor AdhP COG2130 AdhC Tdh ADH_zinc_N PRK09422 no original description	-3.692
26.7	misc.oxidases - copper, flavone etc	ppa003926m|pacid:17653682	highly similar to ( 780) AT5G66920 | Symbols: sks17 | sks17 (SKU5 Similar 17); copper ion binding / oxidoreductase | chr5:26722963-26725370 FORWARDhighly similar to ( 573) NTP3_TOBAC Pollen-specific protein NTP303 precursor - Nicotiana tabacum (Common tobacco)highly similar to ( 654) loc_os07g02810 12007.m04753 protein L-ascorbate oxidase homolog precursor, putative, expressedCu-oxidase_3 Cu-oxid…	9.86
26.7	misc.oxidases - copper, flavone etc	ppa003860m|pacid:17667596	highly similar to ( 899) AT1G76160 | Symbols: sks5 | sks5 (SKU5 Similar 5); copper ion binding / oxidoreductase | chr1:28578211-28581020 REVERSEhighly similar to ( 566) ASO_BRANA L-ascorbate oxidase homolog precursor (EC 1.10.3.3) (Ascorbase) - Brassica napus (Rape)highly similar to ( 763) loc_os07g32660 12007.m07529 protein L-ascorbate oxidase homolog precursor, putative, expressedCu-oxidase Cu-…	1.093
26.7	misc.oxidases - copper, flavone etc	ppa006298m|pacid:17655692	moderately similar to ( 490) AT5G67290 | Symbols: | FAD-dependent oxidoreductase family protein | chr5:26848419-26849755 REVERSEmoderately similar to ( 390) loc_os07g06080 12007.m05071 protein D-amino acid oxidase, putative, expressedDadA DAO no original description	11.81
26.7	misc.oxidases - copper, flavone etc	ppa008021m|pacid:17666429	moderately similar to ( 464) AT3G03080 | Symbols: | NADP-dependent oxidoreductase, putative | chr3:698530-700278 REVERSEmoderately similar to ( 430) loc_os01g66720 12001.m12779 protein NADP-dependent oxidoreductase P1, putative, expressedCOG2130 Qor ADH_zinc_N no original description	11.339
26.7	misc.oxidases - copper, flavone etc	ppa003219m|pacid:17652643	highly similar to ( 852) AT4G25240 | Symbols: SKS1 | SKS1 (SKU5 SIMILAR 1); copper ion binding / oxidoreductase | chr4:12930539-12933563 FORWARDmoderately similar to ( 476) ASO_BRANA L-ascorbate oxidase homolog precursor (EC 1.10.3.3) (Ascorbase) - Brassica napus (Rape)highly similar to ( 781) loc_os06g01490 12006.m04887 protein monocopper oxidase precursor, putative, expressedCu-oxidase_3 Cu-oxi…	10.478
26.8	misc.nitrilases, *nitrile lyases, berberine bridge enzymes, reticuline oxidases, troponine reductases	ppa001555m|pacid:17661083	nearly identical (1211) AT5G13690 | Symbols: | alpha-N-acetylglucosaminidase family / NAGLU family | chr5:4415808-4420159 FORWARDhighly similar to ( 505) loc_os04g55730 12004.m10464 protein alpha-N-acetylglucosaminidase precursor, putative, expressedNAGLU no original description	12.217
26.8	misc.nitrilases, *nitrile lyases, berberine bridge enzymes, reticuline oxidases, troponine reductases	ppa006568m|pacid:17651112	highly similar to ( 533) AT1G01980 | Symbols: ATSEC1A, SEC1A | ATSEC1A; FAD binding / catalytic/ electron carrier/ oxidoreductase | chr1:340374-341999 REVERSEmoderately similar to ( 352) loc_os06g35550 12006.m08092 protein retrotransposon protein, putative, Ty1-copia subclass, expressedGlcD no original description	9.757
26.8	misc.nitrilases, *nitrile lyases, berberine bridge enzymes, reticuline oxidases, troponine reductases	ppa003414m|pacid:17661875	moderately similar to ( 490) AT1G73050 | Symbols: | (R)-mandelonitrile lyase, putative / (R)-oxynitrilase, putative | chr1:27476565-27478534 REVERSEmoderately similar to ( 402) loc_os06g44540 12006.m08981 protein protein HOTHEAD precursor, putative, expressedPRK02106 BetA GMC_oxred_C no original description	-1.64
26.8	misc.nitrilases, *nitrile lyases, berberine bridge enzymes, reticuline oxidases, troponine reductases	ppa008090m|pacid:17661414	highly similar to ( 549) AT5G22300 | Symbols: NIT4 | NIT4 (NITRILASE 4); 3-cyanoalanine hydratase/ cyanoalanine nitrilase/ indole-3-acetonitrile nitrilase/ nitrilase/ nitrile hydratase | chr5:7379401-7381764 FORWARDhighly similar to ( 608) NRL4_TOBAC Nitrilase 4 (EC 3.5.5.1) - Nicotiana tabacum (Common tobacco)highly similar to ( 553) loc_os02g42350 12002.m100293 protein nitrilase 4, putative, ex…	-12.903
26.8	misc.nitrilases, *nitrile lyases, berberine bridge enzymes, reticuline oxidases, troponine reductases	ppa001642m|pacid:17666712	highly similar to ( 937) AT5G13690 | Symbols: | alpha-N-acetylglucosaminidase family / NAGLU family | chr5:4415808-4420159 FORWARDhighly similar to ( 572) loc_os04g55730 12004.m10464 protein alpha-N-acetylglucosaminidase precursor, putative, expressedNAGLU no original description	11.542
26.8	misc.nitrilases, *nitrile lyases, berberine bridge enzymes, reticuline oxidases, troponine reductases	ppa003798m|pacid:17650073	highly similar to ( 692) AT2G34790 | Symbols: MEE23, EDA28 | MEE23 (MATERNAL EFFECT EMBRYO ARREST 23); FAD binding / catalytic/ electron carrier/ oxidoreductase | chr2:14673998-14677237 REVERSEmoderately similar to ( 432) loc_os06g35550 12006.m08092 protein retrotransposon protein, putative, Ty1-copia subclass, expressedFAD_binding_4 GlcD no original description	10.323
26.9	misc.glutathione S transferases	ppa011153m|pacid:17656439	weakly similar to ( 200) AT2G47730 | Symbols: ATGSTF8, ATGSTF5, GST6, GSTF8 | ATGSTF8 (ARABIDOPSIS THALIANA GLUTATHIONE S-TRANSFERASE PHI 8); glutathione binding / glutathione transferase | chr2:19558213-19559266 FORWARDmoderately similar to ( 202) GSTF1_TOBAC Glutathione S-transferase PARB (EC 2.5.1.18) (GST class-phi) - Nicotiana tabacum (Common tobacco)moderately similar to ( 277) loc_os03g042…	9.794
26.9	misc.glutathione S transferases	ppa010831m|pacid:17660979	moderately similar to ( 252) AT1G10370 | Symbols: GST30, ATGSTU17, GST30B, ERD9 | ERD9 (EARLY-RESPONSIVE TO DEHYDRATION 9); glutathione transferase | chr1:3397274-3398273 REVERSEweakly similar to ( 191) GSTU6_ORYSA Probable glutathione S-transferase GSTU6 (EC 2.5.1.18) (28 kDa cold-induced protein) - Oryza sativa (Rice)moderately similar to ( 216) loc_os10g38140 12010.m06597 protein glutathione S…	-1.178
26.12	misc.peroxidases	ppa008728m|pacid:17660523	moderately similar to ( 499) AT2G22420 | Symbols: | peroxidase 17 (PER17) (P17) | chr2:9513341-9514484 FORWARDmoderately similar to ( 244) PERX_NICSY Lignin-forming anionic peroxidase precursor (EC 1.11.1.7) - Nicotiana sylvestris (Wood tobacco)moderately similar to ( 437) loc_os09g29490 12009.m06100 protein peroxidase 17 precursor, putative, expressedsecretory_peroxidase plant_peroxidase peroxid…	12.308
26.12	misc.peroxidases	ppa008349m|pacid:17655827	moderately similar to ( 479) AT5G66390 | Symbols: | peroxidase 72 (PER72) (P72) (PRXR8) | chr5:26516063-26517329 REVERSEmoderately similar to ( 278) PER1_ARAHY Cationic peroxidase 1 precursor (EC 1.11.1.7) (PNPC1) - Arachis hypogaea (Peanut)moderately similar to ( 449) loc_os01g15830 12001.m08181 protein peroxidase 72 precursor, putative, expressedsecretory_peroxidase plant_peroxidase peroxidase …	11.756
26.12	misc.peroxidases	ppa008896m|pacid:17654996	moderately similar to ( 438) AT4G33420 | Symbols: | peroxidase, putative | chr4:16084856-16086105 FORWARDmoderately similar to ( 229) PER1_ARAHY Cationic peroxidase 1 precursor (EC 1.11.1.7) (PNPC1) - Arachis hypogaea (Peanut)moderately similar to ( 324) loc_os08g02110 12008.m04357 protein peroxidase 47 precursor, putative, expressedsecretory_peroxidase plant_peroxidase peroxidase ascorbate_perox…	10.306
26.12	misc.peroxidases	ppa008820m|pacid:17642552	moderately similar to ( 323) AT5G05340 | Symbols: | peroxidase, putative | chr5:1579142-1580819 REVERSEmoderately similar to ( 332) PER1_ARAHY Cationic peroxidase 1 precursor (EC 1.11.1.7) (PNPC1) - Arachis hypogaea (Peanut)moderately similar to ( 336) loc_os12g02080 12012.m04210 protein peroxidase 52 precursor, putative, expressedsecretory_peroxidase plant_peroxidase peroxidase ascorbate_peroxid…	3.712
26.12	misc.peroxidases	ppa009513m|pacid:17652409	moderately similar to ( 327) AT4G26010 | Symbols: | peroxidase, putative | chr4:13200653-13201688 FORWARDmoderately similar to ( 255) PER2_ARAHY Cationic peroxidase 2 precursor (EC 1.11.1.7) (PNPC2) - Arachis hypogaea (Peanut)moderately similar to ( 256) loc_os03g02939 12003.m101094 protein cationic peroxidase 2 precursor, putative, expressedsecretory_peroxidase plant_peroxidase peroxidase no ori…	9.39
26.12	misc.peroxidases	ppa008489m|pacid:17648625	moderately similar to ( 445) AT5G67400 | Symbols: | peroxidase 73 (PER73) (P73) (PRXR11) | chr5:26894896-26896300 FORWARDmoderately similar to ( 232) PER1_ORYSA Peroxidase 1 precursor (EC 1.11.1.7) - Oryza sativa (Rice)moderately similar to ( 436) loc_os07g02440 12007.m04716 protein peroxidase 50 precursor, putative, expressedsecretory_peroxidase plant_peroxidase peroxidase ascorbate_peroxidase n…	11.316
26.12	misc.peroxidases	ppa008577m|pacid:17645385	moderately similar to ( 440) AT3G28200 | Symbols: | peroxidase, putative | chr3:10518082-10519032 FORWARDmoderately similar to ( 229) PER2_ARAHY Cationic peroxidase 2 precursor (EC 1.11.1.7) (PNPC2) - Arachis hypogaea (Peanut)moderately similar to ( 360) loc_os02g50770 12002.m10111 protein peroxidase 65 precursor, putative, expressedsecretory_peroxidase plant_peroxidase peroxidase ascorbate_perox…	11.742
26.13	misc.acid and other phosphatases	ppa005293m|pacid:17652645	highly similar to ( 675) AT2G27190 | Symbols: PAP1, ATPAP1, PAP12, ATPAP12 | PAP12 (PURPLE ACID PHOSPHATASE 12); acid phosphatase/ protein serine/threonine phosphatase | chr2:11621400-11623438 REVERSEhighly similar to ( 672) PPAF_SOYBN Purple acid phosphatase precursor (EC 3.1.3.2) (Manganese(II) purple acid phosphatase) - Glycine max (Soybean)highly similar to ( 636) loc_os01g56880 12001.m43218 …	10.164
26.13	misc.acid and other phosphatases	ppa000602m|pacid:17659676	highly similar to ( 957) AT5G50400 | Symbols: ATPAP27, PAP27 | PAP27 (PURPLE ACID PHOSPHATASE 27); acid phosphatase/ protein serine/threonine phosphatase | chr5:20523575-20526231 REVERSEhighly similar to ( 566) NPP_HORVU Nucleotide pyrophosphatase/phosphodiesterase (EC 3.-.-.-) (Fragments) - Hordeum vulgare (Barley)highly similar to ( 858) loc_os12g38760 12012.m26946 protein nucleotide pyrophosph…	11.407
26.16	misc.myrosinases-lectin-jacalin	ppa005448m|pacid:17652943	highly similar to ( 529) AT1G78830 | Symbols: | curculin-like (mannose-binding) lectin family protein | chr1:29637141-29638508 REVERSEmoderately similar to ( 289) EP1G_DAUCA Epidermis-specific secreted glycoprotein EP1 precursor (52/54 kDa medium protein) - Daucus carota (Carrot)weakly similar to ( 125) loc_os04g23640 12004.m07505 protein ATP binding protein, putative, expressedB_lectin B_lectin …	10.415
26.17	misc.dynamin	ppa001002m|pacid:17665655	nearly identical (1164) AT1G59610 | Symbols: ADL3, CF1 | ADL3 (ARABIDOPSIS DYNAMIN-LIKE 3); GTPase | chr1:21893413-21900780 FORWARDnearly identical (1104) loc_os06g13820 12006.m32033 protein dynamin-2A, putative, expressedDynamin_N Dynamin_M DYNc no original description	10.127
26.17	misc.dynamin	ppa002967m|pacid:17652077	nearly identical (1016) AT3G60190 | Symbols: ADL4, ADLP2, EDR3, DRP1E, ADL1E | ADL1E (ARABIDOPSIS DYNAMIN-LIKE 1E); GTP binding / GTPase | chr3:22244367-22247651 REVERSEnearly identical (1035) loc_os10g41820 12010.m21978 protein dynamin-related protein 1C, putative, expressedDYNc Dynamin_M Dynamin_N COG0699 GED GED no original description	12.198
26.17	misc.dynamin	ppa019826m|pacid:17664829	highly similar to ( 715) AT1G60500 | Symbols: | dynamin family protein | chr1:22291582-22293822 FORWARDhighly similar to ( 646) loc_os03g15420 12003.m06979 protein GTP binding protein, putative, expressedDYNc Dynamin_N no original description	11.674
26.18	misc.invertase/pectin methylesterase inhibitor family protein	ppa011318m|pacid:17646513	weakly similar to ( 189) AT1G14890 | Symbols: | enzyme inhibitor/ pectinesterase/ pectinesterase inhibitor | chr1:5137045-5137704 FORWARDweakly similar to ( 137) 21KD_DAUCA 21 kDa protein precursor (1.2 protein) - Daucus carota (Carrot)weakly similar to ( 108) loc_os06g49760 12006.m09500 protein ripening-related protein, putative, expressedPMEI no original description	9.061
26.19	misc.plastocyanin-like	ppa017323m|pacid:17665387	weakly similar to ( 152) AT3G27200 | Symbols: | plastocyanin-like domain-containing protein | chr3:10043738-10044340 REVERSEvery weakly similar to (84.0) BCP_PEA Blue copper protein precursor - Pisum sativum (Garden pea)very weakly similar to (96.3) loc_os08g04360 12008.m04580 protein uclacyanin-2 precursor, putative, expressedCu_bind_like no original description	11.071
26.19	misc.plastocyanin-like	ppa008113m|pacid:17647418	weakly similar to ( 151) AT4G32490 | Symbols: | plastocyanin-like domain-containing protein | chr4:15678811-15679556 REVERSEweakly similar to ( 120) loc_os01g54430 12001.m11607 protein early nodulin-like protein 3 precursor, putative, expressedCu_bind_like no original description	10.054
26.21	misc.protease inhibitor/seed storage/lipid transfer protein (LTP) family protein	ppa012060m|pacid:17641514	weakly similar to ( 157) AT1G55260 | Symbols: | lipid binding | chr1:20614663-20616158 FORWARDweakly similar to ( 130) loc_os03g07100 12003.m06227 protein lipid transfer protein, putative, expressed no original description	12.689
26.22	misc.short chain dehydrogenase/reductase (SDR)	ppa009560m|pacid:17645512	moderately similar to ( 346) AT3G61220 | Symbols: | short-chain dehydrogenase/reductase (SDR) family protein | chr3:22663025-22664316 FORWARDmoderately similar to ( 254) loc_os04g44950 12004.m09449 protein carbonyl reductase 1, putative, expressedFabG fabG fabG fabG DltE PRK12939 PRK12826 PRK07201 COG4221 PRK12429 PRK06172 PRK12745 PRK07774 PRK06182 PRK07454 PRK08945 PRK07062 PRK06197 PRK12829 PR…	9.879
26.22	misc.short chain dehydrogenase/reductase (SDR)	ppa009292m|pacid:17648920	moderately similar to ( 343) AT3G61220 | Symbols: | short-chain dehydrogenase/reductase (SDR) family protein | chr3:22663025-22664316 FORWARDmoderately similar to ( 261) loc_os04g44950 12004.m09449 protein carbonyl reductase 1, putative, expressedfabG FabG fabG fabG PRK12826 PRK07201 PRK12939 COG4221 DltE PRK12429 PRK09242 PRK07062 PRK12937 PRK07454 PRK07063 PRK06197 fabG no original description	10.946
26.22	misc.short chain dehydrogenase/reductase (SDR)	ppa009290m|pacid:17656703	moderately similar to ( 380) AT3G61220 | Symbols: | short-chain dehydrogenase/reductase (SDR) family protein | chr3:22663025-22664316 FORWARDmoderately similar to ( 281) loc_os04g44950 12004.m09449 protein carbonyl reductase 1, putative, expressedFabG DltE fabG fabG PRK12939 fabG PRK07201 COG4221 PRK12826 PRK07062 PRK12429 PRK06179 PRK06182 PRK06197 PRK09242 PRK07326 no original description	6.934
26.22	misc.short chain dehydrogenase/reductase (SDR)	ppa006511m|pacid:17652828	moderately similar to ( 381) AT1G24360 | Symbols: | 3-oxoacyl-(acyl-carrier protein) reductase, chloroplast / 3-ketoacyl-acyl carrier protein reductase | chr1:8640820-8643283 FORWARDmoderately similar to ( 409) FABG3_BRANA 3-oxoacyl-[acyl-carrier-protein] reductase 3, chloroplast precursor (EC 1.1.1.100) (3-ketoacyl-acyl carrier protein reductase 3) - Brassica napus (Rape)moderately similar to ( …	10.138
26.22	misc.short chain dehydrogenase/reductase (SDR)	ppa009958m|pacid:17645561	moderately similar to ( 220) AT2G47140 | Symbols: | short-chain dehydrogenase/reductase (SDR) family protein | chr2:19350970-19352059 REVERSEweakly similar to ( 176) TS2_MAIZE Sex determination protein tasselseed-2 - Zea mays (Maize)moderately similar to ( 205) loc_os07g46930 12007.m08910 protein sex determination protein tasselseed-2, putative, expressedPRK06057 PRK08324 PRK06172 fabG fabG PRK12…	11.191
26.24	misc.GCN5-related N-acetyltransferase	ppa012597m|pacid:17648597	moderately similar to ( 267) AT5G11340 | Symbols: | GCN5-related N-acetyltransferase (GNAT) family protein | chr5:3619226-3621068 FORWARDmoderately similar to ( 256) loc_os01g42470 12001.m150648 protein pre-mRNA-splicing factor cwc24, putative, expressed no original description	10.363
26.26.1	misc.aminotransferases.aminotransferase class IV family protein	ppa008003m|pacid:17652197	moderately similar to ( 365) AT5G57850 | Symbols: | aminotransferase class IV family protein | chr5:23435548-23437287 REVERSEmoderately similar to ( 407) loc_os01g13690 12001.m97493 protein aldehyde dehydrogenase, putative, expressedADCL_like PLPDE_IV D-AAT_like PRK06680 IlvE PRK08320 Aminotran_4 PRK12479 PRK07849 BCAT_beta_family PRK06606 PRK07650 no original description	11.61
26.26.1	misc.aminotransferases.aminotransferase class IV family protein	ppa006695m|pacid:17647900	moderately similar to ( 477) AT5G57850 | Symbols: | aminotransferase class IV family protein | chr5:23435548-23437287 REVERSEmoderately similar to ( 470) loc_os02g17330 12002.m06976 protein 4-amino-4-deoxychorismate lyase, putative, expressedADCL_like PLPDE_IV D-AAT_like PRK08320 IlvE PRK06680 Aminotran_4 PRK12479 BCAT_beta_family PRK06606 PRK07650 PRK07849 PRK06092 no original description	11.447
26.28	misc.GDSL-motif lipase	ppa023347m|pacid:17658350	moderately similar to ( 375) AT1G29660 | Symbols: | GDSL-motif lipase/hydrolase family protein | chr1:10371955-10373624 FORWARDweakly similar to ( 139) APG_BRANA Anter-specific proline-rich protein APG (Protein CEX) (Fragment) - Brassica napus (Rape)moderately similar to ( 357) loc_os01g54470 12001.m11611 protein anther-specific proline-rich protein APG, putative, expressedSGNH_plant_lipase_like …	12.34
27.1	RNA.processing	ppa013901m|pacid:17653716	weakly similar to ( 152) AT1G76860 | Symbols: | small nuclear ribonucleoprotein, putative / snRNP, putative / Sm protein, putative | chr1:28854594-28855637 REVERSEweakly similar to ( 152) loc_os01g64690 12001.m12583 protein U6 snRNA-associated Sm-like protein LSm3, putative, expressedLSm3 no original description	-10.66
27.1	RNA.processing	ppa002618m|pacid:17647141	highly similar to ( 760) AT4G34110 | Symbols: PAB2, PABP2, ATPAB2 | PAB2 (POLY(A) BINDING 2); RNA binding / translation initiation factor | chr4:16336732-16339892 FORWARDvery weakly similar to (81.3) ROC5_NICSY 33 kDa ribonucleoprotein, chloroplast precursor - Nicotiana sylvestris (Wood tobacco)highly similar to ( 758) loc_os09g02700 12009.m03642 protein polyadenylate-binding protein 2, putative,…	11.238
27.1.19	RNA.processing.ribonucleases	ppb012927m|pacid:17666370	weakly similar to ( 199) MAL12_MALDO Major allergen Mal d 1 (Mal d I) (AP15) - Malus domestica (Apple) (Malus sylvestris)very weakly similar to (90.9) loc_os03g18850 12003.m07305 protein pathogenesis-related protein 1, putative, expressedBet_v_I no original description	8.988
27.1.19	RNA.processing.ribonucleases	ppa012000m|pacid:17656371	moderately similar to ( 215) AT3G20390 | Symbols: | endoribonuclease L-PSP family protein | chr3:7110227-7111695 REVERSEmoderately similar to ( 203) loc_os07g33240 12007.m07585 protein expressed proteinRibonuc_L-PSP YjgH YjgF_like TdcF PRK11401 no original description	-2.165
27.1.19	RNA.processing.ribonucleases	ppa012063m|pacid:17648528	weakly similar to ( 167) AT1G24450 | Symbols: NFD2 | NFD2 (NUCLEAR FUSION DEFECTIVE 2); RNA binding / ribonuclease III | chr1:8664201-8665077 FORWARDvery weakly similar to (89.4) loc_os03g63740 12003.m11242 protein RNA binding protein, putative, expressed no original description	1.04
27.1.19	RNA.processing.ribonucleases	ppa012627m|pacid:17658789	moderately similar to ( 218) MAL12_MALDO Major allergen Mal d 1 (Mal d I) (AP15) - Malus domestica (Apple) (Malus sylvestris)weakly similar to ( 120) loc_os03g18850 12003.m07305 protein pathogenesis-related protein 1, putative, expressedBet_v_I no original description	10.038
27.3.36	RNA.regulation of transcription.Argonaute	ppa000990m|pacid:17642606	nearly identical (1413) AT2G27040 | Symbols: AGO4, OCP11 | AGO4 (ARGONAUTE 4); nucleic acid binding | chr2:11536795-11541503 REVERSEnearly identical (1358) loc_os01g16870 12001.m150417 protein argonaute-like protein, putative, expressedPiwi_ago-like Piwi Piwi_piwi-like_Euk Piwi-like PAZ PAZ_argonaute_like DUF1785 no original description	11.367
27.3.59	RNA.regulation of transcription.Methyl binding domain proteins	ppa008789m|pacid:17659978	no original description	-9.759
27.3.67	RNA.regulation of transcription.putative transcription regulator	ppa009293m|pacid:17664075	moderately similar to ( 226) AT1G76010 | Symbols: | nucleic acid binding | chr1:28528505-28530488 REVERSEmoderately similar to ( 229) loc_os09g37006 12009.m22212 protein ribonuclease P, putative, expressedAlba no original description	-12.715
27.3.99	RNA.regulation of transcription.unclassified	ppa004762m|pacid:17642355	moderately similar to ( 469) AT5G10770 | Symbols: | chloroplast nucleoid DNA-binding protein, putative | chr5:3403331-3405331 REVERSEmoderately similar to ( 349) loc_os09g30414 12009.m06195 protein aspartic proteinase nepenthesin-2 precursor, putative, expressedAsp no original description	8.887
27.3.99	RNA.regulation of transcription.unclassified	ppa014553m|pacid:17651711	moderately similar to ( 424) AT5G10770 | Symbols: | chloroplast nucleoid DNA-binding protein, putative | chr5:3403331-3405331 REVERSEmoderately similar to ( 327) loc_os09g30414 12009.m06195 protein aspartic proteinase nepenthesin-2 precursor, putative, expressedAsp no original description	10.081
27.3.99	RNA.regulation of transcription.unclassified	ppa005966m|pacid:17647117	highly similar to ( 516) AT5G07030 | Symbols: | aspartic-type endopeptidase | chr5:2183600-2185717 REVERSEmoderately similar to ( 437) loc_os07g46480 12007.m08865 protein aspartic proteinase nepenthesin-1 precursor, putative, expressed no original description	2.526
27.3.99	RNA.regulation of transcription.unclassified	ppa005151m|pacid:17662637	moderately similar to ( 343) AT4G32720 | Symbols: AtLa1 | AtLa1 (Arabidopsis thaliana La protein 1); RNA binding | chr4:15787313-15789498 FORWARDmoderately similar to ( 312) loc_os02g39700 12002.m33762 protein RNA-binding protein, putative, expressedLA RRM_3 no original description	-11.857
27.4	RNA.RNA binding	ppa024222m|pacid:17648859	moderately similar to ( 247) AT4G17720 | Symbols: | RNA recognition motif (RRM)-containing protein | chr4:9862660-9864498 REVERSEmoderately similar to ( 243) loc_os06g02240 12006.m04958 protein nucleic acid binding protein, putative, expressed no original description	9.328
27.4	RNA.RNA binding	ppa009295m|pacid:17660592	moderately similar to ( 275) AT2G37220 | Symbols: | 29 kDa ribonucleoprotein, chloroplast, putative / RNA-binding protein cp29, putative | chr2:15634980-15636331 REVERSEmoderately similar to ( 269) ROC1_NICSY 29 kDa ribonucleoprotein A, chloroplast precursor (CP29A) - Nicotiana sylvestris (Wood tobacco)moderately similar to ( 255) loc_os07g43810 12007.m08606 protein ribonucleoprotein A, chloropla…	-12.041
27.4	RNA.RNA binding	ppa005857m|pacid:17662116	moderately similar to ( 307) AT3G15010 | Symbols: | RNA recognition motif (RRM)-containing protein | chr3:5052844-5054058 FORWARDmoderately similar to ( 254) loc_os01g42820 12001.m150655 protein heterogeneous nuclear ribonucleoprotein A3 homolog 2, putative, expressed no original description	13.013
27.4	RNA.RNA binding	ppa008913m|pacid:17657154	moderately similar to ( 281) AT4G24770 | Symbols: RBP31, ATRBP31, CP31, ATRBP33 | RBP31 (31-KDA RNA BINDING PROTEIN); RNA binding / poly(U) binding | chr4:12766223-12767952 REVERSEmoderately similar to ( 317) ROC4_NICSY 31 kDa ribonucleoprotein, chloroplast precursor - Nicotiana sylvestris (Wood tobacco)moderately similar to ( 293) loc_os09g39180 12009.m06857 protein ribonucleoprotein, chloroplas…	-11.748
28.1	DNA.synthesis/chromatin structure	ppa007328m|pacid:17662776	moderately similar to ( 397) AT2G19480 | Symbols: NFA02, NFA2 | NAP1;2 (NUCLEOSOME ASSEMBLY PROTEIN 1;2); DNA binding / binding | chr2:8438601-8441040 FORWARDmoderately similar to ( 375) loc_os05g46230 12005.m083791 protein expressed proteinNAP no original description	-9.552
28.1	DNA.synthesis/chromatin structure	ppa010080m|pacid:17654785	moderately similar to ( 288) AT1G74560 | Symbols: NRP1 | NRP1 (NAP1-RELATED PROTEIN 1); DNA binding / chromatin binding / histone binding | chr1:28017763-28019900 REVERSEmoderately similar to ( 260) loc_os02g36710 12002.m08758 protein protein SET, putative, expressedNAP no original description	-12.038
28.1.3	DNA.synthesis/chromatin structure.histone	ppa012937m|pacid:17640750	weakly similar to ( 157) AT5G22880 | Symbols: H2B, HTB2 | HTB2; DNA binding | chr5:7652130-7652567 REVERSEweakly similar to ( 159) H2B_GOSHI Histone H2B - Gossypium hirsutum (Upland cotton)weakly similar to ( 173) loc_os01g05970 12001.m07228 protein core histone H2A/H2B/H3/H4 family protein, expressedH2B no original description	11.406
28.1.3	DNA.synthesis/chromatin structure.histone	ppa013146m|pacid:17662769	weakly similar to ( 184) AT3G54560 | Symbols: HTA11 | HTA11; DNA binding | chr3:20196532-20197466 FORWARDweakly similar to ( 183) H2AV1_ORYSA Probable histone H2A variant 1 - Oryza sativa (Rice)weakly similar to ( 183) loc_os03g06670 12003.m06185 protein histone H2A variant 1, putative, expressedH2A H2A HTA1 no original description	-5.61
28.1.3	DNA.synthesis/chromatin structure.histone	ppa013776m|pacid:17642042	weakly similar to ( 135) AT5G59970 | Symbols: | histone H4 | chr5:24146352-24146663 REVERSEweakly similar to ( 135) H4_PEA Histone H4 - Pisum sativum (Garden pea)weakly similar to ( 135) loc_os10g39410 12010.m06709 protein histone H4, putative, expressedH4 H4 HHT1 no original description	11.861
28.99	DNA.unspecified	ppa012047m|pacid:17641544	moderately similar to ( 288) AT4G35220 | Symbols: | cyclase family protein | chr4:16752636-16753966 FORWARDmoderately similar to ( 287) loc_os08g23100 12008.m080125 protein cyclase, putative, expressedCyclase COG1878 no original description	11.006
28.99	DNA.unspecified	ppa005136m|pacid:17657133	highly similar to ( 638) AT4G34490 | Symbols: ATCAP1, CAP 1, CAP1 | ATCAP1 (ARABIDOPSIS THALIANA CYCLASE ASSOCIATED PROTEIN 1); actin binding | chr4:16484896-16487355 REVERSEhighly similar to ( 577) loc_os03g51250 12003.m10106 protein adenylyl cyclase-associated protein 1, putative, expressedCAP_C CAP_N no original description	11.878
29.1	protein.aa activation	ppa012165m|pacid:17642498	moderately similar to ( 292) AT1G09150 | Symbols: | pseudouridine synthase and archaeosine transglycosylase (PUA) domain-containing protein | chr1:2946599-2948908 FORWARDmoderately similar to ( 282) loc_os01g21180 12001.m150570 protein ligatin, putative, expressedCOG2016 no original description	10.756
29.1.1	protein.aa activation.tyrosine-tRNA ligase	ppa007046m|pacid:17648869	highly similar to ( 577) AT2G33840 | Symbols: | tRNA synthetase class I (W and Y) family protein | chr2:14315011-14317329 FORWARDhighly similar to ( 567) loc_os08g05490 12008.m04692 protein tyrosyl-tRNA synthetase, putative, expressedPRK08560 tRNA-synt_1b TyrRS_core Tyr_Trp_RS_core TyrS TrpS TrpRS_core no original description	10.918
29.1.4	protein.aa activation.leucine-tRNA ligase	ppa000578m|pacid:17654862	nearly identical (1698) AT1G09620 | Symbols: | ATP binding / aminoacyl-tRNA ligase/ leucine-tRNA ligase/ nucleotide binding | chr1:3113077-3116455 REVERSEnearly identical (1671) loc_os09g32650 12009.m06352 protein leucyl-tRNA synthetase, cytoplasmic, putative, expressedleuS LeuS LeuRS_core Ile_Leu_Val_MetRS_core ValS tRNA-synt_1 IleS no original description	11.407
29.1.7	protein.aa activation.alanine-tRNA ligase	ppa000923m|pacid:17652919	nearly identical (1469) AT1G50200 | Symbols: ALATS, ACD | ALATS (ALANYL-TRNA SYNTHETASE); ATP binding / alanine-tRNA ligase/ ligase, forming aminoacyl-tRNA and related compounds / nucleic acid binding / nucleotide binding | chr1:18591429-18598311 REVERSEnearly identical (1323) loc_os10g10244 12010.m04361 protein alanyl-tRNA synthetase, mitochondrial precursor, putative, expressedalaS AlaS tRNA-sy…	11.25
29.1.10	protein.aa activation.methionine-tRNA ligase	ppa001564m|pacid:17660402	nearly identical (1288) AT4G13780 | Symbols: | methionine--tRNA ligase, putative / methionyl-tRNA synthetase, putative / MetRS, putative | chr4:7993366-7998433 REVERSEnearly identical (1297) SYM_ORYSA Probable methionyl-tRNA synthetase (EC 6.1.1.10) (Methionine--tRNA ligase) (MetRS) - Oryza sativa (Rice)nearly identical (1297) loc_os06g31210 12006.m07662 protein methionyl-tRNA synthetase, putativ…	11.755
29.1.16	protein.aa activation.cysteine-tRNA ligase	ppa004241m|pacid:17644209	highly similar to ( 679) AT5G38830 | Symbols: | tRNA synthetase class I (C) family protein | chr5:15545764-15548094 REVERSEhighly similar to ( 595) loc_os09g38420 12009.m060064 protein cysteinyl-tRNA synthetase, putative, expressedcysS CysS tRNA-synt_1e PRK12418 CysRS_core no original description	11.457
29.1.22	protein.aa activation.asparagine-tRNA ligase	ppa003076m|pacid:17669287	highly similar to ( 863) AT5G56680 | Symbols: SYNC1, EMB2755, SYNC1 ARATH | SYNC1; ATP binding / aminoacyl-tRNA ligase/ asparagine-tRNA ligase/ aspartate-tRNA ligase/ nucleic acid binding / nucleotide binding | chr5:22936645-22938841 FORWARDhighly similar to ( 800) loc_os01g27520 12001.m43017 protein asparaginyl-tRNA synthetase, cytoplasmic 3, putative, expressedasnC AsnS AsxRS_core tRNA-synt_2 a…	11.669
29.2.1.1.1.2.3	protein.synthesis.ribosomal protein.prokaryotic.chloroplast.50S subunit.L3	ppa011130m|pacid:17651052	moderately similar to ( 349) AT2G43030 | Symbols: | ribosomal protein L3 family protein | chr2:17894898-17895713 FORWARDmoderately similar to ( 350) RK3_TOBAC 50S ribosomal protein L3, chloroplast precursor (Fragment) - Nicotiana tabacum (Common tobacco)moderately similar to ( 331) loc_os02g04460 12002.m05795 protein 50S ribosomal protein L3, chloroplast precursor, putative, expressedrplC rpl3 Rp…	-10.369
29.2.1.1.1.2.6	protein.synthesis.ribosomal protein.prokaryotic.chloroplast.50S subunit.L6	ppa011034m|pacid:17649621	moderately similar to ( 332) AT1G05190 | Symbols: emb2394 | emb2394 (embryo defective 2394); structural constituent of ribosome | chr1:1502515-1503738 REVERSEvery weakly similar to (91.7) RM06_PROWI Mitochondrial 60S ribosomal protein L6 - Prototheca wickerhamiimoderately similar to ( 311) loc_os03g54040 12003.m10370 protein 50S ribosomal protein L6, putative, expressedrplF rpl6 RplF no original …	-11.682
29.2.1.2.1.4	protein.synthesis.ribosomal protein.eukaryotic.40S subunit.S4	ppa010094m|pacid:17642406	moderately similar to ( 437) AT5G58420 | Symbols: | 40S ribosomal protein S4 (RPS4D) | chr5:23619599-23620896 FORWARDmoderately similar to ( 442) RS4_SOLTU 40S ribosomal protein S4 - Solanum tuberosum (Potato)moderately similar to ( 431) loc_os01g25610 12001.m09024 protein 40S ribosomal protein S4, putative, expressedRPS4A PRK04313 Ribosomal_S4e no original description	-12.133
29.2.1.2.1.4	protein.synthesis.ribosomal protein.eukaryotic.40S subunit.S4	ppa010072m|pacid:17666074	moderately similar to ( 440) AT5G58420 | Symbols: | 40S ribosomal protein S4 (RPS4D) | chr5:23619599-23620896 FORWARDmoderately similar to ( 442) RS4_SOLTU 40S ribosomal protein S4 - Solanum tuberosum (Potato)moderately similar to ( 434) loc_os01g25610 12001.m09024 protein 40S ribosomal protein S4, putative, expressedRPS4A PRK04313 Ribosomal_S4e no original description	-12.901
29.2.1.2.1.7	protein.synthesis.ribosomal protein.eukaryotic.40S subunit.S7	ppa011898m|pacid:17666678	moderately similar to ( 291) AT1G48830 | Symbols: | 40S ribosomal protein S7 (RPS7A) | chr1:18059854-18060935 REVERSEmoderately similar to ( 288) RS7_ORYSA 40S ribosomal protein S7 - Oryza sativa (Rice)moderately similar to ( 295) loc_os03g18580 12003.m07280 protein 40S ribosomal protein S7, putative, expressedRibosomal_S7e no original description	-12.794
29.2.1.2.1.8	protein.synthesis.ribosomal protein.eukaryotic.40S subunit.S8	ppa011148m|pacid:17668153	moderately similar to ( 275) AT5G20290 | Symbols: | 40S ribosomal protein S8 (RPS8A) | chr5:6851695-6853012 REVERSEmoderately similar to ( 296) RS8_ORYSA 40S ribosomal protein S8 - Oryza sativa (Rice)moderately similar to ( 296) loc_os02g28810 12002.m33684 protein 40S ribosomal protein S8, putative, expressedRibosomal_S8e RPS8A PRK04049 no original description	-12.183
29.2.1.2.1.10	protein.synthesis.ribosomal protein.eukaryotic.40S subunit.S10	ppa012085m|pacid:17661810	weakly similar to ( 173) AT4G25740 | Symbols: | 40S ribosomal protein S10 (RPS10A) | chr4:13107488-13108751 REVERSEweakly similar to ( 176) RS10_ORYSA 40S ribosomal protein S10 - Oryza sativa (Rice)weakly similar to ( 176) loc_os04g35090 12004.m08600 protein 40S ribosomal protein S10, putative, expressedS10_plectin COG5045 no original description	-11.241
29.2.1.2.1.12	protein.synthesis.ribosomal protein.eukaryotic.40S subunit.S12	ppa013001m|pacid:17656120	weakly similar to ( 176) AT2G32060 | Symbols: | 40S ribosomal protein S12 (RPS12C) | chr2:13639228-13640104 REVERSEmoderately similar to ( 201) RS12_HORVU 40S ribosomal protein S12 - Hordeum vulgare (Barley)moderately similar to ( 202) loc_os07g05580 12007.m05022 protein 40S ribosomal protein S12, putative, expressedRibosomal_L7Ae no original description	12.702
29.2.1.2.1.14	protein.synthesis.ribosomal protein.eukaryotic.40S subunit.S14	ppa012895m|pacid:17656656	moderately similar to ( 217) AT3G52580 | Symbols: | 40S ribosomal protein S14 (RPS14C) | chr3:19503324-19504701 FORWARDmoderately similar to ( 216) RS141_MAIZE 40S ribosomal protein S14 (Clone MCH1) - Zea mays (Maize)moderately similar to ( 222) loc_os02g06700 12002.m06018 protein 40S ribosomal protein S14, putative, expressedrps11p RpsK Ribosomal_S11 PRK05309 no original description	-12.243
29.2.1.2.1.15	protein.synthesis.ribosomal protein.eukaryotic.40S subunit.S15	ppa012840m|pacid:17658629	moderately similar to ( 232) AT5G09500 | Symbols: | 40S ribosomal protein S15 (RPS15C) | chr5:2954044-2954850 REVERSEmoderately similar to ( 244) RS15_ORYSA 40S ribosomal protein S15 - Oryza sativa (Rice)moderately similar to ( 244) loc_os07g08660 12007.m05322 protein 40S ribosomal protein S15, putative, expressedrps19p Ribosomal_S19 RpsS no original description	-7.876
29.2.1.2.1.19	protein.synthesis.ribosomal protein.eukaryotic.40S subunit.S19	ppa013042m|pacid:17665038	moderately similar to ( 256) AT5G61170 | Symbols: | 40S ribosomal protein S19 (RPS19C) | chr5:24611158-24612202 FORWARDmoderately similar to ( 228) RS19_ORYSA 40S ribosomal protein S19 - Oryza sativa (Rice)moderately similar to ( 242) loc_os03g31134 12003.m08364 protein retrotransposon protein, putative, Ty1-copia subclassRibosomal_S19e RPS19A PRK09333 no original description	-11.137
29.2.1.2.1.27	protein.synthesis.ribosomal protein.eukaryotic.40S subunit.S27	ppa020777m|pacid:17651949	weakly similar to ( 132) AT3G61110 | Symbols: ARS27A | ARS27A (ARABIDOPSIS RIBOSOMAL PROTEIN S27); structural constituent of ribosome | chr3:22611710-22612632 FORWARDweakly similar to ( 124) RS27_HORVU 40S ribosomal protein S27 (Manganese efficiency-related protein 1) - Hordeum vulgare (Barley)weakly similar to ( 122) loc_os02g27769 12002.m100798 protein 40S ribosomal protein S27, putative, expre…	-12.749
29.2.1.2.1.31	protein.synthesis.ribosomal protein.eukaryotic.40S subunit.SA	ppa008193m|pacid:17652793	moderately similar to ( 398) AT1G72370 | Symbols: P40, AP40, RP40, RPSAA | P40; structural constituent of ribosome | chr1:27243148-27244842 REVERSEmoderately similar to ( 405) RSSA_SOYBN 40S ribosomal protein SA (p40) - Glycine max (Soybean)moderately similar to ( 387) loc_os03g08440 12003.m35048 protein 40S ribosomal protein SA, putative, expressedRibosomal_S2 rps2P RpsB no original description	-10.53
29.2.1.2.2.5	protein.synthesis.ribosomal protein.eukaryotic.60S subunit.L5	ppa009282m|pacid:17649537	moderately similar to ( 432) AT3G25520 | Symbols: ATL5, PGY3, OLI5, RPL5A | ATL5 (A. THALIANA RIBOSOMAL PROTEIN L5); 5S rRNA binding / structural constituent of ribosome | chr3:9269573-9271327 REVERSEmoderately similar to ( 441) RL5_CUCSA 60S ribosomal protein L5 - Cucumis sativus (Cucumber)moderately similar to ( 417) loc_os01g67134 12001.m150881 protein 60S ribosomal protein L5-1, putative, exp…	-11.881
29.2.1.2.2.5	protein.synthesis.ribosomal protein.eukaryotic.60S subunit.L5	ppa009300m|pacid:17656541	moderately similar to ( 427) AT3G25520 | Symbols: ATL5, PGY3, OLI5, RPL5A | ATL5 (A. THALIANA RIBOSOMAL PROTEIN L5); 5S rRNA binding / structural constituent of ribosome | chr3:9269573-9271327 REVERSEmoderately similar to ( 410) RL5_CUCSA 60S ribosomal protein L5 - Cucumis sativus (Cucumber)moderately similar to ( 405) loc_os01g67126 12001.m43540 protein 60S ribosomal protein L5-2, putative, expr…	-11.372
29.2.1.2.2.6	protein.synthesis.ribosomal protein.eukaryotic.60S subunit.L6	ppa010851m|pacid:17647543	moderately similar to ( 293) AT1G74050 | Symbols: | 60S ribosomal protein L6 (RPL6C) | chr1:27847256-27848680 REVERSEmoderately similar to ( 300) RL6_MESCR 60S ribosomal protein L6 (YL16-like) - Mesembryanthemum crystallinum (Common ice plant)moderately similar to ( 229) loc_os04g39700 12004.m08956 protein 60S ribosomal protein L6, putative, expressedRibosomal_L6e no original description	-12.973
29.2.1.2.2.6	protein.synthesis.ribosomal protein.eukaryotic.60S subunit.L6	ppa010844m|pacid:17641220	moderately similar to ( 298) AT1G74060 | Symbols: | 60S ribosomal protein L6 (RPL6B) | chr1:27850033-27851299 REVERSEmoderately similar to ( 307) RL6_MESCR 60S ribosomal protein L6 (YL16-like) - Mesembryanthemum crystallinum (Common ice plant)moderately similar to ( 228) loc_os04g39700 12004.m08956 protein 60S ribosomal protein L6, putative, expressedRibosomal_L6e no original description	-11.824
29.2.1.2.2.6	protein.synthesis.ribosomal protein.eukaryotic.60S subunit.L6	ppa010838m|pacid:17663361	moderately similar to ( 314) AT1G74050 | Symbols: | 60S ribosomal protein L6 (RPL6C) | chr1:27847256-27848680 REVERSEmoderately similar to ( 313) RL6_MESCR 60S ribosomal protein L6 (YL16-like) - Mesembryanthemum crystallinum (Common ice plant)moderately similar to ( 241) loc_os02g37862 12002.m08874 protein 60S ribosomal protein L6, putative, expressedRibosomal_L6e no original description	-10.984
29.2.1.2.2.7	protein.synthesis.ribosomal protein.eukaryotic.60S subunit.L7	ppa010542m|pacid:17647352	moderately similar to ( 373) AT3G13580 | Symbols: | 60S ribosomal protein L7 (RPL7D) | chr3:4433809-4435109 FORWARDmoderately similar to ( 335) loc_os08g13690 12008.m05494 protein 60S ribosomal protein L7-1, putative, expressedRibosomal_L7 rpl30p no original description	-11.855
29.2.1.2.2.13	protein.synthesis.ribosomal protein.eukaryotic.60S subunit.L13	ppa011512m|pacid:17643823	moderately similar to ( 283) AT3G49010 | Symbols: ATBBC1, BBC1, RSU2 | ATBBC1 (ARABIDOPSIS THALIANA BREAST BASIC CONSERVED 1); structural constituent of ribosome | chr3:18166971-18168047 REVERSEmoderately similar to ( 278) RL131_BRANA 60S ribosomal protein L13-1 (Cold-induced protein C24A) - Brassica napus (Rape)moderately similar to ( 285) loc_os06g02510 12006.m091580 protein 60S ribosomal prote…	-10.712
29.2.1.2.2.14	protein.synthesis.ribosomal protein.eukaryotic.60S subunit.L14	ppa013222m|pacid:17652268	weakly similar to ( 177) AT4G27090 | Symbols: | 60S ribosomal protein L14 (RPL14B) | chr4:13594104-13595187 REVERSEweakly similar to ( 167) RL14_PEA Probable 60 ribosomal protein L14 (Hydroxyproline-rich glycoprotein HRGP1) - Pisum sativum (Garden pea)weakly similar to ( 186) loc_os04g43540 12004.m09314 protein 60 ribosomal protein L14, putative, expressedRibosomal_L14e no original description	-1.924
29.2.1.2.2.14	protein.synthesis.ribosomal protein.eukaryotic.60S subunit.L14	ppa013223m|pacid:17661976	weakly similar to ( 194) AT2G20450 | Symbols: | 60S ribosomal protein L14 (RPL14A) | chr2:8813923-8815071 FORWARDweakly similar to ( 186) RL14_PEA Probable 60 ribosomal protein L14 (Hydroxyproline-rich glycoprotein HRGP1) - Pisum sativum (Garden pea)moderately similar to ( 207) loc_os04g43540 12004.m09314 protein 60 ribosomal protein L14, putative, expressedRibosomal_L14e no original description	-3.097
29.2.1.2.2.17	protein.synthesis.ribosomal protein.eukaryotic.60S subunit.L17	ppa012087m|pacid:17656299	moderately similar to ( 266) AT1G67430 | Symbols: | 60S ribosomal protein L17 (RPL17B) | chr1:25262209-25263627 FORWARDmoderately similar to ( 254) RL17_MAIZE 60S ribosomal protein L17 - Zea mays (Maize)moderately similar to ( 253) loc_os09g08430 12009.m04110 protein 60S ribosomal protein L17, putative, expressedrpl22p Ribosomal_L22 Ribosomal_L22 RplV no original description	-12.533
29.2.1.2.2.17	protein.synthesis.ribosomal protein.eukaryotic.60S subunit.L17	ppa012093m|pacid:17659725	moderately similar to ( 249) AT1G27400 | Symbols: | 60S ribosomal protein L17 (RPL17A) | chr1:9515230-9516725 FORWARDmoderately similar to ( 247) RL172_HORVU 60S ribosomal protein L17-2 - Hordeum vulgare (Barley)moderately similar to ( 241) loc_os09g08430 12009.m04110 protein 60S ribosomal protein L17, putative, expressedrpl22p Ribosomal_L22 Ribosomal_L22 RplV no original description	-9.669
29.2.1.2.2.23	protein.synthesis.ribosomal protein.eukaryotic.60S subunit.L23	ppa013088m|pacid:17666531	moderately similar to ( 257) AT3G04400 | Symbols: emb2171 | emb2171 (embryo defective 2171); structural constituent of ribosome | chr3:1167339-1168308 FORWARDmoderately similar to ( 253) RL23_TOBAC 60S ribosomal protein L23 - Nicotiana tabacum (Common tobacco)moderately similar to ( 256) loc_os10g32920 12010.m06128 protein 60S ribosomal protein L23, putative, expressedrpl14p RplN Ribosomal_L14 rp…	-8.392
29.2.1.2.2.24	protein.synthesis.ribosomal protein.eukaryotic.60S subunit.L24	ppa012563m|pacid:17668209	weakly similar to ( 163) AT2G36620 | Symbols: RPL24A | RPL24A (ribosomal protein L24); structural constituent of ribosome | chr2:15350548-15351819 REVERSEweakly similar to ( 173) RL24_CICAR 60S ribosomal protein L24 - Cicer arietinum (Chickpea) (Garbanzo)weakly similar to ( 171) loc_os07g12250 12007.m05678 protein 60S ribosomal protein L24, putative, expressedRibosomal_L24e no original description	-9.594
29.2.1.2.2.26	protein.synthesis.ribosomal protein.eukaryotic.60S subunit.L26	ppa012984m|pacid:17660219	weakly similar to ( 170) AT3G49910 | Symbols: | 60S ribosomal protein L26 (RPL26A) | chr3:18504311-18504751 FORWARDweakly similar to ( 153) RL26_BRARA 60S ribosomal protein L26 - Brassica rapa (Turnip)weakly similar to ( 156) loc_os12g05430 12012.m04536 protein 60S ribosomal protein L26-1, putative, expressedrpl24p no original description	-10.102
29.2.1.2.2.26	protein.synthesis.ribosomal protein.eukaryotic.60S subunit.L26	ppa012990m|pacid:17645898	weakly similar to ( 187) AT5G67510 | Symbols: | 60S ribosomal protein L26 (RPL26B) | chr5:26937970-26938410 REVERSEweakly similar to ( 168) RL26_BRARA 60S ribosomal protein L26 - Brassica rapa (Turnip)weakly similar to ( 169) loc_os12g05430 12012.m04536 protein 60S ribosomal protein L26-1, putative, expressedrpl24p no original description	-12.579
29.2.1.2.2.28	protein.synthesis.ribosomal protein.eukaryotic.60S subunit.L28	ppa012887m|pacid:17640418	weakly similar to ( 184) AT4G29410 | Symbols: | 60S ribosomal protein L28 (RPL28C) | chr4:14468439-14469964 REVERSEweakly similar to ( 177) loc_os02g57540 12002.m10775 protein 60S ribosomal protein L28, putative, expressedRibosomal_L28e no original description	-11.689
29.2.1.2.2.31	protein.synthesis.ribosomal protein.eukaryotic.60S subunit.L31	ppa013471m|pacid:17661141	weakly similar to ( 155) AT2G19740 | Symbols: | 60S ribosomal protein L31 (RPL31A) | chr2:8513577-8514346 FORWARDweakly similar to ( 159) RL31_PANGI 60S ribosomal protein L31 - Panax ginseng (Korean ginseng)weakly similar to ( 150) loc_os08g39500 12008.m07931 protein 60S ribosomal protein L31, putative, expressedRibosomal_L31e no original description	-10.188
29.2.1.2.2.34	protein.synthesis.ribosomal protein.eukaryotic.60S subunit.L34	ppa013459m|pacid:17640330	weakly similar to ( 144) AT1G26880 | Symbols: | 60S ribosomal protein L34 (RPL34A) | chr1:9315798-9316681 REVERSEweakly similar to ( 142) RL34_PEA 60S ribosomal protein L34 - Pisum sativum (Garden pea)weakly similar to ( 137) loc_os09g24690 12009.m05623 protein 60S ribosomal protein L34, putative, expressedRibosomal_L34e no original description	-10.562
29.2.1.2.2.35	protein.synthesis.ribosomal protein.eukaryotic.60S subunit.L35	ppa012945m|pacid:17653346	weakly similar to ( 147) AT2G39390 | Symbols: | 60S ribosomal protein L35 (RPL35B) | chr2:16450803-16451762 REVERSEvery weakly similar to (89.7) RL35_WHEAT 60S ribosomal protein L35 - Triticum aestivum (Wheat)weakly similar to ( 139) loc_os04g30730 12004.m35547 protein 60S ribosomal protein L35, putative, expressed no original description	-10.615
29.2.1.2.2.81	protein.synthesis.ribosomal protein.eukaryotic.60S subunit.P1	ppa013661m|pacid:17647188	very weakly similar to (97.8) AT5G24510 | Symbols: | 60s acidic ribosomal protein P1, putative | chr5:8369295-8369866 REVERSEvery weakly similar to (95.1) RLA1_MAIZE 60S acidic ribosomal protein P1 (L12) - Zea mays (Maize)weakly similar to ( 102) loc_os08g02340 12008.m080029 protein 60S acidic ribosomal protein P1, putative, expressed no original description	-11.164
29.2.1.2.2.141	protein.synthesis.ribosomal protein.eukaryotic.60S subunit.L4/L1	ppa006524m|pacid:17648972	highly similar to ( 588) AT3G09630 | Symbols: | 60S ribosomal protein L4/L1 (RPL4A) | chr3:2953813-2955444 FORWARDhighly similar to ( 526) loc_os03g58204 12003.m101632 protein 60S ribosomal protein L4, putative, expressedrpl4lp Ribosomal_L4 RplD no original description	-9.997
29.2.1.2.2.510	protein.synthesis.ribosomal protein.eukaryotic.60S subunit.L10A	ppa011280m|pacid:17658150	moderately similar to ( 323) AT1G08360 | Symbols: | 60S ribosomal protein L10A (RPL10aA) | chr1:2636231-2637694 FORWARDmoderately similar to ( 249) RL10A_CHLRE 60S ribosomal protein L10a - Chlamydomonas reinhardtiimoderately similar to ( 333) loc_os01g64090 12001.m43287 protein 60S ribosomal protein L10a-1, putative, expressedRplA Ribosomal_L1 rpl1P no original description	-10.506
29.2.1.2.2.513	protein.synthesis.ribosomal protein.eukaryotic.60S subunit.L13A	ppa011551m|pacid:17647706	moderately similar to ( 338) AT5G48760 | Symbols: | 60S ribosomal protein L13A (RPL13aD) | chr5:19771315-19772686 REVERSEmoderately similar to ( 311) RL13A_LUPLU 60S ribosomal protein L13a - Lupinus luteus (European yellow lupin)moderately similar to ( 326) loc_os03g54890 12003.m101506 protein 60S ribosomal protein L13a, putative, expressedRibosomal_L13 Ribosomal_L13 rpl13p RplM no original descr…	-9.429
29.2.1.2.2.535	protein.synthesis.ribosomal protein.eukaryotic.60S subunit.L35A	ppa013629m|pacid:17644077	weakly similar to ( 185) AT1G74270 | Symbols: | 60S ribosomal protein L35a (RPL35aC) | chr1:27928415-27929466 REVERSEweakly similar to ( 172) loc_os02g54470 12002.m100389 protein 60S ribosomal protein L33-B, putative, expressedRibosomal_L35Ae COG2451 no original description	-11.9
29.2.3	protein.synthesis.initiation	ppa004316m|pacid:17645913	highly similar to ( 712) AT1G73180 | Symbols: | eukaryotic translation initiation factor-related | chr1:27518335-27521014 FORWARDvery weakly similar to (83.2) IF39_TOBAC Eukaryotic translation initiation factor 3 subunit 9 (eIF-3 eta) (eIF3 p110) (eIF3b) - Nicotiana tabacum (Common tobacco)highly similar to ( 671) loc_os02g39350 12002.m09023 protein CDA02, putative, expressedeIF2A COG5354 no orig…	12.124
29.2.3	protein.synthesis.initiation	ppa009390m|pacid:17642785	moderately similar to ( 382) AT3G11400 | Symbols: EIF3G1, ATEIF3G1 | eukaryotic translation initiation factor 3G / eIF3g | chr3:3578536-3580366 FORWARDmoderately similar to ( 377) loc_os02g54700 12002.m10498 protein eukaryotic translation initiation factor 3 subunit 4, putative, expressed no original description	8.631
29.2.4	protein.synthesis.elongation	ppa006360m|pacid:17650573	moderately similar to ( 442) AT4G11120 | Symbols: | translation elongation factor Ts (EF-Ts), putative | chr4:6778066-6779934 FORWARDmoderately similar to ( 383) loc_os08g30884 12008.m07088 protein elongation factor Ts, putative, expressedtsf Tsf EF_TS tsf tsf no original description	1.682
29.2.4	protein.synthesis.elongation	ppa010923m|pacid:17663700	moderately similar to ( 284) AT2G18110 | Symbols: | elongation factor 1-beta, putative / EF-1-beta, putative | chr2:7872636-7873713 FORWARDmoderately similar to ( 234) EF1D2_ORYSA Elongation factor 1-delta 2 (EF-1-delta 2) (Elongation factor 1B-beta 2) (eEF-1B beta 2) - Oryza sativa (Rice)moderately similar to ( 236) loc_os03g29260 12003.m101369 protein elongation factor 1-delta 2, putative, expr…	-13.002
29.2.4	protein.synthesis.elongation	ppa005718m|pacid:17649114	highly similar to ( 860) AT5G60390 | Symbols: | elongation factor 1-alpha / EF-1-alpha | chr5:24289226-24290675 FORWARDhighly similar to ( 864) EF1A_MAIZE Elongation factor 1-alpha (EF-1-alpha) - Zea mays (Maize)highly similar to ( 863) loc_os03g08050 12003.m78808 protein elongation factor 1-alpha, putative, expressedTEF1 PRK12317 EF1_alpha CysN PRK05506 cysN CysN_ATPS TufB GTP_EFTU tufA PRK00049…	10.786
29.2.4	protein.synthesis.elongation	ppa010898m|pacid:17662222	moderately similar to ( 273) AT2G18110 | Symbols: | elongation factor 1-beta, putative / EF-1-beta, putative | chr2:7872636-7873713 FORWARDmoderately similar to ( 227) EF1D2_ORYSA Elongation factor 1-delta 2 (EF-1-delta 2) (Elongation factor 1B-beta 2) (eEF-1B beta 2) - Oryza sativa (Rice)moderately similar to ( 230) loc_os07g42300 12007.m08465 protein elongation factor 1-delta 1, putative, expre…	-12.622
29.2.4	protein.synthesis.elongation	ppa005717m|pacid:17653464	highly similar to ( 853) AT5G60390 | Symbols: | elongation factor 1-alpha / EF-1-alpha | chr5:24289226-24290675 FORWARDhighly similar to ( 857) EF1A_ORYSA Elongation factor 1-alpha (EF-1-alpha) - Oryza sativa (Rice)highly similar to ( 857) loc_os03g08050 12003.m78808 protein elongation factor 1-alpha, putative, expressedTEF1 PRK12317 EF1_alpha CysN PRK05506 cysN TufB GTP_EFTU CysN_ATPS tufA PRK00…	7.909
29.2.4	protein.synthesis.elongation	ppa005220m|pacid:17662951	moderately similar to ( 320) AT1G57720 | Symbols: | elongation factor 1B-gamma, putative / eEF-1B gamma, putative | chr1:21377873-21380114 FORWARDmoderately similar to ( 341) EF1G2_ORYSA Elongation factor 1-gamma 2 (EF-1-gamma 2) (eEF-1B gamma 2) - Oryza sativa (Rice)moderately similar to ( 341) loc_os02g12794 12002.m100462 protein elongation factor 1-gamma 2, putative, expressedGST_C_EFB1gamma E…	10.51
29.2.4	protein.synthesis.elongation	ppa011678m|pacid:17645142	weakly similar to ( 172) AT3G12390 | Symbols: | nascent polypeptide associated complex alpha chain protein, putative / alpha-NAC, putative | chr3:3942344-3943595 FORWARDweakly similar to ( 197) loc_os01g71230 12001.m43374 protein nascent polypeptide-associated complex alpha subunit-like protein 3, putative, expressed no original description	-11.869
29.2.4	protein.synthesis.elongation	ppa010719m|pacid:17649546	moderately similar to ( 322) AT3G08740 | Symbols: | elongation factor P (EF-P) family protein | chr3:2654788-2656154 REVERSEmoderately similar to ( 322) loc_os12g02380 12012.m04239 protein elongation factor P, putative, expressedPRK00529 Efp PRK04542 PRK12426 Elong-fact-P_C EFP_N no original description	12.096
29.2.4	protein.synthesis.elongation	ppa001368m|pacid:17661642	nearly identical (1625) AT1G56070 | Symbols: LOS1 | LOS1; copper ion binding / translation elongation factor/ translation factor, nucleic acid binding | chr1:20968245-20971077 REVERSEnearly identical (1608) EF2_BETVU Elongation factor 2 (EF-2) - Beta vulgaris (Sugar beet)nearly identical (1616) loc_os02g32030 12002.m08296 protein elongation factor 2, putative, expressedFusA PRK07560 EF2 aeEF2_snR…	9.106
29.2.4	protein.synthesis.elongation	ppa005702m|pacid:17648834	highly similar to ( 868) AT5G60390 | Symbols: | elongation factor 1-alpha / EF-1-alpha | chr5:24289226-24290675 FORWARDhighly similar to ( 872) EF1A_TOBAC Elongation factor 1-alpha (EF-1-alpha) (Vitronectin-like adhesion protein 1) (PVN1) - Nicotiana tabacum (Common tobacco)highly similar to ( 858) loc_os03g08050 12003.m78808 protein elongation factor 1-alpha, putative, expressedTEF1 PRK12317 EF1…	9.985
29.3.2	protein.targeting.mitochondria	ppa012593m|pacid:17645494	moderately similar to ( 239) AT2G42210 | Symbols: ATOEP16-3, OEP16-3 | mitochondrial import inner membrane translocase subunit Tim17/Tim22/Tim23 family protein | chr2:17590642-17591591 FORWARDweakly similar to ( 185) loc_os02g48610 12002.m77845 protein protein translocase/ protein transporter, putative, expressed no original description	11.708
29.3.2	protein.targeting.mitochondria	ppa012989m|pacid:17655588	weakly similar to ( 168) AT2G28900 | Symbols: OEP16, ATOEP16-L, ATOEP16-1 | ATOEP16-1 (OUTER PLASTID ENVELOPE PROTEIN 16-1); P-P-bond-hydrolysis-driven protein transmembrane transporter/ protein transporter | chr2:12414423-12415459 REVERSEmoderately similar to ( 201) loc_os05g02060 12005.m04742 protein amino acid selective channel protein, putative, expressedTim17 no original description	9.991
29.3.2	protein.targeting.mitochondria	ppa004554m|pacid:17664318	highly similar to ( 575) AT3G16480 | Symbols: MPPalpha | MPPalpha (mitochondrial processing peptidase alpha subunit); catalytic/ metal ion binding / metalloendopeptidase/ zinc ion binding | chr3:5599906-5602716 FORWARDhighly similar to ( 628) MPPA_SOLTU Mitochondrial-processing peptidase alpha subunit, mitochondrial precursor (EC 3.4.24.64) (Alpha-MPP) (Ubiquinol-cytochrome-c reductase subunit II…	10.564
29.3.2	protein.targeting.mitochondria	ppa012280m|pacid:17660063	very weakly similar to (84.7) AT5G43970 | Symbols: TOM22-V, TOM9-2, ATTOM22-V | TOM22-V (TRANSLOCASE OF OUTER MEMBRANE 22-V); P-P-bond-hydrolysis-driven protein transmembrane transporter | chr5:17692888-17693187 FORWARD no original description	11.692
29.3.2	protein.targeting.mitochondria	ppa004059m|pacid:17652735	highly similar to ( 748) AT3G02090 | Symbols: MPPBETA | mitochondrial processing peptidase beta subunit, putative | chr3:365624-368534 FORWARDweakly similar to ( 198) MPPA_SOLTU Mitochondrial-processing peptidase alpha subunit, mitochondrial precursor (EC 3.4.24.64) (Alpha-MPP) (Ubiquinol-cytochrome-c reductase subunit II) (EC 1.10.2.2) - Solanum tuberosum (Potato)highly similar to ( 714) loc_os0…	11.713
29.3.3	protein.targeting.chloroplast	ppa007362m|pacid:17646659	moderately similar to ( 441) AT3G20320 | Symbols: TGD2 | TGD2 (TRIGALACTOSYLDIACYLGLYCEROL2); lipid transporter/ phospholipid binding | chr3:7087657-7089640 REVERSEmoderately similar to ( 348) loc_os01g74280 12001.m13455 protein ABC-type transport system involved in resistance to organic solvents, periplasmic component, putative, expressedTtg2C no original description	9.948
29.3.3	protein.targeting.chloroplast	ppa023049m|pacid:17642570	moderately similar to ( 321) AT3G23710 | Symbols: | chloroplast inner membrane import protein Tic22, putative | chr3:8534061-8536148 FORWARDmoderately similar to ( 220) loc_os07g19030 12007.m06342 protein protein translocase, putative, expressedTic22 no original description	11.911
29.3.4.3	protein.targeting.secretory pathway.vacuole	ppa002822m|pacid:17657263	nearly identical (1033) AT2G14740 | Symbols: ATVSR3 | ATVSR3 (ARABIDOPSIS THALIANA VACULOLAR SORTING RECEPTOR 3); calcium ion binding | chr2:6308895-6312303 FORWARDnearly identical (1031) VSR1_PEA Vacuolar sorting receptor 1 precursor (BP-80) (80 kDa proaleurein-binding protein) - Pisum sativum (Garden pea)highly similar to ( 947) loc_os10g20630 12010.m05084 protein vacuolar sorting receptor 3 pr…	12.731
29.3.4.3	protein.targeting.secretory pathway.vacuole	ppa002877m|pacid:17668658	highly similar to ( 985) AT3G52850 | Symbols: VSR1, BP-80, ATELP, VSR-1, BP80, BP80B, ATELP1, ATVSR1 | VSR1 (VACUOLAR SORTING RECEPTOR HOMOLOG 1); amino-terminal vacuolar sorting propeptide binding | chr3:19587999-19591690 FORWARDhighly similar to ( 917) VSR1_PEA Vacuolar sorting receptor 1 precursor (BP-80) (80 kDa proaleurein-binding protein) - Pisum sativum (Garden pea)nearly identical (1023) …	10.483
29.3.4.3	protein.targeting.secretory pathway.vacuole	ppa004713m|pacid:17666311	highly similar to ( 717) AT4G32940 | Symbols: GAMMA-VPE, GAMMAVPE | GAMMA-VPE (GAMMA VACUOLAR PROCESSING ENZYME); cysteine-type endopeptidase | chr4:15900557-15903161 REVERSEhighly similar to ( 776) VPE_CITSI Vacuolar-processing enzyme precursor (EC 3.4.22.-) (VPE) - Citrus sinensis (Sweet orange)highly similar to ( 644) loc_os01g37910 12001.m42664 protein vacuolar processing enzyme precursor, pu…	10.813
29.3.4.99	protein.targeting.secretory pathway.unspecified	ppa010539m|pacid:17647483	moderately similar to ( 359) AT2G24765 | Symbols: ARF3, ARL1, ATARL1 | ARF3 (ADP-RIBOSYLATION FACTOR 3); protein binding | chr2:10562822-10564742 FORWARDmoderately similar to ( 243) ARF1_ORYSA ADP-ribosylation factor 1 (13 kDa cold-induced protein) - Oryza sativa (Rice)moderately similar to ( 351) loc_os08g15040 12008.m05627 protein ADP-ribosylation factor 3, putative, expressedArl1 Arf ARF Arf_A…	8.949
29.3.4.99	protein.targeting.secretory pathway.unspecified	ppa012258m|pacid:17644997	moderately similar to ( 241) AT1G60970 | Symbols: | clathrin adaptor complex small chain family protein | chr1:22448008-22449387 REVERSEmoderately similar to ( 238) loc_os02g21250 12002.m07365 protein coatomer subunit zeta-1, putative, expressedRET3 Clat_adaptor_s no original description	-2.997
29.3.4.99	protein.targeting.secretory pathway.unspecified	ppa006443m|pacid:17651269	highly similar to ( 613) AT3G51670 | Symbols: | SEC14 cytosolic factor family protein / phosphoglyceride transfer family protein | chr3:19168912-19170848 FORWARDhighly similar to ( 584) loc_os05g27820 12005.m07070 protein patellin-5, putative, expressedSEC14 SEC14 CRAL_TRIO no original description	12.459
29.3.4.99	protein.targeting.secretory pathway.unspecified	ppa013697m|pacid:17660183	weakly similar to ( 107) AT5G60460 | Symbols: | sec61beta family protein | chr5:24317590-24317919 REVERSE no original description	11.434
29.3.4.99	protein.targeting.secretory pathway.unspecified	ppa012077m|pacid:17662290	moderately similar to ( 353) AT3G49870 | Symbols: ATARLA1C | ATARLA1C (ADP-ribosylation factor-like A1C); GTP binding | chr3:18492674-18494021 REVERSEweakly similar to ( 112) ARF_MAIZE ADP-ribosylation factor - Zea mays (Maize)moderately similar to ( 335) loc_os03g10370 12003.m06490 protein ADP-ribosylation factor-like protein 8B, putative, expressedArl10_like Arf_Arl Arf Sar1 Arl1 Arl3 Arfrp1 Ar…	11.633
29.3.4.99	protein.targeting.secretory pathway.unspecified	ppa010615m|pacid:17660047	moderately similar to ( 371) AT3G62290 | Symbols: ATARFA1E | ATARFA1E (ADP-ribosylation factor A1E); GTP binding / phospholipase activator/ protein binding | chr3:23052287-23053545 FORWARDmoderately similar to ( 369) ARF2_ORYSA ADP-ribosylation factor 2 - Oryza sativa (Rice)moderately similar to ( 371) loc_os05g41060 12005.m083767 protein ADP-ribosylation factor, putative, expressedARF Arf1_5_lik…	12.185
29.3.4.99	protein.targeting.secretory pathway.unspecified	ppa009507m|pacid:17649379	moderately similar to ( 376) AT3G56190 | Symbols: ALPHA-SNAP2, ASNAP | ALPHA-SNAP2 (ALPHA-SOLUBLE NSF ATTACHMENT PROTEIN 2); binding / soluble NSF attachment protein | chr3:20846119-20848213 REVERSEmoderately similar to ( 367) SNAA_VITVI Alpha-soluble NSF attachment protein (Alpha-SNAP) (N-ethylmaleimide-sensitive factor attachment protein, alpha) - Vitis vinifera (Grape)moderately similar to ( 3…	11.431
29.3.4.99	protein.targeting.secretory pathway.unspecified	ppa012151m|pacid:17666950	moderately similar to ( 363) AT3G62290 | Symbols: ATARFA1E | ATARFA1E (ADP-ribosylation factor A1E); GTP binding / phospholipase activator/ protein binding | chr3:23052287-23053545 FORWARDmoderately similar to ( 361) ARF2_ORYSA ADP-ribosylation factor 2 - Oryza sativa (Rice)moderately similar to ( 363) loc_os05g41060 12005.m083767 protein ADP-ribosylation factor, putative, expressedARF Arf1_5_lik…	11.183
29.3.4.99	protein.targeting.secretory pathway.unspecified	ppa009762m|pacid:17657339	moderately similar to ( 338) AT5G05670 | Symbols: | signal recognition particle binding | chr5:1695916-1697534 REVERSEmoderately similar to ( 288) loc_os08g41250 12008.m26756 protein signal recognition particle receptor beta subunit, putative, expressedSR_beta SRPRB no original description	10.857
29.3.5	protein.targeting.peroxisomes	ppa010803m|pacid:17666613	moderately similar to ( 363) AT2G45740 | Symbols: PEX11D | PEX11D | chr2:18839865-18841102 FORWARDmoderately similar to ( 333) loc_os03g02590 12003.m101159 protein peroxisomal membrane protein PEX11-1, putative, expressedPEX11 no original description	11.753
29.4	protein.postranslational modification	ppa005983m|pacid:17664717	highly similar to ( 718) AT5G57020 | Symbols: NMT1, ATNMT1 | NMT1 (MYRISTOYL-COA:PROTEIN N-MYRISTOYLTRANSFERASE); glycylpeptide N-tetradecanoyltransferase/ myristoyltransferase | chr5:23075451-23076755 FORWARDhighly similar to ( 657) loc_os01g51170 12001.m11298 protein glycylpeptide N-tetradecanoyltransferase 1, putative, expressedNMT1 NMT NMT_C no original description	10.517
29.4	protein.postranslational modification	ppa006554m|pacid:17656889	moderately similar to ( 369) AT3G48330 | Symbols: PIMT1 | PIMT1 (PROTEIN-L-ISOASPARTATE METHYLTRANSFERASE 1); protein-L-isoaspartate (D-aspartate) O-methyltransferase | chr3:17892969-17893975 REVERSEmoderately similar to ( 351) PIMT_WHEAT Protein-L-isoaspartate O-methyltransferase (EC 2.1.1.77) (Protein-beta-aspartate methyltransferase) (PIMT) (Protein L-isoaspartyl methyltransferase) (L-isoaspar…	10.747
29.4	protein.postranslational modification	ppa009672m|pacid:17655092	moderately similar to ( 414) AT3G15260 | Symbols: | protein phosphatase 2C, putative / PP2C, putative | chr3:5138842-5140242 FORWARDmoderately similar to ( 357) loc_os07g32380 12007.m07503 protein protein phosphatase 2C isoform epsilon, putative, expressedPP2Cc PP2Cc PP2C PTC1 no original description	11.316
29.4	protein.postranslational modification	ppa000783m|pacid:17650064	nearly identical (1613) AT2G27210 | Symbols: BSL3 | kelch repeat-containing serine/threonine phosphoesterase family protein | chr2:11630188-11636182 FORWARDnearly identical (1545) BSL2_ORYSA Serine/threonine-protein phosphatase BSL2 homolog (EC 3.1.3.16) (BSU1-like protein 2 homolog) - Oryza sativa (Rice)nearly identical (1545) loc_os12g42310 12012.m08011 protein serine/threonine-protein phosphat…	11.744
29.4	protein.postranslational modification	ppa011809m|pacid:17665032	moderately similar to ( 253) AT5G61640 | Symbols: PMSR1, ATMSRA1 | PMSR1 (PEPTIDEMETHIONINE SULFOXIDE REDUCTASE 1); oxidoreductase, acting on sulfur group of donors, disulfide as acceptor / peptide-methionine-(S)-S-oxide reductase | chr5:24775107-24776147 FORWARDmoderately similar to ( 332) MSRA_FRAAN Peptide methionine sulfoxide reductase (EC 1.8.4.11) (Protein-methionine-S-oxide reductase) (Pep…	8.291
29.4	protein.postranslational modification	ppa005969m|pacid:17640462	highly similar to ( 777) AT5G57020 | Symbols: NMT1, ATNMT1 | NMT1 (MYRISTOYL-COA:PROTEIN N-MYRISTOYLTRANSFERASE); glycylpeptide N-tetradecanoyltransferase/ myristoyltransferase | chr5:23075451-23076755 FORWARDhighly similar to ( 671) loc_os01g51170 12001.m11298 protein glycylpeptide N-tetradecanoyltransferase 1, putative, expressedNMT1 NMT NMT_C no original description	12.308
29.4.1.57	protein.postranslational modification.kinase.receptor like cytoplasmatic kinase VII	ppa007570m|pacid:17661168	highly similar to ( 580) AT2G47060 | Symbols: | serine/threonine protein kinase, putative | chr2:19333116-19334759 REVERSEmoderately similar to ( 217) NORK_MEDTR Nodulation receptor kinase precursor (EC 2.7.11.1) (Does not make infections protein 2) (Symbiosis receptor-like kinase) (MtSYMRK) - Medicago truncatula (Barrel medic)highly similar to ( 569) loc_os05g04520 12005.m27688 protein pto kinas…	12.396
29.4.1.57	protein.postranslational modification.kinase.receptor like cytoplasmatic kinase VII	ppa000921m|pacid:17658411	nearly identical (1351) AT1G79620 | Symbols: | leucine-rich repeat transmembrane protein kinase, putative | chr1:29957633-29962174 REVERSEmoderately similar to ( 249) NORK_MEDTR Nodulation receptor kinase precursor (EC 2.7.11.1) (Does not make infections protein 2) (Symbiosis receptor-like kinase) (MtSYMRK) - Medicago truncatula (Barrel medic)nearly identical (1151) loc_os03g21230 12003.m07529 pr…	11.561
29.5	protein.degradation	ppa001729m|pacid:17663649	highly similar to ( 957) AT4G14570 | Symbols: | acylaminoacyl-peptidase-related | chr4:8362586-8366525 FORWARDhighly similar to ( 937) loc_os10g28020 12010.m065265 protein acylamino-acid-releasing enzyme, putative, expressedDAP2 Peptidase_S9 no original description	11.676
29.5	protein.degradation	ppa004322m|pacid:17658975	highly similar to ( 728) AT3G61540 | Symbols: | peptidase family protein | chr3:22773399-22775699 FORWARDhighly similar to ( 595) loc_os06g06820 12006.m05406 protein proline iminopeptidase, putative, expressed no original description	11.502
29.5	protein.degradation	ppa001189m|pacid:17643316	nearly identical (1391) AT4G33090 | Symbols: APM1, ATAPM1 | APM1 (AMINOPEPTIDASE M1); aminopeptidase | chr4:15965915-15970418 REVERSEnearly identical (1139) loc_os02g12650 12002.m33362 protein puromycin-sensitive aminopeptidase, putative, expressedPepN Peptidase_M1 no original description	11.503
29.5	protein.degradation	ppa006186m|pacid:17651836	moderately similar to ( 335) AT4G15410 | Symbols: PUX5 | PUX5 (Arabidopsis thaliana serine/threonine protein phosphatase 2A 55 kDa regulatory subunit B prime gamma); protein binding | chr4:8814868-8816596 FORWARDmoderately similar to ( 293) loc_os04g39040 12004.m08893 protein UBA and UBX domain-containing protein, putative, expressedSEP SEP p47_UBX no original description	12.722
29.5	protein.degradation	ppa002173m|pacid:17666490	nearly identical (1050) AT3G05350 | Symbols: | aminopeptidase/ hydrolase | chr3:1527103-1533843 REVERSEhighly similar to ( 934) loc_os07g10540 12007.m05509 protein aminopeptidase/ metalloexopeptidase, putative, expressedAPP PepP APP-like APP_MetAP Peptidase_M24 Prolidase no original description	9.186
29.5	protein.degradation	ppa005445m|pacid:17659425	highly similar to ( 652) AT5G65760 | Symbols: | serine carboxypeptidase S28 family protein | chr5:26308289-26310891 FORWARDhighly similar to ( 545) loc_os01g56150 12001.m11771 protein lysosomal Pro-X carboxypeptidase precursor, putative, expressedPeptidase_S28 no original description	11.686
29.5	protein.degradation	ppa003434m|pacid:17666494	highly similar to ( 779) AT4G30920 | Symbols: | cytosol aminopeptidase family protein | chr4:15046589-15049304 REVERSEhighly similar to ( 761) AMPL2_ORYSA Leucine aminopeptidase 2, chloroplast precursor (EC 3.4.11.1) (LAP 2) (Leucyl aminopeptidase 2) (Proline aminopeptidase 2) (EC 3.4.11.5) (Prolyl aminopeptidase 2) - Oryza sativa (Rice)highly similar to ( 761) loc_os02g55140 12002.m10540 protein…	-2.349
29.5	protein.degradation	ppa003396m|pacid:17653990	highly similar to ( 849) AT5G13520 | Symbols: | peptidase M1 family protein | chr5:4342117-4344571 REVERSEhighly similar to ( 803) loc_os03g60460 12003.m10935 protein leukotriene A-4 hydrolase, putative, expressedPepN Peptidase_M1 no original description	9.59
29.5	protein.degradation	ppa005898m|pacid:17665468	highly similar to ( 759) AT4G17830 | Symbols: | peptidase M20/M25/M40 family protein | chr4:9915916-9918049 FORWARDhighly similar to ( 688) loc_os02g46520 12002.m09689 protein acetylornithine deacetylase, putative, expressedPeptidase_M20 PRK08651 ArgE PRK08588 PRK07522 PRK13013 no original description	12.064
29.5	protein.degradation	ppa006357m|pacid:17664165	highly similar to ( 590) AT2G14260 | Symbols: PIP | PIP; aminopeptidase | chr2:6041441-6043475 REVERSEhighly similar to ( 557) loc_os05g43830 12005.m27624 protein proline iminopeptidase, putative, expressedMhpC Abhydrolase_1 no original description	12.74
29.5	protein.degradation	ppa001441m|pacid:17660582	nearly identical (1236) AT1G76140 | Symbols: | serine-type endopeptidase/ serine-type peptidase | chr1:28571187-28574852 FORWARDnearly identical (1141) loc_os01g01830 12001.m06826 protein prolyl endopeptidase, putative, expressedCOG1505 Peptidase_S9_N PtrB Peptidase_S9 PRK10115 DAP2 no original description	1.311
29.5	protein.degradation	ppa001738m|pacid:17643834	nearly identical (1160) AT1G50380 | Symbols: | prolyl oligopeptidase family protein | chr1:18662480-18666185 FORWARDnearly identical (1098) loc_os06g51410 12006.m091806 protein protease 2, putative, expressedPtrB PRK10115 Peptidase_S9_N COG1505 Peptidase_S9 DAP2 no original description	10.592
29.5.1	protein.degradation.subtilases	ppa001661m|pacid:17647103	nearly identical (1106) AT3G14240 | Symbols: | subtilase family protein | chr3:4741637-4743964 REVERSEhighly similar to ( 921) loc_os08g35090 12008.m07498 protein subtilisin-like protease precursor, putative, expressedPA_subtilisin_like PA no original description	11.368
29.5.1	protein.degradation.subtilases	ppa023961m|pacid:17667843	highly similar to ( 612) AT3G46850 | Symbols: | subtilase family protein | chr3:17256338-17259442 FORWARDmoderately similar to ( 450) loc_os09g36110 12009.m06561 protein subtilisin-like protease precursor, putative, expressed no original description	12.569
29.5.1	protein.degradation.subtilases	ppa001798m|pacid:17667323	nearly identical (1072) AT2G05920 | Symbols: | subtilase family protein | chr2:2269831-2272207 REVERSEhighly similar to ( 781) loc_os09g26920 12009.m05844 protein subtilisin-like protease precursor, putative, expressedPA_subtilisin_like PA no original description	10.936
29.5.1	protein.degradation.subtilases	ppa001469m|pacid:17654080	nearly identical (1286) AT2G19170 | Symbols: SLP3 | SLP3; serine-type peptidase | chr2:8314154-8317620 REVERSEnearly identical (1135) loc_os06g48650 12006.m091776 protein SLP3, putative, expressed no original description	10.85
29.5.1	protein.degradation.subtilases	ppa001754m|pacid:17669224	nearly identical (1082) AT4G34980 | Symbols: SLP2 | SLP2; serine-type peptidase | chr4:16656929-16659223 REVERSEhighly similar to ( 874) loc_os03g13930 12003.m06837 protein subtilisin-like protease precursor, putative, expressedPA_subtilisin_like PA no original description	10.273
29.5.1	protein.degradation.subtilases	ppa001918m|pacid:17648444	highly similar to ( 608) AT1G20160 | Symbols: ATSBT5.2 | ATSBT5.2; identical protein binding / serine-type endopeptidase | chr1:6990852-6993737 REVERSEhighly similar to ( 590) loc_os09g30458 12009.m06202 protein subtilisin-like protein, putative, expressedPA_subtilisin_like no original description	11.633
29.5.1	protein.degradation.subtilases	ppa001956m|pacid:17663038	highly similar to ( 595) AT4G10550 | Symbols: | subtilase family protein | chr4:6516613-6519513 REVERSEhighly similar to ( 780) loc_os09g36110 12009.m06561 protein subtilisin-like protease precursor, putative, expressedPA_subtilisin_like no original description	11.357
29.5.3	protein.degradation.cysteine protease	ppa006924m|pacid:17659596	highly similar to ( 528) AT3G45310 | Symbols: | cysteine proteinase, putative | chr3:16628704-16630473 REVERSEmoderately similar to ( 489) ORYC_ORYSA Oryzain gamma chain precursor (EC 3.4.22.-) - Oryza sativa (Rice)moderately similar to ( 489) loc_os09g27030 12009.m059986 protein thiol protease aleurain precursor, putative, expressedPeptidase_C1 Peptidase_C1A Pept_C1 Peptidase_C1A_CathepsinB Pept…	11.615
29.5.3	protein.degradation.cysteine protease	ppa007891m|pacid:17660686	highly similar to ( 540) AT4G35350 | Symbols: XCP1 | XCP1 (XYLEM CYSTEINE PEPTIDASE 1); cysteine-type endopeptidase/ cysteine-type peptidase | chr4:16810529-16811578 FORWARDmoderately similar to ( 373) ORYA_ORYSA Oryzain alpha chain precursor (EC 3.4.22.-) - Oryza sativa (Rice)moderately similar to ( 469) loc_os05g01810 12005.m04717 protein xylem cysteine proteinase 2 precursor, putative, express…	1.572
29.5.3	protein.degradation.cysteine protease	ppa012846m|pacid:17643345	very weakly similar to (89.7) AT5G47550 | Symbols: | cysteine protease inhibitor, putative / cystatin, putative | chr5:19286596-19286964 REVERSE no original description	12.118
29.5.5	protein.degradation.serine protease	ppa005652m|pacid:17663086	highly similar to ( 504) AT1G15000 | Symbols: scpl50 | scpl50 (serine carboxypeptidase-like 50); serine-type carboxypeptidase | chr1:5168613-5169947 FORWARDmoderately similar to ( 213) CBPX_ORYSA Serine carboxypeptidase-like precursor (EC 3.4.16.-) - Oryza sativa (Rice)moderately similar to ( 460) loc_os05g50600 12005.m09129 protein serine carboxypeptidase CPVL precursor, putative, expressedPepti…	9.88
29.5.5	protein.degradation.serine protease	ppa005420m|pacid:17643940	moderately similar to ( 437) AT1G73270 | Symbols: scpl6 | scpl6 (serine carboxypeptidase-like 6); serine-type carboxypeptidase | chr1:27549021-27552517 REVERSEmoderately similar to ( 323) CBP1_HORVU Serine carboxypeptidase 1 precursor (EC 3.4.16.5) (Serine carboxypeptidase I) (Carboxypeptidase C) (CP-MI) [Contains: Serine carboxypeptidase 1 chain A (Serine carboxypeptidase I chain A); Serine carb…	9.102
29.5.5	protein.degradation.serine protease	ppa004242m|pacid:17643118	highly similar to ( 613) AT5G08260 | Symbols: scpl35 | scpl35 (serine carboxypeptidase-like 35); serine-type carboxypeptidase | chr5:2657236-2661272 FORWARDmoderately similar to ( 410) CBP23_HORVU Serine carboxypeptidase II-3 precursor (EC 3.4.16.6) (CP-MII.3) [Contains: Serine carboxypeptidase II-3 chain A; Serine carboxypeptidase II-3 chain B] - Hordeum vulgare (Barley)highly similar to ( 509) …	-2.373
29.5.5	protein.degradation.serine protease	ppa003691m|pacid:17649353	highly similar to ( 748) AT3G10410 | Symbols: scpl49 | scpl49 (serine carboxypeptidase-like 49); serine-type carboxypeptidase | chr3:3235518-3238063 REVERSEhighly similar to ( 721) CBP3_ORYSA Serine carboxypeptidase 3 precursor (EC 3.4.16.5) (Serine carboxypeptidase III) - Oryza sativa (Rice)highly similar to ( 721) loc_os02g02320 12002.m05581 protein serine carboxypeptidase 3 precursor, putative…	-1.136
29.5.5	protein.degradation.serine protease	ppa004507m|pacid:17651919	highly similar to ( 713) AT3G45010 | Symbols: scpl48 | scpl48 (serine carboxypeptidase-like 48); serine-type carboxypeptidase | chr3:16466328-16468845 FORWARDhighly similar to ( 663) CBP3_ORYSA Serine carboxypeptidase 3 precursor (EC 3.4.16.5) (Serine carboxypeptidase III) - Oryza sativa (Rice)highly similar to ( 663) loc_os02g02320 12002.m05581 protein serine carboxypeptidase 3 precursor, putati…	11.291
29.5.5	protein.degradation.serine protease	ppa005605m|pacid:17644061	highly similar to ( 608) AT3G27925 | Symbols: DEGP1, Deg1 | DEGP1 (DegP protease 1); serine-type endopeptidase/ serine-type peptidase | chr3:10366659-10368864 REVERSEhighly similar to ( 587) loc_os05g49380 12005.m083815 protein protease Do-like 1, chloroplast precursor, putative, expressedDegQ PRK10942 PRK10139 PRK10898 no original description	10.831
29.5.7	protein.degradation.metalloprotease	ppa025698m|pacid:17645634	nearly identical (1676) AT3G19170 | Symbols: ATPREP1, ATZNMP | ATPREP1 (PRESEQUENCE PROTEASE 1); metalloendopeptidase | chr3:6625578-6631874 REVERSEnearly identical (1607) loc_os02g52390 12002.m77746 protein protein hypA, putative, expressedCOG1026 M16C_assoc PqqL Peptidase_M16_C no original description	12.154
29.5.7	protein.degradation.metalloprotease	ppa006778m|pacid:17665287	highly similar to ( 556) AT3G51800 | Symbols: ATG2 | ATG2; aminopeptidase/ metalloexopeptidase | chr3:19211261-19213568 REVERSEhighly similar to ( 575) loc_os05g28280 12005.m07114 protein proliferation-associated protein 2G4, putative, expressedPA2G4-like MetAP2 PRK08671 Map Peptidase_M24 PRK05716 MetAP1 PRK12896 no original description	1.29
29.5.9	protein.degradation.AAA type	ppa001904m|pacid:17660859	nearly identical (1133) AT4G04910 | Symbols: NSF | NSF (N-ethylmaleimide sensitive factor); ATP binding / binding / nucleoside-triphosphatase/ nucleotide binding | chr4:2489696-2495666 REVERSEweakly similar to ( 169) CDC48_SOYBN Cell division cycle protein 48 homolog (Valosin-containing protein homolog) (VCP) - Glycine max (Soybean)nearly identical (1036) loc_os05g44310 12005.m08557 protein vesic…	11.368
29.5.11	protein.degradation.ubiquitin	ppa005004m|pacid:17664844	highly similar to ( 689) AT1G16860 | Symbols: | merozoite surface protein-related | chr1:5768280-5770183 FORWARDhighly similar to ( 682) loc_os08g13350 12008.m26625 protein cysteine-type endopeptidase/ ubiquitin thiolesterase, putative, expressed no original description	9.962
29.5.11	protein.degradation.ubiquitin	ppa008694m|pacid:17664411	moderately similar to ( 461) AT2G21270 | Symbols: | ubiquitin fusion degradation UFD1 family protein | chr2:9107841-9110012 FORWARDmoderately similar to ( 390) loc_os04g48770 12004.m09812 protein ubiquitin fusion degradation protein 1, putative, expressedUFD1 UFD1 no original description	10.877
29.5.11.2	protein.degradation.ubiquitin.E1	ppa000563m|pacid:17669368	nearly identical (1716) AT2G30110 | Symbols: ATUBA1, MOS5 | ATUBA1; ubiquitin activating enzyme/ ubiquitin-protein ligase | chr2:12852632-12857369 REVERSEnearly identical (1691) UBE11_WHEAT Ubiquitin-activating enzyme E1 1 - Triticum aestivum (Wheat)nearly identical (1703) loc_os11g01510 12011.m079908 protein ubiquitin-activating enzyme E1 2, putative, expressedUbe1_repeat2 Ube1_repeat1 E1-2_like…	11.348
29.5.11.3	protein.degradation.ubiquitin.E2	ppa012628m|pacid:17646459	moderately similar to ( 295) AT4G27960 | Symbols: UBC9 | UBC9 (UBIQUITIN CONJUGATING ENZYME 9); ubiquitin-protein ligase | chr4:13916065-13917293 REVERSEweakly similar to ( 139) UBC2_WHEAT Ubiquitin-conjugating enzyme E2-17 kDa (EC 6.3.2.19) (Ubiquitin-protein ligase) (Ubiquitin carrier protein) - Triticum aestivum (Wheat)moderately similar to ( 280) loc_os04g57220 12004.m101686 protein ubiquitin…	12.044
29.5.11.20	protein.degradation.ubiquitin.proteasom	ppa006192m|pacid:17648412	highly similar to ( 741) AT3G05530 | Symbols: RPT5A, ATS6A.2 | RPT5A (REGULATORY PARTICLE TRIPLE-A ATPASE 5A); ATPase/ calmodulin binding | chr3:1603540-1605993 FORWARDhighly similar to ( 741) PRS6A_BRACM 26S protease regulatory subunit 6A homolog (TAT-binding protein homolog 1) (TBP-1) - Brassica campestris (Field mustard)highly similar to ( 724) loc_os06g07630 12006.m05485 protein 26S protease …	-11.416
29.5.11.20	protein.degradation.ubiquitin.proteasom	ppa006246m|pacid:17645456	highly similar to ( 726) AT5G58290 | Symbols: RPT3 | RPT3 (REGULATORY PARTICLE TRIPLE-A ATPASE 3); ATPase | chr5:23569155-23571116 FORWARDhighly similar to ( 726) PRS6B_SOLTU 26S protease regulatory subunit 6B homolog - Solanum tuberosum (Potato)highly similar to ( 717) loc_os02g21970 12002.m07435 protein 26S protease regulatory subunit 6B, putative, expressedRPT1 PRK03992 SpoVK AAA HflB hflB COG…	-10.045
29.5.11.20	protein.degradation.ubiquitin.proteasom	ppa010747m|pacid:17665546	moderately similar to ( 410) AT4G31300 | Symbols: PBA1 | PBA1; endopeptidase/ peptidase/ threonine-type endopeptidase | chr4:15188927-15190935 FORWARDmoderately similar to ( 381) PSB6_TOBAC Proteasome subunit beta type 6 precursor (EC 3.4.25.1) (Proteasome delta chain) (Tobacco cryptogein-induced protein 7) (tcI 7) - Nicotiana tabacum (Common tobacco)moderately similar to ( 375) loc_os06g04800 12…	-8.59
29.5.11.20	protein.degradation.ubiquitin.proteasom	ppa010642m|pacid:17653300	moderately similar to ( 422) AT1G56450 | Symbols: PBG1 | PBG1; peptidase/ threonine-type endopeptidase | chr1:21141970-21144186 FORWARDmoderately similar to ( 380) loc_os09g33986 12009.m22255 protein proteasome subunit beta type 4 precursor, putative, expressedproteasome_beta_type_4 proteasome_beta proteasome_protease_HslV PRE1 Proteasome Ntn_hydrolase proteasome_beta_archeal no original descript…	-11.006
29.5.11.20	protein.degradation.ubiquitin.proteasom	ppa009004m|pacid:17665348	highly similar to ( 523) AT5G05780 | Symbols: RPN8A, AE3, ATHMOV34 | RPN8A (RP NON-ATPASE SUBUNIT 8A) | chr5:1735862-1738176 FORWARDmoderately similar to ( 258) loc_os04g56646 12004.m10553 protein expressed proteinMov34 JAB_MPN no original description	-10.992
29.5.11.20	protein.degradation.ubiquitin.proteasom	ppa006266m|pacid:17647575	moderately similar to ( 410) AT3G15180 | Symbols: | proteasome-related | chr3:5111952-5115803 FORWARDmoderately similar to ( 350) loc_os05g48340 12005.m27964 protein expressed protein no original description	10.184
29.5.11.20	protein.degradation.ubiquitin.proteasom	ppa011349m|pacid:17666565	moderately similar to ( 332) AT1G79210 | Symbols: | 20S proteasome alpha subunit B, putative | chr1:29796286-29798240 REVERSEmoderately similar to ( 330) PSA2_ORYSA Proteasome subunit alpha type 2 (EC 3.4.25.1) (20S proteasome alpha subunit B) (20S proteasome subunit alpha-2) - Oryza sativa (Rice)moderately similar to ( 330) loc_os03g26970 12003.m08028 protein proteasome subunit alpha type 2, put…	-10.892
29.6	protein.folding	ppa003729m|pacid:17645824	highly similar to ( 879) AT3G20050 | Symbols: ATTCP-1 | ATTCP-1; ATP binding / protein binding / unfolded protein binding | chr3:6998544-7002266 REVERSEmoderately similar to ( 231) TCPE2_AVESA T-complex protein 1 subunit epsilon (TCP-1-epsilon) (CCT-epsilon) (TCP-K36) - Avena sativa (Oat)highly similar to ( 873) loc_os04g46620 12004.m09610 protein T-complex protein 1 subunit alpha, putative, expr…	12.075
29.6	protein.folding	ppa008162m|pacid:17644956	moderately similar to ( 274) AT5G17710 | Symbols: EMB1241 | EMB1241 (embryo defective 1241); adenyl-nucleotide exchange factor/ chaperone binding / protein binding / protein homodimerization | chr5:5839560-5841639 REVERSEmoderately similar to ( 258) loc_os02g39870 12002.m09073 protein protein grpE, putative, expressedGrpE GrpE GrpE no original description	-11.535
29.6	protein.folding	ppa013624m|pacid:17647995	weakly similar to ( 172) AT5G64350 | Symbols: FKBP12, ATFKBP12 | FKBP12 (FK506-BINDING PROTEIN); FK506 binding / peptidyl-prolyl cis-trans isomerase | chr5:25734810-25735990 REVERSEweakly similar to ( 183) FKB12_VICFA Peptidyl-prolyl isomerase FKBP12 (EC 5.2.1.8) (12 kDa FK506-binding protein) (12 kDa FKBP) (FKBP-12) (Immunophilin FKBP12) (Peptidyl-prolyl cis-trans isomerase) (PPIase) (Rotamase) …	-11.32
29.7	protein.glycosylation	ppa002999m|pacid:17642517	highly similar to ( 785) AT1G76400 | Symbols: | ribophorin I family protein | chr1:28658713-28661672 REVERSEhighly similar to ( 738) loc_os05g23600 12005.m27570 protein dolichyl-diphosphooligosaccharide--protein glycosyltransferase 67 kDasubunit precursor, putative, expressedRibophorin_I no original description	13.21
29.7.3	protein.glycosylation.mannosyl-oligosaccharide alpha-1,2-mannosidase	ppa004310m|pacid:17667569	highly similar to ( 809) AT1G51590 | Symbols: | mannosyl-oligosaccharide 1,2-alpha-mannosidase, putative | chr1:19128315-19131406 REVERSEhighly similar to ( 771) loc_os04g51690 12004.m10064 protein mannosyl-oligosaccharide 1,2-alpha-mannosidase IA, putative, expressedGlyco_hydro_47 no original description	11.824
30.2.11	signalling.receptor kinases.leucine rich repeat XI	ppa005241m|pacid:17669321	highly similar to ( 587) AT1G33590 | Symbols: | disease resistance protein-related / LRR protein-related | chr1:12177788-12179221 FORWARDweakly similar to ( 130) RPK1_IPONI Receptor-like protein kinase precursor (EC 2.7.11.1) - Ipomoea nil (Japanese morning glory) (Pharbitis nil)weakly similar to ( 166) loc_os04g52780 12004.m10171 protein leucine-rich repeat receptor protein kinase EXS precursor,…	9.995
30.2.11	signalling.receptor kinases.leucine rich repeat XI	ppa006630m|pacid:17648614	moderately similar to ( 454) AT4G29240 | Symbols: | leucine-rich repeat family protein / extensin family protein | chr4:14418826-14420073 FORWARDweakly similar to ( 134) RPK1_IPONI Receptor-like protein kinase precursor (EC 2.7.11.1) - Ipomoea nil (Japanese morning glory) (Pharbitis nil)moderately similar to ( 358) loc_os05g09640 12005.m05477 protein BRASSINOSTEROID INSENSITIVE 1 precursor, putat…	11.079
30.2.11	signalling.receptor kinases.leucine rich repeat XI	ppa000739m|pacid:17664294	nearly identical (1508) AT5G65700 | Symbols: BAM1 | BAM1 (BARELY ANY MERISTEM 1); ATP binding / kinase/ protein serine/threonine kinase | chr5:26281826-26284945 FORWARDmoderately similar to ( 458) RPK1_IPONI Receptor-like protein kinase precursor (EC 2.7.11.1) - Ipomoea nil (Japanese morning glory) (Pharbitis nil)nearly identical (1311) loc_os03g56270 12003.m35431 protein receptor protein kinase …	10.609
30.2.11	signalling.receptor kinases.leucine rich repeat XI	ppa007530m|pacid:17668903	moderately similar to ( 441) AT3G20820 | Symbols: | leucine-rich repeat family protein | chr3:7280930-7282027 FORWARDweakly similar to ( 144) PGIP1_PHAVU Polygalacturonase inhibitor 1 precursor (Polygalacturonase-inhibiting protein) (PGIP-1) - Phaseolus vulgaris (Kidney bean) (French bean)moderately similar to ( 419) loc_os08g39550 12008.m07936 protein polygalacturonase inhibitor 2 precursor, put…	-1.91
30.2.17	signalling.receptor kinases.DUF 26	ppa005448m|pacid:17652943	highly similar to ( 529) AT1G78830 | Symbols: | curculin-like (mannose-binding) lectin family protein | chr1:29637141-29638508 REVERSEmoderately similar to ( 289) EP1G_DAUCA Epidermis-specific secreted glycoprotein EP1 precursor (52/54 kDa medium protein) - Daucus carota (Carrot)weakly similar to ( 125) loc_os04g23640 12004.m07505 protein ATP binding protein, putative, expressedB_lectin B_lectin …	10.415
30.2.99	signalling.receptor kinases.misc	ppa001029m|pacid:17652589	nearly identical (1241) AT1G67720 | Symbols: | leucine-rich repeat family protein / protein kinase family protein | chr1:25386494-25390856 FORWARDmoderately similar to ( 289) NORK_MEDTR Nodulation receptor kinase precursor (EC 2.7.11.1) (Does not make infections protein 2) (Symbiosis receptor-like kinase) (MtSYMRK) - Medicago truncatula (Barrel medic)highly similar to ( 800) loc_os12g01200 12012.…	12.236
30.3	signalling.calcium	ppa001916m|pacid:17662891	highly similar to ( 737) AT3G59820 | Symbols: | calcium-binding mitochondrial protein-related | chr3:22098289-22101759 REVERSEhighly similar to ( 709) loc_os04g41950 12004.m09168 protein calcium-binding mitochondrial protein Anon-60Da, putative, expressedLETM1 no original description	10.872
30.3	signalling.calcium	ppa004833m|pacid:17658938	highly similar to ( 600) AT1G53210 | Symbols: | sodium/calcium exchanger family protein / calcium-binding EF hand family protein | chr1:19844790-19847533 FORWARDhighly similar to ( 578) loc_os01g11414 12001.m07759 protein calcium ion binding protein, putative, expressed no original description	9.677
30.3	signalling.calcium	ppa012091m|pacid:17649129	moderately similar to ( 264) AT5G40190 | Symbols: | calmodulin-binding protein | chr5:16069298-16069849 REVERSEweakly similar to ( 177) loc_os09g20860 12009.m05293 protein calmodulin binding protein, putative, expressed no original description	-1.595
30.3	signalling.calcium	ppa000629m|pacid:17642887	nearly identical (1669) AT1G07810 | Symbols: ECA1, ATECA1, ACA3 | ECA1 (ER-TYPE CA2+-ATPASE 1); calcium-transporting ATPase | chr1:2416681-2420572 FORWARDmoderately similar to ( 344) ACA5_ORYSA Probable calcium-transporting ATPase 5, plasma membrane-type (EC 3.6.3.8) (Ca(2+)-ATPase isoform 5) - Oryza sativa (Rice)nearly identical (1586) loc_os03g17310 12003.m07160 protein calcium-transporting ATP…	11.762
30.3	signalling.calcium	ppa009733m|pacid:17666667	moderately similar to ( 244) AT5G28830 | Symbols: | calcium-binding EF hand family protein | chr5:10856801-10858394 FORWARD no original description	11.144
30.3	signalling.calcium	ppa007398m|pacid:17660904	moderately similar to ( 452) AT4G38810 | Symbols: | calcium-binding EF hand family protein | chr4:18115607-18118860 REVERSEmoderately similar to ( 403) loc_os10g09850 12010.m04325 protein EF-Hand containing protein, putative, expressed no original description	-1.365
30.3	signalling.calcium	ppa012922m|pacid:17659124	moderately similar to ( 223) AT2G27030 | Symbols: CAM5 | CAM5 (CALMODULIN 5); calcium ion binding | chr2:11532719-11533060 FORWARDmoderately similar to ( 221) CALM3_PETHY Calmodulin-related protein - Petunia hybrida (Petunia)moderately similar to ( 216) loc_os07g48780 12007.m29366 protein calmodulin, putative, expressedFRQ1 no original description	-10.689
30.4	signalling.phosphinositides	ppa013025m|pacid:17656744	moderately similar to ( 223) AT5G05710 | Symbols: | pleckstrin homology (PH) domain-containing protein | chr5:1715943-1716377 FORWARDmoderately similar to ( 218) loc_os01g63800 12001.m12495 protein pleckstrin homology domain-containing protein 1, putative, expressed no original description	12.382
30.5	signalling.G-proteins	ppa000114m|pacid:17657476	nearly identical (2528) AT3G43300 | Symbols: ATMIN7 | ATMIN7 (ARABIDOPSIS THALIANA HOPM INTERACTOR 7); guanyl-nucleotide exchange factor/ protein binding | chr3:15234235-15245034 REVERSEnearly identical (2243) loc_os07g37750 12007.m08025 protein guanyl-nucleotide exchange factor, putative, expressedCOG5307 Sec7 Sec7 Sec7 DUF1981 no original description	11.918
30.5	signalling.G-proteins	ppa011368m|pacid:17665965	moderately similar to ( 343) AT1G43890 | Symbols: ATRAB18, RAB18-1, RABC1 | ATRAB18 (ARABIDOPSIS RAB GTPASE HOMOLOG B18); GTP binding | chr1:16646934-16648395 FORWARDmoderately similar to ( 222) YPTV3_VOLCA GTP-binding protein yptV3 - Volvox carterimoderately similar to ( 272) loc_os03g05280 12003.m06052 protein ras-related protein Rab-18, putative, expressedRab18 RAB Rab Ras Rab8_Rab10_Rab13_lik…	11.434
30.5	signalling.G-proteins	ppa017220m|pacid:17642341	moderately similar to ( 352) AT5G59840 | Symbols: | Ras-related GTP-binding family protein | chr5:24107450-24109049 REVERSEmoderately similar to ( 334) RB1BV_BETVU Ras-related protein RAB1BV - Beta vulgaris (Sugar beet)moderately similar to ( 343) loc_os07g13530 12007.m29111 protein ras-related protein ARA-3, putative, expressedRab8_Rab10_Rab13_like Rab1_Ypt1 RAB Ras Rab Rab35 Rab11_like Rab18 Ra…	10.134
30.5	signalling.G-proteins	ppa011546m|pacid:17645220	moderately similar to ( 351) AT3G54840 | Symbols: ARA6, RABF1 | ARA6; GTP binding / GTPase | chr3:20318597-20320737 FORWARDmoderately similar to ( 221) RHN1_NICPL Ras-related protein RHN1 - Nicotiana plumbaginifolia (Leadwort-leaved tobacco)moderately similar to ( 328) loc_os10g30520 12010.m05913 protein ras-related protein RHN1, putative, expressedRab5_related Ras Rab RAB Rab11_like Rab6 Rab21 R…	11.998
30.5	signalling.G-proteins	ppa008371m|pacid:17644024	moderately similar to ( 439) AT5G55190 | Symbols: RAN3, ATRAN3 | RAN3 (RAN GTPASE 3); GTP binding / GTPase/ protein binding | chr5:22392285-22393957 FORWARDmoderately similar to ( 434) RAN_VICFA GTP-binding nuclear protein Ran/TC4 - Vicia faba (Broad bean)moderately similar to ( 409) loc_os01g42530 12001.m10517 protein GTP-binding nuclear protein Ran-2, putative, expressedRan RAN Ras Rab RAB Ras_…	11.868
30.5	signalling.G-proteins	ppa011555m|pacid:17668813	moderately similar to ( 402) AT3G18820 | Symbols: ATRABG3F, ATRAB7B, RAB71, RABG3F, RAB7B | ATRAB7B (ARABIDOPSIS RAB GTPASE HOMOLOG G3F); GTP binding | chr3:6484266-6486005 FORWARDmoderately similar to ( 407) RAB7_PEA Ras-related protein Rab7 - Pisum sativum (Garden pea)moderately similar to ( 374) loc_os05g44050 12005.m08531 protein ras-related protein Rab7, putative, expressedRab7 RAB Rab Ras R…	8.764
30.5	signalling.G-proteins	ppa011297m|pacid:17668585	moderately similar to ( 368) AT1G07410 | Symbols: ATRABA2B, RAB-A2B, ATRAB-A2B | ATRABA2B (ARABIDOPSIS RAB GTPASE HOMOLOG A2B); GTP binding / GTPase/ protein binding | chr1:2276270-2277154 FORWARDmoderately similar to ( 374) RB11C_LOTJA Ras-related protein Rab11C - Lotus japonicusmoderately similar to ( 360) loc_os03g60870 12003.m10974 protein ras-related protein Rab11A, putative, expressedRab11_…	12.102
30.5	signalling.G-proteins	ppa011849m|pacid:17663073	moderately similar to ( 336) AT3G62560 | Symbols: | GTP-binding protein, putative | chr3:23137539-23138880 FORWARDmoderately similar to ( 331) SAR1A_BRACM GTP-binding protein SAR1A - Brassica campestris (Field mustard)moderately similar to ( 332) loc_os01g15010 12001.m08102 protein GTP-binding protein SAR1A, putative, expressedSar1 SAR Arf Arf_Arl Arl3 Arl1 Arl5_Arl8 Arl2 ARLTS1 Arfrp1 Arl6 Arf6 …	8.075
30.5	signalling.G-proteins	ppa011669m|pacid:17658965	moderately similar to ( 347) AT3G11730 | Symbols: ATFP8, ATRABD1, RABD1 | ATFP8; GTP binding / GTP-dependent protein binding / myosin XI tail binding | chr3:3709490-3711397 REVERSEmoderately similar to ( 324) RIC1_ORYSA Ras-related protein RIC1 - Oryza sativa (Rice)moderately similar to ( 329) loc_os05g01490 12005.m83918 protein GTP-binding protein YPTM1, putative, expressedRab1_Ypt1 Rab8_Rab10_R…	11.426
30.5	signalling.G-proteins	ppa011501m|pacid:17646288	moderately similar to ( 354) AT2G44610 | Symbols: RAB6, ATRABH1B, ATRAB6A, RAB6A | RAB6A; GTP binding / protein binding | chr2:18411778-18413883 REVERSEweakly similar to ( 149) RHN1_NICPL Ras-related protein RHN1 - Nicotiana plumbaginifolia (Leadwort-leaved tobacco)moderately similar to ( 352) loc_os07g31370 12007.m07406 protein ras-related protein Rab-6A, putative, expressedRab6 RAB Rab Ras Rab5…	11.935
30.5	signalling.G-proteins	ppa006361m|pacid:17652786	moderately similar to ( 246) AT1G52380 | Symbols: | Ran-binding protein 1 domain-containing protein / RanBP1 domain-containing protein | chr1:19509979-19511301 FORWARDweakly similar to ( 152) loc_os05g28190 12005.m07106 protein ranBP1 domain containing protein, expressedRanBD RanBD no original description	12.008
30.5	signalling.G-proteins	ppa011290m|pacid:17655265	moderately similar to ( 369) AT1G09630 | Symbols: ATRAB11C, ATRABA2A, ATRAB-A2A, RAB-A2A | ATRAB11C (ARABIDOPSIS RAB GTPASE 11C); GTP binding | chr1:3118350-3119571 REVERSEmoderately similar to ( 323) RB2BV_BETVU Ras-related protein Rab2BV - Beta vulgaris (Sugar beet)moderately similar to ( 325) loc_os05g01480 12005.m04686 protein ras-related protein Rab11C, putative, expressedRab11_like RAB Ras …	12.06
30.5	signalling.G-proteins	ppa001516m|pacid:17664660	nearly identical (1172) AT3G13870 | Symbols: RHD3 | RHD3 (ROOT HAIR DEFECTIVE 3); GTP binding | chr3:4565762-4571109 REVERSEnearly identical (1151) loc_os01g39310 12001.m43066 protein protein SEY1, putative, expressedRHD3 GBP no original description	11.705
30.5	signalling.G-proteins	ppa011227m|pacid:17656249	weakly similar to ( 180) AT5G01640 | Symbols: PRA1.B5 | PRA1.B5 (PRENYLATED RAB ACCEPTOR 1.B5) | chr5:241442-242113 REVERSEweakly similar to ( 159) loc_os05g39670 12005.m08145 protein prenylated Rab receptor 2, putative, expressedPRA1 no original description	11.388
30.5	signalling.G-proteins	ppa011412m|pacid:17644684	moderately similar to ( 387) AT4G17170 | Symbols: AT-RAB2, ATRABB1C, ATRAB2A, RAB2A, RABB1C, ATRAB-B1B, RAB-B1B | RABB1C (ARABIDOPSIS RAB GTPASE HOMOLOG B1C); GTP binding / GTPase | chr4:9644908-9646220 REVERSEmoderately similar to ( 373) RAB2B_MAIZE Ras-related protein Rab-2-B - Zea mays (Maize)moderately similar to ( 375) loc_os02g37420 12002.m08830 protein ras-related protein Rab-2-A, putative…	12.164
30.5	signalling.G-proteins	ppa011286m|pacid:17662488	moderately similar to ( 321) AT5G59840 | Symbols: | Ras-related GTP-binding family protein | chr5:24107450-24109049 REVERSEmoderately similar to ( 304) RB1BV_BETVU Ras-related protein RAB1BV - Beta vulgaris (Sugar beet)moderately similar to ( 311) loc_os07g13530 12007.m29111 protein ras-related protein ARA-3, putative, expressedRab8_Rab10_Rab13_like Rab1_Ypt1 RAB Ras Rab Rab35 Rab11_like Rab26 Ra…	8.937
30.5	signalling.G-proteins	ppa009820m|pacid:17654841	moderately similar to ( 381) AT4G17530 | Symbols: RAB1C, ATRAB1C, ATRABD2C | ATRAB1C; GTP binding | chr4:9773721-9775424 REVERSEmoderately similar to ( 382) YPTM2_MAIZE GTP-binding protein YPTM2 - Zea mays (Maize)moderately similar to ( 388) loc_os01g08450 12001.m07470 protein GTP-binding protein YPTM2, putative, expressedRab1_Ypt1 Rab8_Rab10_Rab13_like RAB Ras Rab Rab11_like Rab35 RabA_like Rab1…	11.322
30.5	signalling.G-proteins	ppa011579m|pacid:17652830	moderately similar to ( 371) AT4G09720 | Symbols: ATRABG3A | Ras-related GTP-binding protein, putative | chr4:6133101-6134959 FORWARDmoderately similar to ( 412) RAB7_SOYBN Ras-related protein Rab7 - Glycine max (Soybean)moderately similar to ( 354) loc_os01g51700 12001.m150698 protein ras-related protein Rab7, putative, expressedRab7 RAB Rab Ras Rab9 Rab32_Rab38 Rab5_related Rab11_like Rab4 Rab6…	10.484
30.5	signalling.G-proteins	ppa011234m|pacid:17640946	moderately similar to ( 353) AT1G06400 | Symbols: ARA2, ATRABA1A, ATRAB11E, ARA-2 | ARA-2; GTP binding | chr1:1951089-1952686 REVERSEmoderately similar to ( 380) RB11D_LOTJA Ras-related protein Rab11D - Lotus japonicusmoderately similar to ( 348) loc_os06g35814 12006.m08118 protein ras-related protein RIC2, putative, expressedRab11_like RAB Ras Rab Rab2 Rab5_related Rab4 Rab8_Rab10_Rab13_like Rab…	11.577
30.6	signalling.MAP kinases	ppa006381m|pacid:17664933	moderately similar to ( 484) AT1G49740 | Symbols: | phospholipase C/ phosphoric diester hydrolase | chr1:18407728-18409468 FORWARDmoderately similar to ( 466) loc_os04g35100 12004.m08601 protein phospholipase C, putative, expressed no original description	10.028
30.6	signalling.MAP kinases	ppa006614m|pacid:17650602	highly similar to ( 523) AT1G49740 | Symbols: | phospholipase C/ phosphoric diester hydrolase | chr1:18407728-18409468 FORWARDmoderately similar to ( 478) loc_os04g35100 12004.m08601 protein phospholipase C, putative, expressed no original description	11.136
30.7	signalling.14-3-3 proteins	ppa010331m|pacid:17641203	moderately similar to ( 389) AT5G65430 | Symbols: GRF8, GF14 KAPPA | GRF8 (GENERAL REGULATORY FACTOR 8); protein binding / protein phosphorylated amino acid binding | chr5:26148546-26150255 REVERSEmoderately similar to ( 376) 1433B_SOYBN 14-3-3-like protein B (SGF14B) (Fragment) - Glycine max (Soybean)moderately similar to ( 348) loc_os08g33370 12008.m26501 protein 14-3-3-like protein, putative, …	-1.299
30.10	signalling.phosphorelay	ppa012595m|pacid:17667617	weakly similar to ( 155) AT3G21510 | Symbols: AHP1 | AHP1 (HISTIDINE-CONTAINING PHOSPHOTRANSMITTER 1); histidine phosphotransfer kinase | chr3:7578432-7579537 REVERSEweakly similar to ( 108) HP1_ORYSA Histidine-containing phosphotransfer protein 1 (OsHP1) - Oryza sativa (Rice)weakly similar to ( 134) loc_os01g54050 12001.m11569 protein histidine-containing phosphotransfer protein 4, putative, exp…	1.683
31.1	cell.organisation	ppa010803m|pacid:17666613	moderately similar to ( 363) AT2G45740 | Symbols: PEX11D | PEX11D | chr2:18839865-18841102 FORWARDmoderately similar to ( 333) loc_os03g02590 12003.m101159 protein peroxisomal membrane protein PEX11-1, putative, expressedPEX11 no original description	11.753
31.1	cell.organisation	ppa006685m|pacid:17659699	highly similar to ( 617) AT1G18450 | Symbols: ATARP4, ARP4 | ATARP4; structural constituent of cytoskeleton | chr1:6348199-6351766 FORWARDmoderately similar to ( 249) ACT3_ORYSA Actin-3 - Oryza sativa (Rice)highly similar to ( 575) loc_os08g04280 12008.m04572 protein actin-like protein 6A, putative, expressedActin ACTIN ACTIN COG5277 no original description	9.636
31.1	cell.organisation	ppa005720m|pacid:17659762	moderately similar to ( 313) AT2G24420 | Symbols: | DNA repair ATPase-related | chr2:10380147-10382624 FORWARDmoderately similar to ( 285) loc_os08g40790 12008.m26747 protein expressed protein no original description	12.082
31.1	cell.organisation	ppa000858m|pacid:17648618	nearly identical (1339) AT2G41740 | Symbols: VLN2, ATVLN2 | VLN2 (VILLIN 2); actin binding | chr2:17410962-17416878 REVERSEnearly identical (1211) loc_os03g24220 12003.m34866 protein villin-3, putative, expressedGEL no original description	11.07
31.1	cell.organisation	ppa000058m|pacid:17642587	nearly identical (2678) AT2G35630 | Symbols: MOR1, GEM1 | MOR1 (MICROTUBULE ORGANIZATION 1); microtubule binding | chr2:14966828-14980361 FORWARDnearly identical (2503) loc_os01g60040 12001.m12135 protein cytoskeleton-associated protein 5, putative, expressed no original description	11.514
31.1	cell.organisation	ppa005626m|pacid:17657384	highly similar to ( 868) AT1G50010 | Symbols: TUA2 | TUA2; structural constituent of cytoskeleton | chr1:18517737-18519729 FORWARDhighly similar to ( 888) TBA2_GOSHI Tubulin alpha-2 chain (Alpha-2 tubulin) - Gossypium hirsutum (Upland cotton)highly similar to ( 863) loc_os11g14220 12011.m28666 protein tubulin alpha-3 chain, putative, expressedalpha_tubulin COG5023 Tubulin_FtsZ beta_tubulin gamma_…	11.474
31.1	cell.organisation	ppa013109m|pacid:17643063	moderately similar to ( 206) AT5G59880 | Symbols: ADF3 | ADF3 (ACTIN DEPOLYMERIZING FACTOR 3); actin binding | chr5:24120382-24121628 FORWARDmoderately similar to ( 216) ADF2_PETHY Actin-depolymerizing factor 2 (ADF 2) - Petunia hybrida (Petunia)moderately similar to ( 205) loc_os05g02250 12005.m64199 protein expressed proteinADF ADF Cofilin_ADF no original description	2.065
31.1	cell.organisation	ppa013110m|pacid:17659001	moderately similar to ( 226) AT5G59890 | Symbols: ADF4, ATADF4 | ADF4 (ACTIN DEPOLYMERIZING FACTOR 4); actin binding | chr5:24123107-24123596 FORWARDmoderately similar to ( 236) ADF2_PETHY Actin-depolymerizing factor 2 (ADF 2) - Petunia hybrida (Petunia)moderately similar to ( 218) loc_os02g44470 12002.m09487 protein actin-depolymerizing factor, putative, expressedADF ADF Cofilin_ADF no original …	9.433
31.1	cell.organisation	ppa005698m|pacid:17640816	highly similar to ( 878) AT5G23860 | Symbols: TUB8 | TUB8; structural constituent of cytoskeleton | chr5:8042962-8044528 FORWARDhighly similar to ( 873) TBB2_ORYSA Tubulin beta-2 chain (Beta-2 tubulin) - Oryza sativa (Rice)highly similar to ( 873) loc_os03g01530 12003.m05700 protein tubulin beta-2 chain, putative, expressedbeta_tubulin COG5023 Tubulin_FtsZ alpha_tubulin gamma_tubulin epsilon_tubu…	11.544
31.1	cell.organisation	ppa007851m|pacid:17652532	moderately similar to ( 273) AT2G35490 | Symbols: | plastid-lipid associated protein PAP, putative | chr2:14912309-14913797 REVERSEmoderately similar to ( 277) PAP3_BRACM Plastid lipid-associated protein 3, chloroplast precursor - Brassica campestris (Field mustard)moderately similar to ( 253) loc_os10g42500 12010.m07004 protein plastid-lipid associated protein 3, chloroplast precursor, putative,…	-13.009
31.1	cell.organisation	ppa005914m|pacid:17641179	highly similar to ( 632) AT5G55230 | Symbols: ATMAP65-1, MAP65-1 | ATMAP65-1 (MICROTUBULE-ASSOCIATED PROTEINS 65-1); microtubule binding | chr5:22402716-22405182 FORWARDhighly similar to ( 542) loc_os06g20370 12006.m06694 protein microtubule-associated protein MAP65-1a, putative, expressedMAP65_ASE1 no original description	12.025
31.2	cell.division	ppa009766m|pacid:17647872	moderately similar to ( 421) AT5G40770 | Symbols: ATPHB3 | ATPHB3 (PROHIBITIN 3) | chr5:16315589-16316621 REVERSEmoderately similar to ( 370) loc_os02g37000 12002.m08788 protein mitochondrial prohibitin complex protein 1, putative, expressedBand_7_prohibitin PHB Band_7 HflC no original description	12.173
31.3.1	cell.cycle.peptidylprolyl isomerase	ppa010882m|pacid:17642910	moderately similar to ( 292) AT3G66654 | Symbols: | peptidyl-prolyl cis-trans isomerase cyclophilin-type family protein | chr3:2088694-2090297 FORWARDmoderately similar to ( 262) loc_os07g29390 12007.m66741 protein peptidyl-prolyl cis-trans isomerase CYP21-3, mitochondrial precursor, putative, expressedcyclophilin cyclophilin_WD40 cyclophilin_RING Pro_isomerase PpiB Cyclophilin_PPIL3_like cycloph…	8.359
31.3.1	cell.cycle.peptidylprolyl isomerase	ppa010525m|pacid:17645662	moderately similar to ( 242) AT3G55520 | Symbols: | immunophilin, putative / FKBP-type peptidyl-prolyl cis-trans isomerase, putative | chr3:20594177-20595128 FORWARDvery weakly similar to (88.6) FKB70_WHEAT 70 kDa peptidyl-prolyl isomerase (EC 5.2.1.8) (Peptidyl-prolyl cis-trans isomerase) (PPIase) (Rotamase) - Triticum aestivum (Wheat)moderately similar to ( 236) loc_os05g38370 12005.m27869 prot…	12.065
31.4	cell.vesicle transport	ppa011182m|pacid:17650733	moderately similar to ( 262) AT5G39510 | Symbols: VTI11, ATVTI1A, ATVTI11, ZIG, SGR4, VTI1A | SGR4 (SHOOT GRAVITROPSIM 4); receptor | chr5:15822035-15823591 FORWARDmoderately similar to ( 269) loc_os01g51120 12001.m42700 protein vesicle transport v-SNARE 13, putative, expressedV-SNARE no original description	11.738
31.4	cell.vesicle transport	ppa011218m|pacid:17649231	moderately similar to ( 365) AT2G32670 | Symbols: ATVAMP725, VAMP725 | ATVAMP725 | chr2:13857941-13859346 FORWARDmoderately similar to ( 352) loc_os07g09600 12007.m05415 protein vesicle-associated membrane protein 725, putative, expressedSynaptobrevin no original description	9.856
31.4	cell.vesicle transport	ppa001231m|pacid:17666351	nearly identical (1292) AT1G60070 | Symbols: | binding / clathrin binding / protein binding / protein transporter | chr1:22142944-22149296 REVERSEnearly identical (1181) loc_os06g07090 12006.m091619 protein AP-1 complex subunit gamma-1, expressedAdaptin_N Alpha_adaptinC2 no original description	10.076
31.4	cell.vesicle transport	ppa006710m|pacid:17655406	moderately similar to ( 335) AT1G06210 | Symbols: | VHS domain-containing protein / GAT domain-containing protein | chr1:1897567-1898986 FORWARDmoderately similar to ( 218) loc_os10g42724 12010.m21814 protein protein transporter, putative, expressedVHS VHS VHS VHS_Hrs_Vps27p no original description	12.129
31.4	cell.vesicle transport	ppa010682m|pacid:17646653	moderately similar to ( 341) AT2G45200 | Symbols: GOS12, ATGOS12 | GOS12 (GOLGI SNARE 12); SNARE binding | chr2:18637689-18639640 REVERSEmoderately similar to ( 278) loc_os02g03450 12002.m05695 protein golgi SNARE 12 protein, putative, expressedV-SNARE no original description	11.656
31.4	cell.vesicle transport	ppa010000m|pacid:17640324	moderately similar to ( 331) AT3G17440 | Symbols: NPSN13, ATNPSN13 | NPSN13 (NOVEL PLANT SNARE 13) | chr3:5970153-5972290 REVERSEmoderately similar to ( 290) loc_os03g25390 12003.m35246 protein novel plant SNARE 11, putative, expressed no original description	9.798
31.4	cell.vesicle transport	ppa011167m|pacid:17648743	moderately similar to ( 351) AT2G32670 | Symbols: ATVAMP725, VAMP725 | ATVAMP725 | chr2:13857941-13859346 FORWARDmoderately similar to ( 339) loc_os03g58840 12003.m10787 protein vesicle-associated membrane protein 721, putative, expressedSynaptobrevin no original description	11.447
31.4	cell.vesicle transport	ppa009423m|pacid:17668366	moderately similar to ( 476) AT1G30630 | Symbols: | coatomer protein epsilon subunit family protein / COPE family protein | chr1:10858546-10860173 REVERSEmoderately similar to ( 431) loc_os04g52270 12004.m10122 protein coatomer subunit epsilon, putative, expressedCoatomer_E no original description	10.652
31.4	cell.vesicle transport	ppa011724m|pacid:17668821	moderately similar to ( 350) AT5G58060 | Symbols: YKT61, ATYKT61, ATGP1 | YKT61 | chr5:23498277-23500128 FORWARDmoderately similar to ( 294) loc_os01g73300 12001.m13359 protein VAMP-like protein YKT62, putative, expressedSNC1 no original description	11.12
33.1	development.storage proteins	ppa007808m|pacid:17662093	highly similar to ( 542) AT2G28680 | Symbols: | cupin family protein | chr2:12303118-12304747 REVERSEweakly similar to ( 113) GLUA2_ORYSA Glutelin type-A 2 precursor (Glutelin type II) [Contains: Glutelin type-A 2 acidic chain; Glutelin type-A 2 basic chain] - Oryza sativa (Rice)moderately similar to ( 466) loc_os01g74480 12001.m13473 protein legumin-like protein, putative, expressed no original …	1.877
33.2	development.late embryogenesis abundant	ppa012940m|pacid:17648106	weakly similar to ( 176) AT1G01470 | Symbols: LEA14, LSR3 | LEA14 (LATE EMBRYOGENESIS ABUNDANT 14) | chr1:172295-172826 REVERSEweakly similar to ( 199) LEA14_SOYBN Desiccation protectant protein Lea14 homolog - Glycine max (Soybean)weakly similar to ( 167) loc_os01g12580 12001.m07872 protein late embryogenesis abundant protein Lea14-A, putative, expressedLEA_2 no original description	9.191
33.2	development.late embryogenesis abundant	ppa008531m|pacid:17648964	moderately similar to ( 437) AT2G44060 | Symbols: | late embryogenesis abundant family protein / LEA family protein | chr2:18226922-18227988 FORWARDvery weakly similar to (83.6) LEA14_SOYBN Desiccation protectant protein Lea14 homolog - Glycine max (Soybean)moderately similar to ( 427) loc_os03g62620 12003.m101565 protein salt tolerance protein, putative, expressedLEA_2 no original description	1.056
33.99	development.unspecified	ppa009596m|pacid:17663788	moderately similar to ( 372) AT3G45600 | Symbols: TET3 | TET3 (TETRASPANIN3) | chr3:16733973-16735854 REVERSEmoderately similar to ( 308) loc_os05g03140 12005.m04848 protein senescence-associated protein, putative, expressedTetraspannin no original description	10.202
33.99	development.unspecified	ppa010029m|pacid:17645307	moderately similar to ( 305) AT2G23810 | Symbols: TET8 | TET8 (TETRASPANIN8) | chr2:10135859-10137352 REVERSEmoderately similar to ( 256) loc_os09g25760 12009.m05728 protein senescence-associated protein DH, putative, expressedTetraspannin no original description	11.152
33.99	development.unspecified	ppa008052m|pacid:17649610	highly similar to ( 550) AT3G15610 | Symbols: | transducin family protein / WD-40 repeat family protein | chr3:5291076-5292796 REVERSEhighly similar to ( 581) loc_os02g11060 12002.m06404 protein serine-threonine kinase receptor-associated protein, putative, expressedWD40 COG2319 no original description	10.029
34.1	transport.p- and v-ATPases	ppa000950m|pacid:17657388	nearly identical (1407) AT1G17260 | Symbols: AHA10 | AHA10 (Autoinhibited H(+)-ATPase isoform 10); ATPase/ ATPase, coupled to transmembrane movement of ions, phosphorylative mechanism / cation-transporting ATPase | chr1:5904058-5908898 FORWARDnearly identical (1335) PMA4_NICPL Plasma membrane ATPase 4 (EC 3.6.3.6) (Proton pump 4) - Nicotiana plumbaginifolia (Leadwort-leaved tobacco)nearly identic…	12.319
34.3	transport.amino acids	ppa001833m|pacid:17641170	nearly identical (1144) AT1G15690 | Symbols: AVP1, ATAVP3, AVP-3 | AVP1; ATPase/ hydrogen-translocating pyrophosphatase | chr1:5399115-5402185 FORWARDnearly identical (1127) AVP_HORVU Pyrophosphate-energized vacuolar membrane proton pump (EC 3.6.1.1) (Pyrophosphate-energized inorganic pyrophosphatase) (H(+)-PPase) - Hordeum vulgare (Barley)nearly identical (1135) loc_os02g55890 12002.m10613 prote…	11.312
34.3	transport.amino acids	ppa001776m|pacid:17665919	nearly identical (1257) AT1G15690 | Symbols: AVP1, ATAVP3, AVP-3 | AVP1; ATPase/ hydrogen-translocating pyrophosphatase | chr1:5399115-5402185 FORWARDnearly identical (1247) AVP_PHAAU Pyrophosphate-energized vacuolar membrane proton pump (EC 3.6.1.1) (Pyrophosphate-energized inorganic pyrophosphatase) (H(+)-PPase) (Vacuolar H(+)-pyrophosphatase) - Phaseolus aureus (Mung bean) (Vigna radiata)nearl…	11.694
34.9	transport.metabolite transporters at the mitochondrial membrane	ppa007166m|pacid:17664390	highly similar to ( 553) AT4G28390 | Symbols: AAC3, ATAAC3 | AAC3 (ADP/ATP CARRIER 3); ATP:ADP antiporter/ binding | chr4:14041486-14042781 REVERSEhighly similar to ( 525) ADT1_SOLTU ADP,ATP carrier protein, mitochondrial precursor (ADP/ATP translocase) (Adenine nucleotide translocator) (ANT) - Solanum tuberosum (Potato)highly similar to ( 531) loc_os05g23720 12005.m06665 protein ADP,ATP carrier …	-1.827
34.9	transport.metabolite transporters at the mitochondrial membrane	ppa007062m|pacid:17665937	highly similar to ( 594) AT3G08580 | Symbols: AAC1 | AAC1 (ADP/ATP CARRIER 1); ATP:ADP antiporter/ binding | chr3:2605706-2607030 REVERSEhighly similar to ( 621) ADT1_GOSHI ADP,ATP carrier protein 1, mitochondrial precursor (ADP/ATP translocase 1) (Adenine nucleotide translocator 1) (ANT 1) - Gossypium hirsutum (Upland cotton)highly similar to ( 551) loc_os02g48720 12002.m33839 protein ADP,ATP ca…	-1.076
34.9	transport.metabolite transporters at the mitochondrial membrane	ppa018914m|pacid:17649793	moderately similar to ( 492) AT3G48850 | Symbols: | mitochondrial phosphate transporter, putative | chr3:18114759-18116420 REVERSEmoderately similar to ( 494) loc_os06g10810 12006.m05798 protein phosphate carrier protein, mitochondrial precursor, putative, expressed no original description	9.352
34.9	transport.metabolite transporters at the mitochondrial membrane	ppa007340m|pacid:17646329	highly similar to ( 521) AT5G14040 | Symbols: | mitochondrial phosphate transporter | chr5:4531059-4532965 REVERSEhighly similar to ( 505) loc_os02g52860 12002.m10316 protein phosphate carrier protein, mitochondrial precursor, putative, expressedMito_carr no original description	10.047
34.19.1	transport.Major Intrinsic Proteins.PIP	ppa009691m|pacid:17665456	moderately similar to ( 482) AT4G35100 | Symbols: PIP3, PIP3A, PIP2;7, SIMIP | PIP3 (PLASMA MEMBRANE INTRINSIC PROTEIN 3); water channel | chr4:16708672-16709958 FORWARDmoderately similar to ( 444) PIP26_ORYSA Probable aquaporin PIP2.6 (Plasma membrane intrinsic protein 2.6) (OsPIP2.6) - Oryza sativa (Rice)moderately similar to ( 444) loc_os04g16450 12004.m35259 protein aquaporin PIP2.6, putative…	11.418
34.19.1	transport.Major Intrinsic Proteins.PIP	ppa009689m|pacid:17657966	moderately similar to ( 417) AT2G37170 | Symbols: PIP2B, PIP2;2 | PIP2B (PLASMA MEMBRANE INTRINSIC PROTEIN 2); water channel | chr2:15613624-15614791 REVERSEmoderately similar to ( 417) PIP22_ORYSA Probable aquaporin PIP2.2 (Plasma membrane intrinsic protein 2.2) (OsPIP2.2) - Oryza sativa (Rice)moderately similar to ( 417) loc_os02g41860 12002.m33784 protein aquaporin PIP2.2, putative, expressedM…	11.47
34.19.1	transport.Major Intrinsic Proteins.PIP	ppa009588m|pacid:17665757	highly similar to ( 507) AT2G45960 | Symbols: PIP1B, TMP-A, ATHH2, PIP1;2 | PIP1B (NAMED PLASMA MEMBRANE INTRINSIC PROTEIN 1B); water channel | chr2:18910450-18911744 FORWARDmoderately similar to ( 484) PIP11_ORYSA Aquaporin PIP1.1 (Plasma membrane intrinsic protein 1a) (PIP1a) (OsPIP1.1) (Water channel protein RWC1) (RWC-1) - Oryza sativa (Rice)moderately similar to ( 484) loc_os02g44630 12002.m…	11.816
34.19.1	transport.Major Intrinsic Proteins.PIP	ppa009506m|pacid:17659155	moderately similar to ( 490) AT4G00430 | Symbols: TMP-C, PIP1;4, PIP1E | PIP1;4 (PLASMA MEMBRANE INTRINSIC PROTEIN 1;4); water channel | chr4:186143-187531 REVERSEmoderately similar to ( 482) PIP2_PEA Probable aquaporin PIP-type 7a (Turgor-responsive protein 7a) (Turgor-responsive protein 31) - Pisum sativum (Garden pea)moderately similar to ( 480) loc_os02g44630 12002.m33812 protein aquaporin PI…	11.372
34.19.1	transport.Major Intrinsic Proteins.PIP	ppa009540m|pacid:17646995	moderately similar to ( 446) AT3G54820 | Symbols: PIP2D, PIP2;5 | PIP2;5 (PLASMA MEMBRANE INTRINSIC PROTEIN 2;5); water channel | chr3:20302117-20303738 FORWARDmoderately similar to ( 431) PIP22_ORYSA Probable aquaporin PIP2.2 (Plasma membrane intrinsic protein 2.2) (OsPIP2.2) - Oryza sativa (Rice)moderately similar to ( 431) loc_os02g41860 12002.m33784 protein aquaporin PIP2.2, putative, express…	10.37
34.99	transport.misc	ppa004336m|pacid:17662282	moderately similar to ( 454) AT1G30690 | Symbols: | SEC14 cytosolic factor family protein / phosphoglyceride transfer family protein | chr1:10888284-10890085 FORWARDmoderately similar to ( 476) loc_os06g45990 12006.m32146 protein patellin-5, putative, expressedSEC14 SEC14 CRAL_TRIO no original description	12.107
35.1	not assigned.no ontology	ppa010528m|pacid:17657004	moderately similar to ( 381) AT1G11930 | Symbols: | alanine racemase family protein | chr1:4028783-4030298 FORWARDmoderately similar to ( 388) loc_os05g05740 12005.m05101 protein proline synthetase co-transcribed bacterial homolog protein, putative, expressedYBL036c_PLPDEIII COG0325 Ala_racemase_N no original description	10.987
35.1	not assigned.no ontology	ppa011989m|pacid:17660482	moderately similar to ( 216) AT4G39730 | Symbols: | lipid-associated family protein | chr4:18432950-18433581 FORWARDweakly similar to ( 199) loc_os04g38390 12004.m08829 protein wound/stress protein, putative, expressedPLAT_plant_stress no original description	9.758
35.1	not assigned.no ontology	ppa011122m|pacid:17640776	moderately similar to ( 262) AT2G44920 | Symbols: | thylakoid lumenal 15 kDa protein, chloroplast | chr2:18524419-18526502 FORWARDmoderately similar to ( 247) loc_os01g05080 12001.m42861 protein uncharacterized low-complexity proteins, putative, expressed no original description	10.436
35.1	not assigned.no ontology	ppa008451m|pacid:17651757	moderately similar to ( 416) AT1G66680 | Symbols: AR401 | AR401 | chr1:24866352-24868888 REVERSEmoderately similar to ( 276) loc_os01g03090 12001.m42844 protein SLL2, putative, expressed no original description	-9.652
35.1	not assigned.no ontology	ppa004502m|pacid:17655941	highly similar to ( 756) AT1G72480 | Symbols: | FUNCTIONS IN: molecular_function unknown; INVOLVED IN: biological_process unknown; LOCATED IN: Golgi apparatus; EXPRESSED IN: 22 plant structures; EXPRESSED DURING: 13 growth stages; CONTAINS InterPro DOMAIN/s: Transmembrane receptor, eukaryota (InterPro:IPR009637); BEST Arabidopsis thaliana protein match is: unknown protein (TAIR:AT2G01070.1); Has …	12.044
35.1	not assigned.no ontology	ppa002982m|pacid:17666251	highly similar to ( 956) AT3G23940 | Symbols: | dehydratase family | chr3:8648780-8652323 FORWARDhighly similar to ( 938) loc_os08g44530 12008.m08426 protein dihydroxy-acid dehydratase, putative, expressedPRK00911 ILVD_EDD IlvD PRK12448 PRK06131 PRK13017 PRK13016 PRK09054 PRK08211 no original description	12.202
35.1	not assigned.no ontology	ppa010572m|pacid:17650346	moderately similar to ( 204) AT5G14030 | Symbols: | translocon-associated protein beta (TRAPB) family protein | chr5:4526878-4528253 FORWARDweakly similar to ( 174) loc_os01g01307 12001.m42517 protein translocon-associated protein beta containing protein, expressedTRAP_beta no original description	10.428
35.1	not assigned.no ontology	ppa011373m|pacid:17661088	weakly similar to ( 127) AT1G17100 | Symbols: | SOUL heme-binding family protein | chr1:5844766-5845539 FORWARDmoderately similar to ( 219) loc_os01g13420 12001.m07951 protein heme-binding protein 2, putative, expressedSOUL no original description	11.85
35.1	not assigned.no ontology	ppa009037m|pacid:17650456	moderately similar to ( 213) AT3G51730 | Symbols: | saposin B domain-containing protein | chr3:19186970-19188436 FORWARDweakly similar to ( 198) loc_os01g07250 12001.m07351 protein saposin-like type B, region 1 family protein, expressed no original description	11.565
35.1	not assigned.no ontology	ppa007747m|pacid:17666528	moderately similar to ( 288) AT3G53560 | Symbols: | chloroplast lumen common family protein | chr3:19859954-19860976 REVERSEweakly similar to ( 125) loc_os05g08930 12005.m05407 protein expressed protein no original description	11.046
35.1	not assigned.no ontology	ppa005327m|pacid:17641161	moderately similar to ( 241) AT3G50690 | Symbols: | leucine-rich repeat family protein | chr3:18835271-18837097 REVERSEweakly similar to ( 199) AN32_ORYSA Acidic leucine-rich nuclear phosphoprotein 32-related protein (ANP32/acidic nuclear phosphoprotein-like protein) - Oryza sativa (Rice)weakly similar to ( 199) loc_os07g41694 12007.m08405 protein acidic leucine-rich nuclear phosphoprotein 32 fam…	-10.148
35.1	not assigned.no ontology	ppa009258m|pacid:17648610	moderately similar to ( 370) AT3G47590 | Symbols: | esterase/lipase/thioesterase family protein | chr3:17536133-17537515 REVERSEmoderately similar to ( 330) loc_os01g39790 12001.m43070 protein esterase, putative, expressed no original description	-11.294
35.1	not assigned.no ontology	ppa008092m|pacid:17665241	moderately similar to ( 266) AT2G17120 | Symbols: LYM2 | LYM2 (LYSM DOMAIN GPI-ANCHORED PROTEIN 2 PRECURSOR) | chr2:7459156-7460648 FORWARDmoderately similar to ( 242) loc_os09g37600 12009.m06707 protein erwinia induced protein 1, putative, expressed no original description	11.737
35.1	not assigned.no ontology	ppa010218m|pacid:17653008	moderately similar to ( 258) AT1G07080 | Symbols: | gamma interferon responsive lysosomal thiol reductase family protein / GILT family protein | chr1:2170069-2171861 FORWARDmoderately similar to ( 231) loc_os03g18454 12003.m35570 protein gamma-interferon-inducible lysosomal thiol reductase precursor, putative, expressedGILT no original description	10.596
35.1	not assigned.no ontology	ppa003254m|pacid:17653260	highly similar to ( 921) AT1G10950 | Symbols: | endomembrane protein 70, putative | chr1:3659322-3663622 FORWARDhighly similar to ( 886) loc_os12g07670 12012.m04755 protein transmembrane 9 superfamily protein member 3 precursor, putative, expressedEMP70 no original description	10.488
35.1	not assigned.no ontology	ppa002372m|pacid:17645104	highly similar to ( 876) AT3G10740 | Symbols: ASD1, ARAF1, ARAF, ATASD1 | ASD1 (ALPHA-L-ARABINOFURANOSIDASE 1); alpha-N-arabinofuranosidase/ hydrolase, acting on glycosyl bonds / xylan 1,4-beta-xylosidase | chr3:3361031-3364573 REVERSEhighly similar to ( 819) loc_os12g03470 12012.m26821 protein alpha-N-arabinofuranosidase A precursor, putative, expressedAbfA Alpha-L-AF_C no original description	11.903
35.1	not assigned.no ontology	ppa010801m|pacid:17664619	moderately similar to ( 211) AT1G67360 | Symbols: | rubber elongation factor (REF) family protein | chr1:25237072-25237913 REVERSEvery weakly similar to (86.3) SRPP_HEVBR Small rubber particle protein (SRPP) (22 kDa rubber particle protein) (22 kDa RPP) (Latex allergen Hev b 3) (27 kDa natural rubber allergen) - Hevea brasiliensis (Para rubber tree)weakly similar to ( 101) loc_os07g47510 12007.m0…	10.788
35.1	not assigned.no ontology	ppa003813m|pacid:17655672	highly similar to ( 684) AT5G07830 | Symbols: AtGUS2 | AtGUS2 (Arabidopsis thaliana glucuronidase 2); beta-glucuronidase | chr5:2504168-2506567 FORWARDhighly similar to ( 655) loc_os12g38920 12012.m073868 protein heparanase-like protein 2 precursor, putative, expressedGlyco_hydro_79n no original description	11.071
35.1	not assigned.no ontology	ppa010834m|pacid:17652705	moderately similar to ( 257) AT4G36910 | Symbols: LEJ2, CDCP2 | LEJ2 (LOSS OF THE TIMING OF ET AND JA BIOSYNTHESIS 2) | chr4:17391016-17393218 REVERSEmoderately similar to ( 252) loc_os08g22149 12008.m06246 protein IMP dehydrogenase, putative, expressedCBS_pair_BON_assoc CBS_pair_23 CBS CBS_pair_21 CBS_pair CBS_pair_16 no original description	-11.188
35.1	not assigned.no ontology	ppa003883m|pacid:17662463	highly similar to ( 701) AT5G34940 | Symbols: AtGUS3 | AtGUS3 (Arabidopsis thaliana glucuronidase 3); beta-glucuronidase | chr5:13236566-13238718 REVERSEhighly similar to ( 648) loc_os06g08090 12006.m31996 protein heparanase-like protein 3 precursor, putative, expressedGlyco_hydro_79n no original description	8.403
35.1	not assigned.no ontology	ppa012921m|pacid:17657771	weakly similar to ( 120) AT3G03590 | Symbols: | SWIB complex BAF60b domain-containing protein | chr3:865341-866669 REVERSEweakly similar to ( 105) loc_os02g03730 12002.m05722 protein SWIb domain-containing protein, putative, expressedSWIB SWIB PRK06319 COG5531 no original description	12.22
35.1	not assigned.no ontology	ppa010687m|pacid:17660541	moderately similar to ( 293) AT2G45140 | Symbols: PVA12 | PVA12 (PLANT VAP HOMOLOG 12); structural molecule | chr2:18611029-18612971 FORWARDmoderately similar to ( 246) loc_os04g45190 12004.m35586 protein vesicle-associated membrane protein-associated protein B, putative, expressedMotile_Sperm SCS2 no original description	11.945
35.1	not assigned.no ontology	ppa007203m|pacid:17652520	highly similar to ( 544) AT3G45770 | Symbols: | oxidoreductase, zinc-binding dehydrogenase family protein | chr3:16805753-16807774 REVERSEmoderately similar to ( 483) loc_os11g01154 12011.m61736 protein trans-2-enoyl-CoA reductase, mitochondrial precursor, putative, expressedQor AdhP Tdh no original description	10.087
35.1	not assigned.no ontology	ppa008240m|pacid:17654337	highly similar to ( 536) AT5G47540 | Symbols: | binding | chr5:19283265-19285328 REVERSEmoderately similar to ( 500) loc_os07g39630 12007.m08205 protein calcium-binding protein 39, putative, expressedMo25 no original description	11.431
35.1	not assigned.no ontology	ppa010065m|pacid:17650688	moderately similar to ( 270) AT4G23630 | Symbols: BTI1 | BTI1 (VIRB2-INTERACTING PROTEIN 1) | chr4:12318070-12319574 FORWARDmoderately similar to ( 273) loc_os05g45050 12005.m083785 protein seed maturation protein, putative, expressedReticulon no original description	10.782
35.1	not assigned.no ontology	ppa009483m|pacid:17651140	moderately similar to ( 392) AT4G34270 | Symbols: | TIP41-like family protein | chr4:16404138-16406153 REVERSEmoderately similar to ( 345) loc_os03g55270 12003.m10442 protein tipA protein, putative, expressedTIP41 no original description	10.818
35.1	not assigned.no ontology	ppa002396m|pacid:17658756	highly similar to ( 979) AT3G10740 | Symbols: ASD1, ARAF1, ARAF, ATASD1 | ASD1 (ALPHA-L-ARABINOFURANOSIDASE 1); alpha-N-arabinofuranosidase/ hydrolase, acting on glycosyl bonds / xylan 1,4-beta-xylosidase | chr3:3361031-3364573 REVERSEhighly similar to ( 895) loc_os12g03470 12012.m26821 protein alpha-N-arabinofuranosidase A precursor, putative, expressedAbfA Alpha-L-AF_C no original description	1.137
35.1	not assigned.no ontology	ppa005820m|pacid:17650912	highly similar to ( 558) AT1G53280 | Symbols: | DJ-1 family protein | chr1:19864942-19867341 REVERSEmoderately similar to ( 488) loc_os06g34040 12006.m07940 protein 4-methyl-5-thiazole monophosphate biosynthesis protein, putative, expressedGATase1_DJ-1 PRK11574 ThiJ DJ-1_PfpI GATase1_PfpI_like GATase1_PfpI_2 no original description	1.044
35.1	not assigned.no ontology	ppa002569m|pacid:17658831	nearly identical (1082) AT5G35160 | Symbols: | LOCATED IN: integral to membrane, Golgi apparatus; EXPRESSED IN: 24 plant structures; EXPRESSED DURING: 13 growth stages; CONTAINS InterPro DOMAIN/s: Nonaspanin (TM9SF) (InterPro:IPR004240); BEST Arabidopsis thaliana protein match is: unknown protein (TAIR:AT4G12650.1); Has 1053 Blast hits to 1004 proteins in 163 species: Archae - 0; Bacteria - 0; Me…	11.749
35.1	not assigned.no ontology	ppa010481m|pacid:17647665	moderately similar to ( 320) AT3G10260 | Symbols: | reticulon family protein | chr3:3171413-3172568 REVERSEmoderately similar to ( 296) loc_os03g56900 12003.m101524 protein seed maturation protein, putative, expressedReticulon no original description	9.856
35.1	not assigned.no ontology	ppa002323m|pacid:17656943	moderately similar to ( 239) AT2G25970 | Symbols: | KH domain-containing protein | chr2:11071844-11075604 REVERSEmoderately similar to ( 228) loc_os02g13130 12002.m100758 protein DNA-directed RNA polymerase, putative, expressed no original description	12.513
35.1	not assigned.no ontology	ppa001087m|pacid:17653172	moderately similar to ( 329) AT4G31880 | Symbols: | LOCATED IN: cytosol, chloroplast; EXPRESSED IN: 24 plant structures; EXPRESSED DURING: 14 growth stages; BEST Arabidopsis thaliana protein match is: binding (TAIR:AT1G15940.1); Has 114836 Blast hits to 56273 proteins in 1914 species: Archae - 187; Bacteria - 15478; Metazoa - 53116; Fungi - 16017; Plants - 4342; Viruses - 719; Other Eukaryotes - …	12.459
35.1.19	not assigned.no ontology.C2 domain-containing protein	ppa012480m|pacid:17649977	weakly similar to ( 192) AT1G70810 | Symbols: | C2 domain-containing protein | chr1:26704207-26705091 FORWARDweakly similar to ( 167) loc_os02g22130 12002.m07451 protein GTPase activating protein, putative, expressed no original description	10.131
35.2	not assigned.unknown	ppa011959m|pacid:17652335	moderately similar to ( 210) AT2G24020 | Symbols: | unknown protein | chr2:10217869-10219269 REVERSEmoderately similar to ( 214) loc_os02g08380 12002.m06184 protein complex interacting protein 9, putative, expressed no original description	12.956
35.2	not assigned.unknown	ppa010837m|pacid:17656220	moderately similar to ( 328) AT5G11680 | Symbols: | unknown protein | chr5:3759463-3760634 FORWARDmoderately similar to ( 310) loc_os09g33800 12009.m22015 protein arabinogalactan protein, putative, expressed no original description	10.834
35.2	not assigned.unknown	ppa002713m|pacid:17658601	nearly identical (1034) AT3G13772 | Symbols: | endomembrane protein 70, putative | chr3:4521712-4524394 REVERSEhighly similar to ( 939) loc_os06g37160 12006.m08251 protein transmembrane 9 superfamily protein member 4, putative, expressedEMP70 no original description	11.107
35.2	not assigned.unknown	ppa013028m|pacid:17656238	weakly similar to ( 118) AT4G10300 | Symbols: | FUNCTIONS IN: molecular_function unknown; LOCATED IN: chloroplast; EXPRESSED IN: 22 plant structures; EXPRESSED DURING: 14 growth stages; CONTAINS InterPro DOMAIN/s: Cupin, RmlC-type (InterPro:IPR011051), Protein of unknown function DUF861, cupin-3 (InterPro:IPR008579), RmlC-like jelly roll fold (InterPro:IPR014710); BEST Arabidopsis thaliana protei…	10.499
35.2	not assigned.unknown	ppa001398m|pacid:17666238	nearly identical (1130) AT4G34260 | Symbols: FUC95A | FUC95A; 1,2-alpha-L-fucosidase | chr4:16398130-16401591 FORWARDnearly identical (1092) loc_os10g19880 12010.m05016 protein large secreted protein, putative, expressed no original description	10.051
35.2	not assigned.unknown	ppa008522m|pacid:17647666	moderately similar to ( 240) AT2G38550 | Symbols: | unknown protein | chr2:16132178-16134229 FORWARDmoderately similar to ( 207) loc_os01g60650 12001.m12193 protein non-green plastid inner envelope membrane protein, putative, expressed no original description	11.212
35.2	not assigned.unknown	ppa010110m|pacid:17647766	weakly similar to ( 192) AT4G26410 | Symbols: | FUNCTIONS IN: molecular_function unknown; INVOLVED IN: biological_process unknown; LOCATED IN: cellular_component unknown; EXPRESSED IN: 25 plant structures; EXPRESSED DURING: 15 growth stages; CONTAINS InterPro DOMAIN/s: Uncharacterised conserved protein UCP022280 (InterPro:IPR016803); BEST Arabidopsis thaliana protein match is: unknown protein (TA…	11.859
35.2	not assigned.unknown	ppa009554m|pacid:17665834	moderately similar to ( 348) AT2G20890 | Symbols: PSB29, THF1 | PSB29 | chr2:8987783-8989185 FORWARDmoderately similar to ( 349) THF1_SOLTU Protein THYLAKOID FORMATION1, chloroplast precursor - Solanum tuberosum (Potato)moderately similar to ( 336) loc_os07g37250 12007.m07975 protein chloroplast-localized Ptr ToxA-binding protein1, putative, expressed no original description	11.362
35.2	not assigned.unknown	ppa010675m|pacid:17659499	moderately similar to ( 272) AT2G21870 | Symbols: | unknown protein | chr2:9320456-9322618 REVERSEmoderately similar to ( 244) loc_os02g03860 12002.m05735 protein mitochondrial ATP synthase precursor, putative, expressed no original description	10.877
35.2	not assigned.unknown	ppa011364m|pacid:17662916	no original description	10.332
35.2	not assigned.unknown	ppa000342m|pacid:17661106	nearly identical (2204) AT5G37830 | Symbols: OXP1 | OXP1 (OXOPROLINASE 1); 5-oxoprolinase (ATP-hydrolyzing)/ hydrolase | chr5:15056635-15060525 REVERSEnearly identical (2081) loc_os01g73514 12001.m97467 protein 5-oxoprolinase, putative, expressedHyuB Hydantoinase_B HyuA Hydantoinase_A Hydant_A_N no original description	11.895
35.2	not assigned.unknown	ppa012229m|pacid:17654122	moderately similar to ( 225) AT1G33490 | Symbols: | unknown protein | chr1:12150941-12152276 REVERSEmoderately similar to ( 216) loc_os05g01510 12005.m83922 protein cytoplasmic membrane protein, putative, expressed no original description	11.327
35.2	not assigned.unknown	ppa009991m|pacid:17658418	moderately similar to ( 436) AT2G45990 | Symbols: | unknown protein | chr2:18919402-18920690 FORWARDmoderately similar to ( 364) loc_os07g23520 12007.m29141 protein expressed protein no original description	11.43
35.2	not assigned.unknown	ppa003566m|pacid:17649611	highly similar to ( 783) AT3G44330 | Symbols: | INVOLVED IN: protein processing; LOCATED IN: mitochondrion, endoplasmic reticulum, plasma membrane, vacuole; EXPRESSED IN: 25 plant structures; EXPRESSED DURING: 13 growth stages; CONTAINS InterPro DOMAIN/s: Nicalin (InterPro:IPR016574), EF-HAND 1 (InterPro:IPR018247), Nicastrin (InterPro:IPR008710); Has 192 Blast hits to 192 proteins in 79 species:…	12.649
35.2	not assigned.unknown	ppa020513m|pacid:17665618	very weakly similar to (92.4) AT5G65520 | Symbols: | binding | chr5:26189876-26190496 REVERSE no original description	10.597
35.2	not assigned.unknown	ppa005436m|pacid:17642284	highly similar to ( 728) AT4G27720 | Symbols: | LOCATED IN: plasma membrane; EXPRESSED IN: 21 plant structures; EXPRESSED DURING: 13 growth stages; CONTAINS InterPro DOMAIN/s: Protein of unknown function DUF791 (InterPro:IPR008509), Major facilitator superfamily, general substrate transporter (InterPro:IPR016196); BEST Arabidopsis thaliana protein match is: unknown protein (TAIR:AT1G64650.1); Has…	12.267
35.2	not assigned.unknown	ppa012482m|pacid:17662790	weakly similar to ( 199) AT1G02816 | Symbols: | unknown protein | chr1:621637-622137 FORWARDweakly similar to ( 159) loc_os05g29920 12005.m07228 protein expressed proteinDUF538 no original description	11.756
35.2	not assigned.unknown	ppa009727m|pacid:17663562	moderately similar to ( 411) AT5G10730 | Symbols: | binding / catalytic/ coenzyme binding | chr5:3390822-3392947 REVERSEmoderately similar to ( 351) loc_os02g35039 12002.m08591 protein NAD dependent epimerase/dehydratase family protein, expressedCOG0702 no original description	12.122
35.2	not assigned.unknown	ppa009994m|pacid:17643584	moderately similar to ( 223) AT5G18400 | Symbols: | unknown protein | chr5:6092955-6094876 REVERSEmoderately similar to ( 201) loc_os04g57810 12004.m35513 protein expressed proteinDUF689 COG5636 no original description	11.557
35.2	not assigned.unknown	ppa001658m|pacid:17658036	nearly identical (1182) AT1G79690 | Symbols: atnudt3 | atnudt3 (Arabidopsis thaliana Nudix hydrolase homolog 3); hydrolase | chr1:29985360-29990171 FORWARDnearly identical (1141) loc_os02g55030 12002.m10530 protein mutT/nudix family protein, putative, expressedNudix_Hydrolase_33 IPP_Isomerase Nudix_Hydrolase_34 no original description	10.696
35.2	not assigned.unknown	ppb020871m|pacid:17648726	very weakly similar to (93.6) PPO_MALDO Polyphenol oxidase, chloroplast precursor (EC 1.10.3.1) (PPO) (Catechol oxidase) - Malus domestica (Apple) (Malus sylvestris) no original description	12.458
35.2	not assigned.unknown	ppa004278m|pacid:17658734	highly similar to ( 600) AT5G41950 | Symbols: | binding | chr5:16785825-16789360 FORWARDhighly similar to ( 570) loc_os10g37430 12010.m06531 protein expressed protein no original description	9.029
35.2	not assigned.unknown	ppa012314m|pacid:17646050	moderately similar to ( 346) AT1G27530 | Symbols: | FUNCTIONS IN: molecular_function unknown; INVOLVED IN: biological_process unknown; LOCATED IN: cellular_component unknown; EXPRESSED IN: 23 plant structures; EXPRESSED DURING: 15 growth stages; CONTAINS InterPro DOMAIN/s: Ubiquitin-conjugating enzyme/RWD-like (InterPro:IPR016135), Ubiquitin-fold modifier-conjugating enzyme 1 (InterPro:IPR014806)…	12.151
35.2	not assigned.unknown	ppa007778m|pacid:17649896	moderately similar to ( 442) AT3G20790 | Symbols: | oxidoreductase family protein | chr3:7268802-7271099 FORWARDmoderately similar to ( 380) loc_os09g10820 12009.m04345 protein NAD-dependent dyhydrogenase, Gfo/Idh/MocA family, putative, expressedMviM no original description	-2.078
35.2	not assigned.unknown	ppa009664m|pacid:17653202	moderately similar to ( 308) AT1G19140 | Symbols: | FUNCTIONS IN: molecular_function unknown; INVOLVED IN: ubiquinone biosynthetic process; LOCATED IN: mitochondrion; EXPRESSED IN: 24 plant structures; EXPRESSED DURING: 15 growth stages; CONTAINS InterPro DOMAIN/s: COQ9 (InterPro:IPR013718), Ubiquinone biosynthesis protein COQ9 (InterPro:IPR012762); Has 607 Blast hits to 607 proteins in 177 speci…	11.959
35.2	not assigned.unknown	ppa006814m|pacid:17654297	highly similar to ( 582) AT1G29980 | Symbols: | INVOLVED IN: biological_process unknown; LOCATED IN: plasma membrane, anchored to membrane; EXPRESSED IN: 24 plant structures; EXPRESSED DURING: 13 growth stages; CONTAINS InterPro DOMAIN/s: Protein of unknown function DUF642 (InterPro:IPR006946), Galactose-binding like (InterPro:IPR008979); BEST Arabidopsis thaliana protein match is: unknown protei…	11.08
35.2	not assigned.unknown	ppa002285m|pacid:17663214	highly similar to ( 806) AT4G21150 | Symbols: HAP6 | HAP6 (HAPLESS 6); dolichyl-diphosphooligosaccharide-protein glycotransferase | chr4:11278646-11283599 FORWARDhighly similar to ( 764) loc_os01g68324 12001.m12935 protein dolichyl-diphosphooligosaccharide--protein glycosyltransferase 63 kDasubunit precursor, putative, expressedRibophorin_II no original description	11.677
35.2	not assigned.unknown	ppa002736m|pacid:17649093	nearly identical (1033) AT5G10840 | Symbols: | endomembrane protein 70, putative | chr5:3424910-3427797 REVERSEhighly similar to ( 962) loc_os08g44100 12008.m08384 protein transmembrane 9 superfamily protein member 2 precursor, putative, expressedEMP70 no original description	11.436
35.2	not assigned.unknown	ppa003544m|pacid:17665353	highly similar to ( 872) AT2G04280 | Symbols: | unknown protein | chr2:1480277-1481983 REVERSEhighly similar to ( 669) loc_os10g31810 12010.m06032 protein expressed protein no original description	11.798
35.2	not assigned.unknown	ppa006955m|pacid:17664309	moderately similar to ( 487) AT4G17070 | Symbols: | peptidyl-prolyl cis-trans isomerase | chr4:9595523-9598066 REVERSEmoderately similar to ( 366) loc_os03g01090 12003.m05660 protein expressed protein no original description	12.192
35.2	not assigned.unknown	ppa010282m|pacid:17667183	moderately similar to ( 437) AT1G64980 | Symbols: | unknown protein | chr1:24137840-24138619 REVERSEmoderately similar to ( 355) loc_os07g23120 12007.m29140 protein expressed protein no original description	12.418
35.2	not assigned.unknown	ppa010388m|pacid:17656208	moderately similar to ( 377) AT3G14850 | Symbols: | unknown protein | chr3:4996592-4997611 FORWARDmoderately similar to ( 303) loc_os01g46350 12001.m10833 protein expressed proteinDUF231 no original description	11.686
35.2	not assigned.unknown	ppa006355m|pacid:17658814	highly similar to ( 513) AT1G65900 | Symbols: | unknown protein | chr1:24516023-24518325 REVERSEmoderately similar to ( 418) loc_os03g02820 12003.m05821 protein expressed protein no original description	10.499
35.2	not assigned.unknown	ppa022459m|pacid:17648375	moderately similar to ( 390) AT2G30900 | Symbols: | unknown protein | chr2:13150484-13152417 FORWARDmoderately similar to ( 406) loc_os01g46350 12001.m10833 protein expressed proteinDUF231 no original description	10.977
35.2	not assigned.unknown	ppa013357m|pacid:17640917	weakly similar to ( 162) AT4G01897 | Symbols: | unknown protein | chr4:820487-821466 REVERSEweakly similar to ( 147) loc_os03g36630 12003.m08783 protein expressed proteinDUF952 COG3502 no original description	12.89
35.2	not assigned.unknown	ppa006427m|pacid:17650100	highly similar to ( 609) AT2G47970 | Symbols: | NPL4 family protein | chr2:19629525-19630973 FORWARDmoderately similar to ( 449) NPL4_ORYSA NPL4-like protein - Oryza sativa (Rice)moderately similar to ( 449) loc_os01g27990 12001.m42651 protein NPL4 family protein, expressedNPL4 no original description	12.211
35.2	not assigned.unknown	ppa010755m|pacid:17647934	no original description	12.366
35.2	not assigned.unknown	ppa004820m|pacid:17653576	moderately similar to ( 491) AT5G63910 | Symbols: FCLY | FCLY (FARNESYLCYSTEINE LYASE); prenylcysteine oxidase | chr5:25572053-25574077 REVERSEweakly similar to ( 109) loc_os04g59630 12004.m10838 protein prenylcysteine oxidase precursor, putative, expressedPrenylcys_lyase no original description	11.602
35.2	not assigned.unknown	ppa000910m|pacid:17646983	nearly identical (1693) AT1G53310 | Symbols: ATPPC1 | ATPPC1 (PHOSPHOENOLPYRUVATE CARBOXYLASE 1); catalytic/ phosphoenolpyruvate carboxylase | chr1:19884261-19888070 REVERSEnearly identical (1725) CAPP1_SOYBN Phosphoenolpyruvate carboxylase, housekeeping isozyme (EC 4.1.1.31) (PEPCase) (PEPC 1) - Glycine max (Soybean)nearly identical (1696) loc_os08g27840 12008.m26491 protein phosphoenolpyruvate …	11.708
35.2	not assigned.unknown	ppa014368m|pacid:17659240	no original description	11.554
35.2	not assigned.unknown	ppa002896m|pacid:17648064	moderately similar to ( 338) AT4G39690 | Symbols: | unknown protein | chr4:18417755-18421633 FORWARDmoderately similar to ( 236) loc_os04g54410 12004.m10332 protein expressed protein no original description	12.959
35.2	not assigned.unknown	ppa011161m|pacid:17653520	moderately similar to ( 206) AT5G42570 | Symbols: | FUNCTIONS IN: molecular_function unknown; INVOLVED IN: intracellular protein transport; LOCATED IN: endoplasmic reticulum, plasma membrane; EXPRESSED IN: 26 plant structures; EXPRESSED DURING: 13 growth stages; CONTAINS InterPro DOMAIN/s: B-cell receptor-associated 31-like (InterPro:IPR008417); BEST Arabidopsis thaliana protein match is: unknown…	8.513
35.2	not assigned.unknown	ppa009705m|pacid:17640861	weakly similar to ( 158) AT5G16550 | Symbols: | unknown protein | chr5:5405526-5406641 FORWARDweakly similar to ( 148) loc_os08g32980 12008.m26691 protein expressed protein no original description	9.605
35.2	not assigned.unknown	ppa004293m|pacid:17666708	highly similar to ( 603) AT2G47010 | Symbols: | unknown protein | chr2:19317505-19319252 FORWARDhighly similar to ( 590) loc_os05g19030 12005.m06307 protein expressed protein no original description	11.368
35.2	not assigned.unknown	ppa012530m|pacid:17648878	weakly similar to ( 148) AT5G16660 | Symbols: | unknown protein | chr5:5465699-5467006 REVERSEvery weakly similar to (87.0) loc_os12g39370 12012.m073869 protein expressed protein no original description	13.034
35.2	not assigned.unknown	ppa003792m|pacid:17664184	highly similar to ( 668) AT2G12400 | Symbols: | unknown protein | chr2:5005144-5008140 REVERSEhighly similar to ( 622) loc_os02g55590 12002.m10585 protein expressed protein no original description	10.975
35.2	not assigned.unknown	ppa010079m|pacid:17649450	moderately similar to ( 378) AT1G29050 | Symbols: | unknown protein | chr1:10136376-10139082 REVERSEmoderately similar to ( 332) loc_os01g46350 12001.m10833 protein expressed proteinDUF231 no original description	11.005
35.2	not assigned.unknown	ppa008706m|pacid:17658672	moderately similar to ( 418) AT5G42150 | Symbols: | electron carrier/ protein disulfide oxidoreductase | chr5:16846247-16847909 FORWARDmoderately similar to ( 354) loc_os04g17050 12004.m06877 protein glutaredoxin family protein, expressedGST_C_mPGES2 GST_N_mPGES2 no original description	11.334
35.2	not assigned.unknown	ppa006821m|pacid:17640851	highly similar to ( 712) AT1G30580 | Symbols: | GTP binding | chr1:10831953-10835454 REVERSEhighly similar to ( 705) loc_os08g09940 12008.m05128 protein GTP-binding protein PTD004, putative, expressedYchF PRK09601 COG0012 TGS_YchF_C Obg_like DUF933 PRK09602 Ygr210 obgE obgE Obg Obg MMR_HSR1 no original description	12.219

## Sheet: B. Endocarp S1-S2
Supplementary Table 3. Proteins differentially expressed during very early peach development. Proteins fold changes are expressed in a log2 basis and were calculated using the Perseus software and the date presented in Supplementary Table 2.
B. Proteins increased (+) and (-) decreased in peach fruit endocarp at stage S2 with respect to S1.
Go term	Category	Accesion nº	Description	Fold change (log2)
1.1.1.1	PS.lightreaction.photosystem II.LHC-II	ppa009496m|pacid:17650143	moderately similar to ( 397) AT4G10340 | Symbols: LHCB5 | LHCB5 (LIGHT HARVESTING COMPLEX OF PHOTOSYSTEM II 5); chlorophyll binding | chr4:6408200-6409496 FORWARDweakly similar to ( 193) CB2B_PINSY Chlorophyll a-b binding protein type 2 member 1B, chloroplast precursor (Chlorophyll a-b binding protein type II 1B) (CAB) (LHCP) - Pinus sylvestris (Scots pine)moderately similar to ( 391) loc_os11g13…	11.067
1.1.1.2	PS.lightreaction.photosystem II.PSII polypeptide subunits	ppa010884m|pacid:17644160	moderately similar to ( 266) AT4G05180 | Symbols: PSBQ, PSBQ-2, PSII-Q | PSBQ-2; calcium ion binding | chr4:2672093-2673170 REVERSEmoderately similar to ( 262) PSBQ_SPIOL Oxygen-evolving enhancer protein 3, chloroplast precursor (OEE3) (16 kDa subunit of oxygen evolving system of photosystem II) (OEC 16 kDa subunit) - Spinacia oleracea (Spinach)weakly similar to ( 189) loc_os07g36080 12007.m07970…	-12.9
1.1.1.2	PS.lightreaction.photosystem II.PSII polypeptide subunits	ppa008420m|pacid:17652278	highly similar to ( 506) AT3G50820 | Symbols: PSBO2, PSBO-2, OEC33 | PSBO2 (PHOTOSYSTEM II SUBUNIT O-2); oxygen evolving/ poly(U) binding | chr3:18891008-18892311 REVERSEhighly similar to ( 540) PSBO_TOBAC Oxygen-evolving enhancer protein 1, chloroplast precursor (OEE1) (33 kDa subunit of oxygen evolving system of photosystem II) (OEC 33 kDa subunit) (33 kDa thylakoid membrane protein) - Nicotian…	-11.247
1.1.5.1	PS.lightreaction.other electron carrier (ox/red).plastocyanin	ppa012521m|pacid:17641305	weakly similar to ( 181) AT1G20340 | Symbols: DRT112, PETE2 | DRT112; copper ion binding / electron carrier | chr1:7042770-7043273 REVERSEweakly similar to ( 184) PLAS_PEA Plastocyanin, chloroplast precursor - Pisum sativum (Garden pea)weakly similar to ( 130) loc_os06g01210 12006.m04861 protein plastocyanin, chloroplast precursor, putative, expressedCopper-bind PRK02710 no original description	-11.302
1.1.5.3	PS.lightreaction.other electron carrier (ox/red).ferredoxin reductase	ppa007547m|pacid:17664654	highly similar to ( 588) AT5G66190 | Symbols: ATLFNR1 | FNR1 (FERREDOXIN-NADP(+)-OXIDOREDUCTASE 1); NADPH dehydrogenase/ electron transporter, transferring electrons within the cyclic electron transport pathway of photosynthesis/ electron transporter, transferring electrons within the noncyclic electron transp | chr5:26451203-26452616 REVERSEhighly similar to ( 598) FENR1_PEA Ferredoxin--NADP red…	-9.632
1.2.5	PS.photorespiration.serine hydroxymethyltransferase	ppa004304m|pacid:17649097	highly similar to ( 868) AT5G26780 | Symbols: SHM2 | SHM2 (SERINE HYDROXYMETHYLTRANSFERASE 2); catalytic/ glycine hydroxymethyltransferase/ pyridoxal phosphate binding | chr5:9418299-9421725 FORWARDhighly similar to ( 875) GLYM_SOLTU Serine hydroxymethyltransferase, mitochondrial precursor (EC 2.1.2.1) (Serine methylase) (Glycine hydroxymethyltransferase) (SHMT) - Solanum tuberosum (Potato)highly…	9.524
1.3.2	PS.calvin cycle.rubisco small subunit	ppa012300m|pacid:17666491	weakly similar to ( 184) AT5G38410 | Symbols: | ribulose bisphosphate carboxylase small chain 3B / RuBisCO small subunit 3B (RBCS-3B) (ATS3B) | chr5:15377501-15378306 REVERSEweakly similar to ( 190) RBS_LACSA Ribulose bisphosphate carboxylase small chain, chloroplast precursor (EC 4.1.1.39) (RuBisCO small subunit) - Lactuca sativa (Garden lettuce)weakly similar to ( 194) loc_os02g05830 12002.m100…	-1.669
1.3.5	PS.calvin cycle.TPI	ppa010323m|pacid:17648617	moderately similar to ( 382) AT3G55440 | Symbols: ATCTIMC, TPI | TPI (TRIOSEPHOSPHATE ISOMERASE); triose-phosphate isomerase | chr3:20553794-20556078 FORWARDmoderately similar to ( 399) TPIS_PETHY Triosephosphate isomerase, cytosolic (EC 5.3.1.1) (TIM) (Triose-phosphate isomerase) - Petunia hybrida (Petunia)moderately similar to ( 383) loc_os01g05490 12001.m42862 protein triosephosphate isomerase…	-1.194
1.3.6	PS.calvin cycle.aldolase	ppa006831m|pacid:17646613	highly similar to ( 657) AT2G01140 | Symbols: | fructose-bisphosphate aldolase, putative | chr2:95006-96491 REVERSEhighly similar to ( 585) ALFC_PEA Fructose-bisphosphate aldolase 1, chloroplast precursor (EC 4.1.2.13) (Fragment) - Pisum sativum (Garden pea)highly similar to ( 634) loc_os01g02880 12001.m06927 protein fructose-bisphosphate aldolase, chloroplast precursor, putative, expressedGlycol…	1.709
1.3.11	PS.calvin cycle.RPE	ppa009655m|pacid:17660871	moderately similar to ( 470) AT5G61410 | Symbols: RPE | RPE; catalytic/ ribulose-phosphate 3-epimerase | chr5:24684085-24685836 REVERSEmoderately similar to ( 484) RPE_SPIOL Ribulose-phosphate 3-epimerase, chloroplast precursor (EC 5.1.3.1) (Pentose-5-phosphate 3-epimerase) (PPE) (RPE) (R5P3E) - Spinacia oleracea (Spinach)moderately similar to ( 427) loc_os03g07300 12003.m101203 protein ribulose-…	-10.674
2.2.1.3.3	major CHO metabolism.degradation.sucrose.invertases.vacuolar	ppa002334m|pacid:17662100	highly similar to ( 871) AT1G12240 | Symbols: ATBETAFRUCT4, VAC-INV | ATBETAFRUCT4; beta-fructofuranosidase/ hydrolase, hydrolyzing O-glycosyl compounds | chr1:4153699-4157457 FORWARDhighly similar to ( 910) INVA_PHAAU Acid beta-fructofuranosidase precursor (EC 3.2.1.26) (Acid sucrose hydrolase) (Acid invertase) (AI) (Vacuolar invertase) [Contains: Acid beta-fructofuranosidase 30 kDa subunit; Aci…	-12.66
3.2.4	minor CHO metabolism.trehalose.trehalase	ppa003514m|pacid:17657286	highly similar to ( 679) AT4G24040 | Symbols: ATTRE1, TRE1 | TRE1 (TREHALASE 1); alpha,alpha-trehalase/ trehalase | chr4:12488242-12491060 FORWARDhighly similar to ( 669) loc_os10g37660 12010.m50427 protein trehalase precursor, putative, expressedTrehalase TreA no original description	-11.053
3.4.5	minor CHO metabolism.myo-inositol.inositol phosphatase	ppa009952m|pacid:17661947	moderately similar to ( 422) AT3G02870 | Symbols: VTC4 | VTC4; 3'(2'),5'-bisphosphate nucleotidase/ L-galactose-1-phosphate phosphatase/ inositol or phosphatidylinositol phosphatase/ inositol-1(or 4)-monophosphatase | chr3:627742-629682 REVERSEmoderately similar to ( 420) IMPP_MESCR Inositol monophosphatase (EC 3.1.3.25) (IMPase) (IMP) (Inositol-1(or 4)-monophosphatase) - Mesembryanthemum crystal…	1.988
3.5	minor CHO metabolism.others	ppa009027m|pacid:17650656	highly similar to ( 532) AT2G21250 | Symbols: | mannose 6-phosphate reductase (NADPH-dependent), putative | chr2:9103408-9105116 REVERSEmoderately similar to ( 450) S6PD_MALDO NADP-dependent D-sorbitol-6-phosphate dehydrogenase (EC 1.1.1.200) (Aldose-6-phosphate reductase [NADPH]) (NADP-S6PDH) - Malus domestica (Apple) (Malus sylvestris)highly similar to ( 516) loc_os02g03100 12002.m05660 protein…	-9.438
3.5	minor CHO metabolism.others	ppa008165m|pacid:17667884	highly similar to ( 502) AT5G37850 | Symbols: SOS4 | SOS4 (SALT OVERLY SENSITIVE 4); kinase/ pyridoxal kinase | chr5:15065621-15068783 FORWARDmoderately similar to ( 464) loc_os12g40830 12012.m26961 protein pyridoxal kinase, putative, expressedpyridoxal_pyridoxamine_kinase PdxK PRK05756 pdxK PRK07105 no original description	-12.358
3.5	minor CHO metabolism.others	ppa003341m|pacid:17646064	highly similar to ( 803) AT3G17770 | Symbols: | dihydroxyacetone kinase family protein | chr3:6081973-6085957 REVERSEvery weakly similar to (99.0) DHBK_SOYBN Putative 3,4-dihydroxy-2-butanone kinase (EC 2.7.1.-) (Fragment) - Glycine max (Soybean)highly similar to ( 760) loc_os03g51000 12003.m35396 protein 3,4-dihydroxy-2-butanone kinase, putative, expressedDak1 DAK1 PRK11468 Dak2 PRK10005 no orig…	9.569
3.5.1	minor CHO metabolism.others.Xylose isomerase	ppa005065m|pacid:17644128	highly similar to ( 805) AT5G57655 | Symbols: | xylose isomerase family protein | chr5:23347030-23349805 FORWARDhighly similar to ( 775) XYLA_HORVU Xylose isomerase (EC 5.3.1.5) - Hordeum vulgare (Barley)highly similar to ( 797) loc_os07g47290 12007.m29315 protein xylose isomerase, putative, expressedPRK05474 XylA PRK12465 PRK12677 no original description	3.177
3.8.2	minor CHO metabolism.galactose.alpha-galactosidases	ppa006179m|pacid:17661962	highly similar to ( 679) AT5G08380 | Symbols: AtAGAL1 | AtAGAL1 (Arabidopsis thaliana ALPHA-GALACTOSIDASE 1); alpha-galactosidase/ catalytic/ hydrolase, hydrolyzing O-glycosyl compounds | chr5:2694851-2697616 REVERSEmoderately similar to ( 481) AGAL_ORYSA Alpha-galactosidase precursor (EC 3.2.1.22) (Melibiase) (Alpha-D-galactoside galactohydrolase) - Oryza sativa (Rice)highly similar to ( 552) lo…	-9.941
3.8.2	minor CHO metabolism.galactose.alpha-galactosidases	ppa007136m|pacid:17661857	highly similar to ( 512) AT5G08370 | Symbols: AtAGAL2 | AtAGAL2 (Arabidopsis thaliana ALPHA-GALACTOSIDASE 2); alpha-galactosidase/ catalytic/ hydrolase, hydrolyzing O-glycosyl compounds | chr5:2691116-2693441 REVERSEmoderately similar to ( 483) AGAL_ORYSA Alpha-galactosidase precursor (EC 3.2.1.22) (Melibiase) (Alpha-D-galactoside galactohydrolase) - Oryza sativa (Rice)moderately similar to ( 483…	-11.153
3.99	minor CHO metabolism.misc	ppa009109m|pacid:17659841	moderately similar to ( 474) AT5G36790 | Symbols: | phosphoglycolate phosphatase, putative | chr5:14481229-14483730 REVERSEmoderately similar to ( 468) loc_os04g41340 12004.m09113 protein 4-nitrophenylphosphatase, putative, expressedNagD PRK10444 no original description	-9.309
3.99	minor CHO metabolism.misc	ppa009196m|pacid:17648291	moderately similar to ( 475) AT5G47760 | Symbols: PGLP2, ATPGLP2, ATPK5 | ATPGLP2 (ARABIDOPSIS THALIANA 2-PHOSPHOGLYCOLATE PHOSPHATASE 2); phosphoglycolate phosphatase/ protein serine/threonine kinase | chr5:19343121-19344979 REVERSEmoderately similar to ( 449) loc_os09g08660 12009.m04133 protein 4-nitrophenylphosphatase, putative, expressedNagD PRK10444 no original description	-11.526
4.1.4	glycolysis.cytosolic branch.phosphofructokinase (PFK)	ppa002571m|pacid:17659822	nearly identical (1052) AT1G76550 | Symbols: | pyrophosphate--fructose-6-phosphate 1-phosphotransferase alpha subunit, putative / pyrophosphate-dependent 6-phosphofructose-1-kinase, putative | chr1:28722900-28726929 REVERSEnearly identical (1107) PFPA_RICCO Pyrophosphate--fructose 6-phosphate 1-phosphotransferase alpha subunit (EC 2.7.1.90) (PFP) (6-phosphofructokinase, pyrophosphate dependent) (…	-1.816
4.1.7	glycolysis.cytosolic branch.triosephosphate isomerase (TPI)	ppa010323m|pacid:17648617	moderately similar to ( 382) AT3G55440 | Symbols: ATCTIMC, TPI | TPI (TRIOSEPHOSPHATE ISOMERASE); triose-phosphate isomerase | chr3:20553794-20556078 FORWARDmoderately similar to ( 399) TPIS_PETHY Triosephosphate isomerase, cytosolic (EC 5.3.1.1) (TIM) (Triose-phosphate isomerase) - Petunia hybrida (Petunia)moderately similar to ( 383) loc_os01g05490 12001.m42862 protein triosephosphate isomerase…	-1.194
4.1.8	glycolysis.cytosolic branch.glyceraldehyde 3-phosphate dehydrogenase (GAP-DH)	ppa008227m|pacid:17662853	highly similar to ( 609) AT1G13440 | Symbols: GAPC-2, GAPC2 | GAPC2 (GLYCERALDEHYDE-3-PHOSPHATE DEHYDROGENASE C2); NAD or NADH binding / binding / catalytic/ glyceraldehyde-3-phosphate dehydrogenase (phosphorylating)/ glyceraldehyde-3-phosphate dehydrogenase | chr1:4608465-4610494 REVERSEhighly similar to ( 614) G3PC_ANTMA Glyceraldehyde-3-phosphate dehydrogenase, cytosolic (EC 1.2.1.12) - Antirr…	-2.965
4.1.8	glycolysis.cytosolic branch.glyceraldehyde 3-phosphate dehydrogenase (GAP-DH)	ppa006087m|pacid:17663421	highly similar to ( 604) AT1G16300 | Symbols: GAPCP-2 | GAPCP-2; NAD or NADH binding / binding / catalytic/ glyceraldehyde-3-phosphate dehydrogenase (phosphorylating)/ glyceraldehyde-3-phosphate dehydrogenase | chr1:5574433-5577406 FORWARDmoderately similar to ( 472) G3PC_GINBI Glyceraldehyde-3-phosphate dehydrogenase, cytosolic (EC 1.2.1.12) - Ginkgo biloba (Ginkgo)highly similar to ( 581) loc_o…	-1.663
4.1.8	glycolysis.cytosolic branch.glyceraldehyde 3-phosphate dehydrogenase (GAP-DH)	ppa008250m|pacid:17650517	highly similar to ( 548) AT3G04120 | Symbols: GAPC, GAPC-1, GAPC1 | GAPC1 (GLYCERALDEHYDE-3-PHOSPHATE DEHYDROGENASE C SUBUNIT 1); glyceraldehyde-3-phosphate dehydrogenase (phosphorylating)/ glyceraldehyde-3-phosphate dehydrogenase | chr3:1081077-1083131 FORWARDhighly similar to ( 557) G3PC_ANTMA Glyceraldehyde-3-phosphate dehydrogenase, cytosolic (EC 1.2.1.12) - Antirrhinum majus (Garden snapdrag…	-1.04
4.1.13	glycolysis.cytosolic branch.enolase	ppa005779m|pacid:17663029	highly similar to ( 783) AT2G36530 | Symbols: LOS2 | LOS2; copper ion binding / phosphopyruvate hydratase | chr2:15321081-15323786 REVERSEhighly similar to ( 808) ENO_RICCO Enolase (EC 4.2.1.11) (2-phosphoglycerate dehydratase) (2-phospho-D-glycerate hydro-lyase) - Ricinus communis (Castor bean)highly similar to ( 795) loc_os03g14450 12003.m101271 protein enolase 2, putative, expressedenolase eno…	-1.712
4.1.14	glycolysis.cytosolic branch.pyruvate kinase (PK)	ppa004703m|pacid:17666113	highly similar to ( 879) AT5G56350 | Symbols: | pyruvate kinase, putative | chr5:22820254-22822529 REVERSEhighly similar to ( 894) KPYC_TOBAC Pyruvate kinase, cytosolic isozyme (EC 2.7.1.40) (PK) - Nicotiana tabacum (Common tobacco)highly similar to ( 816) loc_os01g16960 12001.m08292 protein pyruvate kinase, cytosolic isozyme, putative, expressedPyruvate_Kinase PK PykF PRK05826 PRK06354 PRK09206 …	10.664
5.2	fermentation.PDC	ppa003086m|pacid:17654026	nearly identical (1071) AT4G33070 | Symbols: | pyruvate decarboxylase, putative | chr4:15952519-15954676 REVERSEnearly identical (1002) PDC2_TOBAC Pyruvate decarboxylase isozyme 2 (EC 4.1.1.1) (PDC) - Nicotiana tabacum (Common tobacco)highly similar to ( 984) loc_os03g18220 12003.m101116 protein pyruvate decarboxylase isozyme 2, putative, expressedCOG3961 TPP_PDC_IPDC IlvB TPP_enzyme_N PRK08611 P…	10.982
5.10	fermentation.aldehyde dehydrogenase	ppa003869m|pacid:17663778	highly similar to ( 903) AT3G48000 | Symbols: ALDH2B4, ALDH2, ALDH2A | ALDH2B4 (ALDEHYDE DEHYDROGENASE 2B4); 3-chloroallyl aldehyde dehydrogenase/ ATP binding / aldehyde dehydrogenase (NAD) | chr3:17717082-17719843 REVERSEmoderately similar to ( 380) BADH_SPIOL Betaine-aldehyde dehydrogenase, chloroplast precursor (EC 1.2.1.8) (BADH) - Spinacia oleracea (Spinach)highly similar to ( 877) loc_os06g…	11.389
6.1	gluconeogenesis / glyoxylate cycle.citrate synthase	ppa004363m|pacid:17642533	highly similar to ( 833) AT3G58750 | Symbols: CSY2 | CSY2 (citrate synthase 2); citrate (SI)-synthase | chr3:21724564-21727458 REVERSEhighly similar to ( 851) CYSZ_CUCMA Citrate synthase, glyoxysomal precursor (EC 2.3.3.1) (GCS) - Cucurbita maxima (Pumpkin) (Winter squash)highly similar to ( 803) loc_os02g13840 12002.m06630 protein citrate synthase, glyoxysomal precursor, putative, expressedgltA …	9.585
6.3	gluconeogenesis / glyoxylate cycle.Malate DH	ppa007722m|pacid:17653384	highly similar to ( 589) AT2G22780 | Symbols: PMDH1 | PMDH1 (PEROXISOMAL NAD-MALATE DEHYDROGENASE 1); L-malate dehydrogenase/ binding / catalytic/ malate dehydrogenase/ oxidoreductase/ oxidoreductase, acting on the CH-OH group of donors, NAD or NADP as acceptor | chr2:9689995-9691923 REVERSEhighly similar to ( 597) MDHG_CUCSA Malate dehydrogenase, glyoxysomal precursor (EC 1.1.1.37) - Cucumis sat…	-11.415
7.1.2	OPP.oxidative PP.6-phosphogluconolactonase	ppa010073m|pacid:17651181	moderately similar to ( 374) AT1G13700 | Symbols: | glucosamine/galactosamine-6-phosphate isomerase family protein | chr1:4694475-4695600 REVERSEmoderately similar to ( 362) loc_os03g30300 12003.m34885 protein 6-phosphogluconolactonase, putative, expressed6PGL NagB GlcN6P_deaminase nagB no original description	-11.521
8.1.1.2	TCA / org transformation.TCA.pyruvate DH.E2	ppa005312m|pacid:17641427	highly similar to ( 539) AT1G34430 | Symbols: EMB3003 | EMB3003 (embryo defective 3003); acyltransferase/ dihydrolipoyllysine-residue acetyltransferase/ protein binding | chr1:12588027-12590084 REVERSEmoderately similar to ( 423) loc_os12g08170 12012.m04804 protein dihydrolipoyllysine-residue acetyltransferase component of pyruvatedehydrogenase complex, mitochondrial precursor, putative, expresse…	11.177
8.1.1.3	TCA / org transformation.TCA.pyruvate DH.E3	ppa004441m|pacid:17662834	highly similar to ( 811) AT1G48030 | Symbols: mtLPD1 | mtLPD1 (mitochondrial lipoamide dehydrogenase 1); ATP binding / dihydrolipoyl dehydrogenase | chr1:17717432-17719141 REVERSEhighly similar to ( 798) DLDH_PEA Dihydrolipoyl dehydrogenase, mitochondrial precursor (EC 1.8.1.4) (Dihydrolipoamide dehydrogenase) (Pyruvate dehydrogenase complex E3 subunit) (PDC-E3) (E3) (Glycine cleavage system L pr…	1.483
8.1.4	TCA / org transformation.TCA.IDH	ppa007307m|pacid:17655647	highly similar to ( 610) AT4G35260 | Symbols: IDH1 | IDH1 (ISOCITRATE DEHYDROGENASE 1); isocitrate dehydrogenase (NAD+)/ oxidoreductase, acting on the CH-OH group of donors, NAD or NADP as acceptor | chr4:16774494-16776233 REVERSEmoderately similar to ( 285) LEU3_SOLTU 3-isopropylmalate dehydrogenase, chloroplast precursor (EC 1.1.1.85) (Beta-IPM dehydrogenase) (IMDH) (3-IPM-DH) - Solanum tuberos…	9.293
8.1.8	TCA / org transformation.TCA.fumarase	ppa004758m|pacid:17644868	highly similar to ( 877) AT2G47510 | Symbols: FUM1 | FUM1 (FUMARASE 1); catalytic/ fumarate hydratase | chr2:19498614-19502020 FORWARDhighly similar to ( 817) loc_os03g21950 12003.m07599 protein fumarate hydratase 1, mitochondrial precursor, putative, expressedfumC Fumarase_classII FumC Aspartatase_like aspA PRK12425 Aspartatase AspA Lyase_1 Lyase_I Lyase_I_like Adenylsuccinate_lyase_like PurB pC…	12.639
8.1.9	TCA / org transformation.TCA.malate DH	ppa006378m|pacid:17643071	highly similar to ( 534) AT3G47520 | Symbols: MDH | MDH (MALATE DEHYDROGENASE); L-malate dehydrogenase/ binding / catalytic/ malate dehydrogenase/ oxidoreductase/ oxidoreductase, acting on the CH-OH group of donors, NAD or NADP as acceptor | chr3:17513657-17514868 FORWARDmoderately similar to ( 399) MDHG_SOYBN Malate dehydrogenase, glyoxysomal precursor (EC 1.1.1.37) - Glycine max (Soybean)highly…	2.149
8.2.9	TCA / org transformation.other organic acid transformatons.cyt MDH	ppa008435m|pacid:17645022	highly similar to ( 583) AT1G04410 | Symbols: | malate dehydrogenase, cytosolic, putative | chr1:1189418-1191267 REVERSEhighly similar to ( 601) MDHC_MEDSA Malate dehydrogenase, cytoplasmic (EC 1.1.1.37) - Medicago sativa (Alfalfa)highly similar to ( 589) loc_os10g33800 12010.m21921 protein malate dehydrogenase, cytoplasmic, putative, expressedMDH_cytoplasmic_cytosolic PRK05442 MDH MDH_choloropla…	-2.347
8.2.11	TCA / org transformation.other organic acid transformatons.atp-citrate lyase	ppa006187m|pacid:17662911	highly similar to ( 727) AT1G60810 | Symbols: ACLA-2 | ACLA-2; ATP citrate synthase | chr1:22388691-22390993 REVERSEhighly similar to ( 683) loc_os11g47330 12011.m28910 protein ATP-citrate synthase, putative, expressedSucC sucC no original description	12.515
8.3	TCA / org transformation.carbonic anhydrases	ppa010302m|pacid:17653341	moderately similar to ( 298) AT5G14740 | Symbols: CA2, CA18, BETA CA2 | CA2 (CARBONIC ANHYDRASE 2); carbonate dehydratase/ zinc ion binding | chr5:4758257-4762315 FORWARDmoderately similar to ( 300) CAHC_SPIOL Carbonic anhydrase, chloroplast precursor (EC 4.2.1.1) (Carbonate dehydratase) - Spinacia oleracea (Spinach)moderately similar to ( 219) loc_os01g45274 12001.m150428 protein carbonic anhydr…	10.66
9.1.1.5	mitochondrial electron transport / ATP synthesis.NADH-DH.complex I.carbonic anhydrase	ppa009928m|pacid:17644386	moderately similar to ( 473) AT1G19580 | Symbols: GAMMA CA1 | GAMMA CA1 (GAMMA CARBONIC ANHYDRASE 1); carbonate dehydratase | chr1:6774937-6777092 FORWARDmoderately similar to ( 431) loc_os12g07220 12012.m04711 protein protein yrdA, putative, expressedPaaY no original description	10.067
9.1.1.5	mitochondrial electron transport / ATP synthesis.NADH-DH.complex I.carbonic anhydrase	ppa009923m|pacid:17668055	moderately similar to ( 477) AT1G19580 | Symbols: GAMMA CA1 | GAMMA CA1 (GAMMA CARBONIC ANHYDRASE 1); carbonate dehydratase | chr1:6774937-6777092 FORWARDmoderately similar to ( 451) loc_os12g07220 12012.m04711 protein protein yrdA, putative, expressedPaaY no original description	9.78
9.1.1.5	mitochondrial electron transport / ATP synthesis.NADH-DH.complex I.carbonic anhydrase	ppa010461m|pacid:17666545	moderately similar to ( 391) AT5G63510 | Symbols: GAMMA CAL1 | GAMMA CAL1 (GAMMA CARBONIC ANHYDRASE LIKE 1); carbonate dehydratase | chr5:25424054-25425612 FORWARDmoderately similar to ( 358) loc_os02g30460 12002.m08189 protein mitochondrial NADH ubiquinone oxidoreductase 29 kDa subunit, putative, expressedPaaY no original description	10.723
9.1.2	mitochondrial electron transport / ATP synthesis.NADH-DH.localisation not clear	ppa004904m|pacid:17659421	highly similar to ( 870) AT5G08530 | Symbols: CI51 | CI51 (51 kDa subunit of complex I); 4 iron, 4 sulfur cluster binding / FMN binding / NAD or NADH binding / NADH dehydrogenase (ubiquinone)/ oxidoreductase, acting on NADH or NADPH | chr5:2759848-2761726 REVERSEhighly similar to ( 851) loc_os07g45090 12007.m079768 protein NADH-ubiquinone oxidoreductase 51 kDa subunit, mitochondrial precursor, pu…	10.778
9.1.2	mitochondrial electron transport / ATP synthesis.NADH-DH.localisation not clear	ppa013287m|pacid:17646966	weakly similar to ( 150) AT5G47890 | Symbols: | NADH-ubiquinone oxidoreductase B8 subunit, putative | chr5:19388806-19390409 FORWARDweakly similar to ( 135) loc_os04g24520 12004.m07583 protein NADH-ubiquinone oxidoreductase 10.5 kDa subunit, putative, expressed no original description	7.934
9.1.2	mitochondrial electron transport / ATP synthesis.NADH-DH.localisation not clear	ppa001643m|pacid:17658719	nearly identical (1209) AT5G37510 | Symbols: EMB1467 | EMB1467 (embryo defective 1467); NADH dehydrogenase (ubiquinone)/ NADH dehydrogenase/ electron carrier/ iron-sulfur cluster binding / oxidoreductase/ oxidoreductase, acting on NADH or NADPH | chr5:14897490-14900447 FORWARDnearly identical (1258) NDUS1_SOLTU NADH-ubiquinone oxidoreductase 75 kDa subunit, mitochondrial precursor (EC 1.6.5.3) (E…	10.668
9.5	mitochondrial electron transport / ATP synthesis.cytochrome c reductase	ppa013437m|pacid:17660058	weakly similar to ( 149) AT5G25450 | Symbols: | ubiquinol-cytochrome C reductase complex 14 kDa protein, putative | chr5:8857036-8857849 FORWARDweakly similar to ( 135) UCR6_SOLTU Ubiquinol-cytochrome c reductase complex 14 kDa protein (EC 1.10.2.2) (CR14) - Solanum tuberosum (Potato)weakly similar to ( 123) loc_os07g10500 12007.m05505 protein ubiquinol-cytochrome c reductase complex 14 kDa prote…	11.452
9.7	mitochondrial electron transport / ATP synthesis.cytochrome c oxidase	ppa012107m|pacid:17666919	weakly similar to ( 143) AT1G22450 | Symbols: COX6B, ATCOX6B2 | COX6B (CYTOCHROME C OXIDASE 6B); cytochrome-c oxidase | chr1:7925447-7926918 FORWARDweakly similar to ( 133) loc_os03g27290 12003.m08056 protein cytochrome c oxidase subunit, putative, expressedCyt_c_Oxidase_VIb COX6B no original description	12.799
9.9	mitochondrial electron transport / ATP synthesis.F1-ATPase	ppa008674m|pacid:17662003	moderately similar to ( 496) AT2G33040 | Symbols: | ATP synthase gamma chain, mitochondrial (ATPC) | chr2:14018978-14021047 REVERSEhighly similar to ( 503) ATPG3_IPOBA ATP synthase gamma chain, mitochondrial precursor (EC 3.6.3.14) - Ipomoea batatas (Sweet potato) (Batate)moderately similar to ( 457) loc_os10g17280 12010.m04815 protein ATP synthase gamma chain, mitochondrial precursor, putative, …	1.945
9.9	mitochondrial electron transport / ATP synthesis.F1-ATPase	ppa010026m|pacid:17659379	moderately similar to ( 209) AT5G13450 | Symbols: | ATP synthase delta chain, mitochondrial, putative / H(+)-transporting two-sector ATPase, delta (OSCP) subunit, putative | chr5:4310558-4311941 REVERSEmoderately similar to ( 266) ATPO_IPOBA ATP synthase delta chain, mitochondrial precursor (EC 3.6.3.14) (Oligomycin sensitivity conferral protein) (OSCP) - Ipomoea batatas (Sweet potato) (Batate)mo…	-1.862
9.9	mitochondrial electron transport / ATP synthesis.F1-ATPase	ppa012477m|pacid:17655349	moderately similar to ( 227) AT3G52300 | Symbols: ATPQ | ATPQ (ATP SYNTHASE D CHAIN, MITOCHONDRIAL) | chr3:19396689-19397866 FORWARDmoderately similar to ( 212) loc_os08g37320 12008.m26713 protein ATP synthase D chain, mitochondrial, putative, expressed no original description	-1.622
10.1.2	cell wall.precursor synthesis.UGE	ppa008032m|pacid:17656444	highly similar to ( 600) AT4G10960 | Symbols: UGE5 | UGE5 (UDP-D-glucose/UDP-D-galactose 4-epimerase 5); UDP-glucose 4-epimerase/ protein dimerization | chr4:6716083-6718472 REVERSEmoderately similar to ( 486) GALE1_PEA UDP-glucose 4-epimerase (EC 5.1.3.2) (Galactowaldenase) (UDP-galactose 4-epimerase) - Pisum sativum (Garden pea)highly similar to ( 591) loc_os05g51670 12005.m27995 protein UDP-gl…	-10.501
10.1.4	cell wall.precursor synthesis.UGD	ppa005045m|pacid:17667554	highly similar to ( 891) AT5G15490 | Symbols: | UDP-glucose 6-dehydrogenase, putative | chr5:5027872-5029314 REVERSEhighly similar to ( 900) UGDH_SOYBN UDP-glucose 6-dehydrogenase (EC 1.1.1.22) (UDP-Glc dehydrogenase) (UDP-GlcDH) (UDPGDH) - Glycine max (Soybean)highly similar to ( 911) loc_os12g25700 12012.m26903 protein UDP-glucose 6-dehydrogenase, putative, expressedUgd UDPG_MGDP_dh_N WecC wecC…	-1.332
10.1.5	cell wall.precursor synthesis.UXS	ppa005905m|pacid:17649383	highly similar to ( 716) AT3G53520 | Symbols: UXS1, ATUXS1 | UXS1 (UDP-GLUCURONIC ACID DECARBOXYLASE 1); UDP-glucuronate decarboxylase/ catalytic | chr3:19841635-19843520 FORWARDweakly similar to ( 102) GME1_ORYSA GDP-mannose 3,5-epimerase 1 (EC 5.1.3.18) (GDP-Man 3,5-epimerase 1) (OsGME-1) - Oryza sativa (Rice)highly similar to ( 602) loc_os01g62020 12001.m150769 protein UDP-glucuronic acid deca…	11.001
10.1.5	cell wall.precursor synthesis.UXS	ppa004626m|pacid:17647611	highly similar to ( 716) AT3G62830 | Symbols: UXS2, ATUXS2 | AUD1; UDP-glucuronate decarboxylase/ catalytic/ dTDP-glucose 4,6-dehydratase | chr3:23232539-23235353 FORWARDweakly similar to ( 111) GME1_ORYSA GDP-mannose 3,5-epimerase 1 (EC 5.1.3.18) (GDP-Man 3,5-epimerase 1) (OsGME-1) - Oryza sativa (Rice)highly similar to ( 653) loc_os05g29990 12005.m07235 protein UDP-glucuronic acid decarboxylase…	4.099
10.5.1.1	cell wall.cell wall proteins.AGPs.AGP	ppa023379m|pacid:17667649	weakly similar to ( 166) AT5G60490 | Symbols: FLA12 | FLA12 | chr5:24325916-24326665 REVERSEweakly similar to ( 128) loc_os05g07060 12005.m05232 protein fasciclin-like arabinogalactan protein 7 precursor, putative, expressed no original description	12.288
10.5.3	cell wall.cell wall proteins.LRR	ppa024854m|pacid:17643685	moderately similar to ( 438) AT3G22800 | Symbols: | leucine-rich repeat family protein / extensin family protein | chr3:8063063-8064475 REVERSEmoderately similar to ( 391) RS3A_CATRO 40S ribosomal protein S3a (CYC07 protein) - Catharanthus roseus (Rosy periwinkle) (Madagascar periwinkle)moderately similar to ( 387) loc_os12g21798 12012.m26700 protein 40S ribosomal protein S3a, putative, expressed…	-11.141
10.5.5	cell wall.cell wall proteins.RGP	ppa007588m|pacid:17649332	highly similar to ( 664) AT3G08900 | Symbols: RGP3, RGP | RGP3 (REVERSIBLY GLYCOSYLATED POLYPEPTIDE 3); transferase, transferring hexosyl groups | chr3:2708347-2709714 REVERSEhighly similar to ( 691) UPTG2_SOLTU Alpha-1,4-glucan-protein synthase [UDP-forming] 2 (EC 2.4.1.112) (UDP-glucose:protein transglucosylase 2) (UPTG 2) - Solanum tuberosum (Potato)highly similar to ( 675) loc_os03g40270 1200…	1.226
10.6.2	cell wall.degradation.mannan-xylose-arabinose-fucose	ppa001692m|pacid:17655278	nearly identical (1209) AT5G64570 | Symbols: XYL4, ATBXL4 | XYL4; hydrolase, hydrolyzing O-glycosyl compounds / xylan 1,4-beta-xylosidase | chr5:25810227-25813309 REVERSEmoderately similar to ( 480) XYNB_PRUPE Putative beta-D-xylosidase (EC 3.2.1.-) (PpAz152) (Fragment) - Prunus persica (Peach)nearly identical (1089) loc_os04g54810 12004.m10373 protein beta-D-xylosidase, putative, expressedGlyco_…	-1.368
10.6.2	cell wall.degradation.mannan-xylose-arabinose-fucose	ppa005849m|pacid:17658788	highly similar to ( 555) AT5G01930 | Symbols: | (1-4)-beta-mannan endohydrolase, putative | chr5:361189-362867 REVERSEmoderately similar to ( 448) loc_os05g25480 12005.m06841 protein hydrolase, hydrolyzing O-glycosyl compounds, putative, expressedCOG3934 no original description	-12.495
10.6.2	cell wall.degradation.mannan-xylose-arabinose-fucose	ppa001675m|pacid:17647470	nearly identical (1028) AT1G78060 | Symbols: | glycosyl hydrolase family 3 protein | chr1:29349796-29352868 REVERSEmoderately similar to ( 364) XYNB_PRUPE Putative beta-D-xylosidase (EC 3.2.1.-) (PpAz152) (Fragment) - Prunus persica (Peach)highly similar to ( 975) loc_os02g51620 12002.m10194 protein beta-D-xylosidase, putative, expressedGlyco_hydro_3_C Glyco_hydro_3 BglX no original description	-11.749
10.6.3	cell wall.degradation.pectate lyases and polygalacturonases	ppa004996m|pacid:17644824	highly similar to ( 727) AT4G23500 | Symbols: | glycoside hydrolase family 28 protein / polygalacturonase (pectinase) family protein | chr4:12264640-12267074 FORWARDvery weakly similar to (91.7) PGLR_ACTCH Polygalacturonase precursor (EC 3.2.1.15) (PG) (Pectinase) - Actinidia chinensis (Kiwi) (Yangtao)highly similar to ( 576) loc_os03g03350 12003.m05870 protein glycoside hydrolase, family 28, put…	-10.657
10.6.3	cell wall.degradation.pectate lyases and polygalacturonases	ppa005599m|pacid:17660704	highly similar to ( 553) AT5G49215 | Symbols: | glycoside hydrolase family 28 protein / polygalacturonase (pectinase) family protein | chr5:19953670-19955874 FORWARDvery weakly similar to (86.7) PGLR_ACTCH Polygalacturonase precursor (EC 3.2.1.15) (PG) (Pectinase) - Actinidia chinensis (Kiwi) (Yangtao)highly similar to ( 516) loc_os11g43750 12011.m08210 protein polygalacturonase, putative, expres…	-11.932
10.6.3	cell wall.degradation.pectate lyases and polygalacturonases	ppa004793m|pacid:17644306	highly similar to ( 813) AT1G19170 | Symbols: | glycoside hydrolase family 28 protein / polygalacturonase (pectinase) family protein | chr1:6616777-6618875 FORWARDvery weakly similar to (96.7) PGLR3_MAIZE Exopolygalacturonase precursor (EC 3.2.1.67) (ExoPG) (Pectinase) (Galacturan 1,4-alpha-galacturonidase) - Zea mays (Maize)highly similar to ( 706) loc_os09g26800 12009.m05832 protein polygalactu…	11.878
10.8.1	cell wall.pectin*esterases.PME	ppa003697m|pacid:17643450	highly similar to ( 619) AT1G11580 | Symbols: ATPMEPCRA, PMEPCRA | PMEPCRA (METHYLESTERASE PCR A); enzyme inhibitor/ pectinesterase | chr1:3888730-3890649 FORWARDmoderately similar to ( 453) PME3_CITSI Pectinesterase-3 precursor (EC 3.1.1.11) (Pectin methylesterase 3) (PE 3) - Citrus sinensis (Sweet orange)highly similar to ( 526) loc_os01g57854 12001.m11933 protein pectinesterase-1 precursor, pu…	-12.873
10.8.1	cell wall.pectin*esterases.PME	ppa003307m|pacid:17666018	highly similar to ( 669) AT1G53840 | Symbols: ATPME1 | ATPME1; pectinesterase | chr1:20101533-20103458 FORWARDhighly similar to ( 748) PME3_PHAVU Pectinesterase-3 precursor (EC 3.1.1.11) (Pectin methylesterase 3) (PE 3) - Phaseolus vulgaris (Kidney bean) (French bean)moderately similar to ( 394) loc_os09g26360 12009.m05788 protein pectinesterase-3 precursor, putative, expressedPectinesterase PemB…	-12.129
10.8.2	cell wall.pectin*esterases.acetyl esterase	ppa006668m|pacid:17654184	highly similar to ( 602) AT4G19420 | Symbols: | pectinacetylesterase family protein | chr4:10587504-10589807 REVERSEhighly similar to ( 549) loc_os02g47400 12002.m100327 protein carboxylic ester hydrolase, putative, expressedPAE no original description	-12.854
11.1.8	lipid metabolism.FA synthesis and FA elongation.acyl coa ligase	ppa002031m|pacid:17640397	nearly identical (1086) AT1G55320 | Symbols: AAE18 | AAE18 (ACYL-ACTIVATING ENZYME 18); catalytic/ ligase | chr1:20634194-20636659 FORWARDnearly identical (1006) loc_os03g59080 12003.m10809 protein acyl-activating enzyme 18, putative, expressedAcs PRK03584 CaiC acsA PRK02239 PRK03613 AMP-binding PRK03429 PRK03582 PRK02530 PRK02167 PRK00851 PRK04664 PRK01291 PRK03914 PRK10524 PRK04319 PRK07770 PRK…	-12.205
11.1.8	lipid metabolism.FA synthesis and FA elongation.acyl coa ligase	ppa001641m|pacid:17643776	nearly identical (1241) AT5G36880 | Symbols: | acetyl-CoA synthetase, putative / acetate-CoA ligase, putative | chr5:14534961-14540296 REVERSEvery weakly similar to (83.6) 4CL1_TOBAC 4-coumarate--CoA ligase 1 (EC 6.2.1.12) (4CL 1) (4-coumaroyl-CoA synthase 1) - Nicotiana tabacum (Common tobacco)nearly identical (1199) loc_os02g32490 12002.m08342 protein acetyl-coenzyme A synthetase, putative, exp…	-8.777
11.1.15	lipid metabolism.FA synthesis and FA elongation.ACP desaturase	ppa006858m|pacid:17643088	highly similar to ( 647) AT3G02630 | Symbols: | acyl-(acyl-carrier-protein) desaturase, putative / stearoyl-ACP desaturase, putative | chr3:562164-564524 FORWARDhighly similar to ( 683) STAD_RICCO Acyl-[acyl-carrier-protein] desaturase, chloroplast precursor (EC 1.14.19.2) (Stearoyl-ACP desaturase) (Delta(9) stearoyl-acyl carrier protein desaturase) - Ricinus communis (Castor bean)highly similar …	10.739
11.1.20	lipid metabolism.FA synthesis and FA elongation.MCD	ppa004712m|pacid:17660271	highly similar to ( 599) AT4G04320 | Symbols: | malonyl-CoA decarboxylase family protein | chr4:2113565-2116525 FORWARDmoderately similar to ( 464) loc_os09g23070 12009.m05464 protein malonyl-CoA decarboxylase, mitochondrial precursor, putative, expressedMCD no original description	12.523
11.8	lipid metabolism.'exotics'(steroids, squalene etc)	ppa011600m|pacid:17652809	moderately similar to ( 306) AT5G54500 | Symbols: FQR1 | FQR1 (FLAVODOXIN-LIKE QUINONE REDUCTASE 1); FMN binding / oxidoreductase, acting on NADH or NADPH, quinone or similar compound as acceptor | chr5:22124674-22126256 FORWARDmoderately similar to ( 297) loc_os08g04460 12008.m04589 protein minor allergen Alt a 7, putative, expressedPRK03767 WrbA no original description	-1.489
11.9.3.2	lipid metabolism.lipid degradation.lysophospholipases.carboxylesterase	ppa010400m|pacid:17666571	moderately similar to ( 341) AT4G22300 | Symbols: SOBER1 | SOBER1 (SUPPRESSOR OF AVRBST-ELICITED RESISTANCE 1); carboxylesterase | chr4:11787560-11791055 REVERSEmoderately similar to ( 317) loc_os04g57370 12004.m10622 protein acyl-protein thioesterase 1, putative, expressedAbhydrolase_2 COG0400 no original description	-10.75
11.9.3.3	lipid metabolism.lipid degradation.lysophospholipases.glycerophosphodiester phosphodiesterase	ppa006823m|pacid:17649651	highly similar to ( 579) AT1G74210 | Symbols: | glycerophosphoryl diester phosphodiesterase family protein | chr1:27910396-27912785 FORWARDhighly similar to ( 566) loc_os01g55780 12001.m11736 protein glycerophosphoryl diester phosphodiesterase precursor, putative, expressedglpQ GDPD UgpQ no original description	-10.234
11.9.4.4	lipid metabolism.lipid degradation.beta-oxidation.hydroxybutyryl CoA DH	ppa010027m|pacid:17658102	moderately similar to ( 399) AT4G16210 | Symbols: ECHIA, E-COAH-2 | ECHIA (ENOYL-COA HYDRATASE/ISOMERASE A); catalytic | chr4:9176864-9177978 REVERSEvery weakly similar to (94.0) MFPA_CUCSA Glyoxysomal fatty acid beta-oxidation multifunctional protein MFP-a [Includes: Enoyl-CoA hydratase (EC 4.2.1.17); 3-2-trans-enoyl-CoA isomerase (EC 5.3.3.8); 3-hydroxybutyryl-CoA epimerase (EC 5.1.2.3); 3-hydr…	10.439
12.1.1	N-metabolism.nitrate metabolism.NR	ppa006835m|pacid:17653436	highly similar to ( 691) AT3G01910 | Symbols: SOX, AT-SO, AtSO | SOX (SULFITE OXIDASE); sulfite oxidase | chr3:314919-317053 REVERSEmoderately similar to ( 212) NIA7_HORVU Nitrate reductase [NAD(P)H] (EC 1.7.1.2) - Hordeum vulgare (Barley)highly similar to ( 654) loc_os08g41830 12008.m08161 protein sulfite oxidase, putative, expressedeukary_SO_Moco SO_family_Moco_dimer eukary_NR_Moco Oxidored_mol…	-11.146
12.3.1	N-metabolism.N-degradation.glutamate dehydrogenase	ppa006442m|pacid:17664765	highly similar to ( 773) AT5G07440 | Symbols: GDH2 | GDH2 (GLUTAMATE DEHYDROGENASE 2); ATP binding / glutamate dehydrogenase [NAD(P)+]/ glutamate dehydrogenase/ oxidoreductase | chr5:2356153-2357546 FORWARDhighly similar to ( 767) DHEA_NICPL Glutamate dehydrogenase A (EC 1.4.1.3) (GDH A) - Nicotiana plumbaginifolia (Leadwort-leaved tobacco)highly similar to ( 720) loc_os04g45970 12004.m09548 prot…	11.7
13.1.1.3.11	amino acid metabolism.synthesis.central amino acid metabolism.alanine.alanine-glyoxylate aminotransferase	ppa004811m|pacid:17667042	highly similar to ( 793) AT4G39660 | Symbols: AGT2 | AGT2 (ALANINE:GLYOXYLATE AMINOTRANSFERASE 2); alanine-glyoxylate transaminase/ catalytic/ pyridoxal phosphate binding / transaminase | chr4:18406797-18409262 FORWARDvery weakly similar to (90.9) GSA_HORVU Glutamate-1-semialdehyde 2,1-aminomutase, chloroplast precursor (EC 5.4.3.8) (GSA) (Glutamate-1-semialdehyde aminotransferase) (GSA-AT) - Hor…	-12.948
13.1.3.2.1	amino acid metabolism.synthesis.aspartate family.threonine.threonine synthase	ppa004050m|pacid:17666376	highly similar to ( 810) AT4G29840 | Symbols: MTO2, TS | MTO2 (METHIONINE OVER-ACCUMULATOR 2); threonine synthase | chr4:14599434-14601014 REVERSEhighly similar to ( 827) THRC_SOLTU Threonine synthase, chloroplast precursor (EC 4.2.3.1) (TS) - Solanum tuberosum (Potato)highly similar to ( 723) loc_os05g47640 12005.m08836 protein threonine synthase, chloroplast precursor, putative, expressedPRK062…	9.305
13.1.3.4	amino acid metabolism.synthesis.aspartate family.methionine	ppa025497m|pacid:17655314	highly similar to ( 678) AT4G01850 | Symbols: SAM-2, MAT2 | SAM-2 (S-ADENOSYLMETHIONINE SYNTHETASE 2); methionine adenosyltransferase | chr4:796298-797479 REVERSEhighly similar to ( 684) METK_CATRO S-adenosylmethionine synthetase 1 (EC 2.5.1.6) (Methionine adenosyltransferase 1) (AdoMet synthetase 1) - Catharanthus roseus (Rosy periwinkle) (Madagascar periwinkle)highly similar to ( 671) loc_os05g…	10.275
13.1.3.5.2	amino acid metabolism.synthesis.aspartate family.lysine.dihydrodipicolinate reductase	ppa010095m|pacid:17660451	moderately similar to ( 446) AT3G59890 | Symbols: | dihydrodipicolinate reductase family protein | chr3:22124497-22126491 REVERSEmoderately similar to ( 392) loc_os02g24020 12002.m07550 protein dihydrodipicolinate reductase, putative, expressedDapB_C PRK00048 no original description	-13.027
13.1.3.5.3	amino acid metabolism.synthesis.aspartate family.lysine.LL-diaminopimelic acid aminotransferase	ppa005426m|pacid:17660617	highly similar to ( 752) AT4G33680 | Symbols: AGD2 | AGD2 (ABERRANT GROWTH AND DEATH 2); L,L-diaminopimelate aminotransferase/ transaminase | chr4:16171847-16174630 REVERSEhighly similar to ( 714) loc_os03g18810 12003.m35176 protein transaminase/ transferase, transferring nitrogenous groups, putative, expressedPRK07590 COG0436 PRK09276 PRK08068 PRK05942 PRK07337 PRK07682 PRK05764 PRK07681 PRK0836…	-2.219
13.1.3.5.4	amino acid metabolism.synthesis.aspartate family.lysine.diaminopimelate epimerase	ppa007581m|pacid:17652925	moderately similar to ( 497) AT3G53580 | Symbols: | diaminopimelate epimerase family protein | chr3:19864784-19866907 FORWARDmoderately similar to ( 463) loc_os12g37960 12012.m26936 protein diaminopimelate epimerase, putative, expresseddapF DapF DAP_epimerase no original description	-10.261
13.1.3.6.1.4	amino acid metabolism.synthesis.aspartate family.misc.homoserine.homoserine kinase	ppa007387m|pacid:17651846	moderately similar to ( 397) AT2G17265 | Symbols: HSK | HSK (HOMOSERINE KINASE); homoserine kinase | chr2:7508606-7509718 FORWARDmoderately similar to ( 290) loc_os02g58510 12002.m10871 protein homoserine kinase, putative, expressedPRK01212 ThrB no original description	-11.776
13.1.4.1.4	amino acid metabolism.synthesis.branched chain group.common.branched-chain amino acid aminotransferase	ppa006309m|pacid:17642691	highly similar to ( 580) AT3G49680 | Symbols: ATBCAT-3, BCAT3 | BCAT3 (BRANCHED-CHAIN AMINOTRANSFERASE 3); branched-chain-amino-acid transaminase/ catalytic | chr3:18422768-18425473 FORWARDhighly similar to ( 532) loc_os03g01600 12003.m05706 protein branched-chain-amino-acid aminotransferase, putative, expressedPRK06606 BCAT_beta_family Aminotran_4 PLPDE_IV IlvE D-AAT_like PRK07544 PRK08320 ADCL_…	-10.295
13.1.4.1.4	amino acid metabolism.synthesis.branched chain group.common.branched-chain amino acid aminotransferase	ppa008101m|pacid:17662331	moderately similar to ( 458) AT1G10070 | Symbols: ATBCAT-2 | ATBCAT-2 (ARABIDOPSIS THALIANA BRANCHED-CHAIN AMINO ACID TRANSAMINASE 2); branched-chain-amino-acid transaminase/ catalytic | chr1:3288672-3290164 FORWARDmoderately similar to ( 452) loc_os05g48450 12005.m083809 protein branched-chain-amino-acid aminotransferase, putative, expressedPRK06606 BCAT_beta_family Aminotran_4 PLPDE_IV IlvE D-A…	-10.891
13.1.4.1.4	amino acid metabolism.synthesis.branched chain group.common.branched-chain amino acid aminotransferase	ppa022896m|pacid:17652692	moderately similar to ( 461) AT1G50090 | Symbols: | aminotransferase class IV family protein | chr1:18554641-18556794 REVERSEmoderately similar to ( 442) loc_os03g12890 12003.m35111 protein branched-chain-amino-acid aminotransferase, putative, expressedPRK06606 BCAT_beta_family Aminotran_4 PLPDE_IV IlvE D-AAT_like PRK08320 ADCL_like PRK07544 PRK06092 no original description	-10.669
13.1.5.1.1	amino acid metabolism.synthesis.serine-glycine-cysteine group.serine.phosphoglycerate dehydrogenase	ppa002769m|pacid:17668075	highly similar to ( 776) AT1G17745 | Symbols: PGDH | PGDH (3-PHOSPHOGLYCERATE DEHYDROGENASE); phosphoglycerate dehydrogenase | chr1:6101157-6104979 FORWARDweakly similar to ( 107) DHGY_CUCSA Glycerate dehydrogenase (EC 1.1.1.29) (NADH-dependent hydroxypyruvate reductase) (HPR) (GDH) - Cucumis sativus (Cucumber)highly similar to ( 725) loc_os06g44460 12006.m08974 protein D-3-phosphoglycerate dehyd…	10.421
13.1.5.1.1	amino acid metabolism.synthesis.serine-glycine-cysteine group.serine.phosphoglycerate dehydrogenase	ppa003143m|pacid:17644083	highly similar to ( 832) AT4G34200 | Symbols: EDA9 | EDA9 (embryo sac development arrest 9); ATP binding | chr4:16374041-16376561 REVERSEvery weakly similar to (92.4) FDH_SOLTU Formate dehydrogenase, mitochondrial precursor (EC 1.2.1.2) (NAD-dependent formate dehydrogenase) (FDH) - Solanum tuberosum (Potato)highly similar to ( 821) loc_os04g55720 12004.m35214 protein D-3-phosphoglycerate dehydrog…	-1.273
13.1.6.1.1	amino acid metabolism.synthesis.aromatic aa.chorismate.3-deoxy-D-arabino-heptulosonate 7-phosphate synthase	ppa004068m|pacid:17645530	highly similar to ( 843) AT1G22410 | Symbols: | 2-dehydro-3-deoxyphosphoheptonate aldolase, putative / 3-deoxy-D-arabino-heptulosonate 7-phosphate synthase, putative / DAHP synthetase, putative | chr1:7912120-7914742 FORWARDhighly similar to ( 859) AROF_SOLTU Phospho-2-dehydro-3-deoxyheptonate aldolase 1, chloroplast precursor (EC 2.5.1.54) (Phospho-2-keto-3-deoxyheptonate aldolase 1) (DAHP synth…	11.47
13.1.6.2	amino acid metabolism.synthesis.aromatic aa.phenylalanine and tyrosine	ppa006806m|pacid:17659995	highly similar to ( 598) AT1G80360 | Symbols: | aminotransferase class I and II family protein | chr1:30208736-30210643 REVERSEhighly similar to ( 610) loc_os01g08270 12001.m42887 protein transaminase/ transferase, transferring nitrogenous groups, putative, expressedPRK05957 COG0436 Aminotran_1_2 PRK07550 PRK07212 PRK07367 PRK08362 PRK07568 PRK05794 ARO8 PRK08069 PRK07309 PRK08361 HisC PRK07683 P…	-11.328
13.1.6.2.1	amino acid metabolism.synthesis.aromatic aa.phenylalanine and tyrosine.chorismate mutase	ppa008650m|pacid:17666754	moderately similar to ( 379) AT3G29200 | Symbols: CM1, ATCM1 | CM1 (CHORISMATE MUTASE 1); L-ascorbate peroxidase/ chorismate mutase | chr3:11164582-11166258 REVERSEmoderately similar to ( 325) loc_os01g55870 12001.m11743 protein chorismate mutase, chloroplast precursor, putative, expressed no original description	12.941
13.1.6.5.2	amino acid metabolism.synthesis.aromatic aa.tryptophan.anthranilate phosphoribosyltransferase	ppa019367m|pacid:17645818	moderately similar to ( 396) AT5G17990 | Symbols: TRP1, pat1 | TRP1 (tryptophan biosynthesis 1); anthranilate phosphoribosyltransferase | chr5:5957330-5959681 FORWARDmoderately similar to ( 328) loc_os03g03450 12003.m34993 protein anthranilate phosphoribosyltransferase, chloroplast precursor, putative, expressedtrpD TrpD Glycos_transf_3 PRK09522 PRK07394 no original description	-11.795
13.1.7.1	amino acid metabolism.synthesis.histidine.ATP phosphoribosyl transferase	ppa007052m|pacid:17661317	highly similar to ( 587) AT1G09795 | Symbols: ATATP-PRT2, HISN1B | ATATP-PRT2 (ATP PHOSPHORIBOSYL TRANSFERASE 2); ATP phosphoribosyltransferase | chr1:3173588-3176690 FORWARDhighly similar to ( 520) loc_os03g04169 12003.m05948 protein ATP phosphoribosyltransferase, putative, expressedhisG HisG HisG hisG no original description	-10.781
13.1.7.3	amino acid metabolism.synthesis.histidine.phosphoribosyl-AMP cyclohydrolase	ppa007531m|pacid:17668834	moderately similar to ( 445) AT2G36230 | Symbols: APG10, HISN3 | APG10 (ALBINO AND PALE GREEN 10); 1-(5-phosphoribosyl)-5-[(5-phosphoribosylamino)methylideneamino]imidazole-4-carboxamide isomerase | chr2:15193878-15195509 REVERSEmoderately similar to ( 414) loc_os05g33260 12005.m27815 protein 1-(5-phosphoribosyl)-5-[(5-phosphoribosylamino)methylideneamino]imidazole-4-carboxamide isomerase, chloro…	-10.984
13.1.7.7	amino acid metabolism.synthesis.histidine.histidinol-phosphate aminotransferase	ppa006306m|pacid:17660572	highly similar to ( 611) AT5G10330 | Symbols: EMB2196, HPA1, HISN6A, ATHPA1 | HPA1 (HISTIDINOL PHOSPHATE AMINOTRANSFERASE 1); histidinol-phosphate transaminase | chr5:3248027-3249693 REVERSEhighly similar to ( 622) HIS8_TOBAC Histidinol-phosphate aminotransferase, chloroplast precursor (EC 2.6.1.9) (Imidazole acetol-phosphate transaminase) - Nicotiana tabacum (Common tobacco)highly similar to ( 5…	-9.269
13.2.3.1.1	amino acid metabolism.degradation.aspartate family.asparagine.L-asparaginase	ppa008761m|pacid:17656360	moderately similar to ( 429) AT5G08100 | Symbols: | L-asparaginase / L-asparagine amidohydrolase | chr5:2593242-2594586 REVERSEmoderately similar to ( 427) ASPG_LUPLU L-asparaginase precursor (EC 3.5.1.1) (L-asparagine amidohydrolase) [Contains: L-asparaginase subunit alpha; L-asparaginase subunit beta] - Lupinus luteus (European yellow lupin)moderately similar to ( 364) loc_os03g40070 12003.m090…	-1.194
13.2.3.2	amino acid metabolism.degradation.aspartate family.threonine	ppa011023m|pacid:17652338	moderately similar to ( 321) AT1G08110 | Symbols: | lactoylglutathione lyase, putative / glyoxalase I, putative | chr1:2535463-2537630 FORWARDmoderately similar to ( 340) LGUL_CICAR Lactoylglutathione lyase (EC 4.4.1.5) (Methylglyoxalase) (Aldoketomutase) (Glyoxalase I) (Glx I) (Ketone-aldehyde mutase) (S-D-lactoylglutathione methylglyoxal lyase) - Cicer arietinum (Chickpea) (Garbanzo)moderately …	-3.611
13.2.5.2	amino acid metabolism.degradation.serine-glycine-cysteine group.glycine	ppa007684m|pacid:17666437	highly similar to ( 530) AT1G08630 | Symbols: THA1 | THA1 (Threonine Aldolase 1); aldehyde-lyase/ threonine aldolase | chr1:2743948-2745685 REVERSEmoderately similar to ( 478) loc_os04g43650 12004.m101586 protein L-allo-threonine aldolase, putative, expressedBeta_elim_lyase PRK10534 GLY1 no original description	-11.742
13.2.5.3	amino acid metabolism.degradation.serine-glycine-cysteine group.cysteine	ppa007180m|pacid:17658351	highly similar to ( 558) AT1G79230 | Symbols: ST1, ATMST1, MST1, ATRDH1 | MST1 (MERCAPTOPYRUVATE SULFURTRANSFERASE 1); 3-mercaptopyruvate sulfurtransferase/ sulfurtransferase/ thiosulfate sulfurtransferase | chr1:29801358-29803679 FORWARDhighly similar to ( 501) loc_os12g41500 12012.m07931 protein thiosulfate sulfurtransferase, putative, expressedSseA sseA TST_Repeat_1 TST_Repeat_2 TST_Repeats PR…	10.165
13.2.6.2	amino acid metabolism.degradation.aromatic aa.tyrosine	ppa005032m|pacid:17665384	highly similar to ( 622) AT2G22250 | Symbols: ATAAT, AAT, MEE17 | aminotransferase class I and II family protein | chr2:9458011-9460297 REVERSEvery weakly similar to (81.3) 1A1C_SOYBN 1-aminocyclopropane-1-carboxylate synthase (EC 4.4.1.14) (ACC synthase) (S-adenosyl-L-methionine methylthioadenosine-lyase) - Glycine max (Soybean)highly similar to ( 624) loc_os01g65090 12001.m42770 protein asparta…	2.481
13.2.6.2	amino acid metabolism.degradation.aromatic aa.tyrosine	ppa011085m|pacid:17662511	moderately similar to ( 310) AT4G15940 | Symbols: | fumarylacetoacetate hydrolase family protein | chr4:9038361-9040163 FORWARDmoderately similar to ( 280) loc_os03g61330 12003.m101552 protein fumarylacetoacetate hydrolase domain-containing protein 1, putative, expressedMhpD FAA_hydrolase PRK10691 PRK12764 no original description	-8.945
13.2.6.3	amino acid metabolism.degradation.aromatic aa.tryptophan	ppa010027m|pacid:17658102	moderately similar to ( 399) AT4G16210 | Symbols: ECHIA, E-COAH-2 | ECHIA (ENOYL-COA HYDRATASE/ISOMERASE A); catalytic | chr4:9176864-9177978 REVERSEvery weakly similar to (94.0) MFPA_CUCSA Glyoxysomal fatty acid beta-oxidation multifunctional protein MFP-a [Includes: Enoyl-CoA hydratase (EC 4.2.1.17); 3-2-trans-enoyl-CoA isomerase (EC 5.3.3.8); 3-hydroxybutyryl-CoA epimerase (EC 5.1.2.3); 3-hydr…	10.439
13.2.6.3	amino acid metabolism.degradation.aromatic aa.tryptophan	ppa007082m|pacid:17661074	highly similar to ( 586) AT5G65940 | Symbols: CHY1 | CHY1 (BETA-HYDROXYISOBUTYRYL-COA HYDROLASE 1); 3-hydroxyisobutyryl-CoA hydrolase | chr5:26376927-26379161 REVERSEhighly similar to ( 536) loc_os12g16350 12012.m073804 protein CHY1, putative, expressedPRK06028 PRK06493 PRK07828 PRK06952 PRK07759 PRK05617 CaiD ECH PRK05980 PRK06190 PRK05809 PRK07657 PRK05979 PRK08260 PRK07628 PRK07510 PRK07468 PR…	-11.1
16.1.2.4	secondary metabolism.isoprenoids.mevalonate pathway.mevalonate kinase	ppa006979m|pacid:17655694	moderately similar to ( 450) AT5G27450 | Symbols: MVK, MK | MK (MEVALONATE KINASE); mevalonate kinase | chr5:9691051-9692975 FORWARDmoderately similar to ( 399) loc_os10g18220 12010.m04902 protein mevalonate kinase, putative, expressedERG12 PRK03926 no original description	-8.991
16.1.2.6	secondary metabolism.isoprenoids.mevalonate pathway.mevalonate diphosphate decarboxylase	ppa006290m|pacid:17648217	highly similar to ( 673) AT3G54250 | Symbols: | mevalonate diphosphate decarboxylase, putative | chr3:20082468-20084688 REVERSEhighly similar to ( 630) loc_os02g01920 12002.m05542 protein diphosphomevalonate decarboxylase, putative, expressedMVD1 no original description	-11.639
16.1.2.7	secondary metabolism.isoprenoids.mevalonate pathway.isopentenyl pyrophosphate:dimethyllallyl pyrophosphate isomerase	ppa009267m|pacid:17664852	moderately similar to ( 436) AT5G16440 | Symbols: IPP1 | IPP1 (ISOPENTENYL DIPHOSPHATE ISOMERASE 1); isopentenyl-diphosphate delta-isomerase | chr5:5371765-5373575 FORWARDmoderately similar to ( 424) loc_os07g36190 12007.m07872 protein isopentenyl-diphosphate delta-isomerase II, putative, expressedIPP_Isomerase Idi PRK03759 no original description	-1.169
16.2	secondary metabolism.phenylpropanoids	ppa005774m|pacid:17641433	highly similar to ( 587) AT5G23940 | Symbols: EMB3009 | EMB3009 (embryo defective 3009); transferase/ transferase, transferring acyl groups other than amino-acyl groups | chr5:8076616-8079677 REVERSEvery weakly similar to (95.1) HCBT1_DIACA Anthranilate N-benzoyltransferase protein 1 (EC 2.3.1.144) (Anthranilate N-hydroxycinnamoyl/benzoyltransferase 1) - Dianthus caryophyllus (Carnation) (Clove p…	-12.277
16.2	secondary metabolism.phenylpropanoids	ppa005910m|pacid:17646205	highly similar to ( 729) AT5G48930 | Symbols: HCT | HCT (HYDROXYCINNAMOYL-COA SHIKIMATE/QUINATE HYDROXYCINNAMOYL TRANSFERASE); quinate O-hydroxycinnamoyltransferase/ shikimate O-hydroxycinnamoyltransferase/ transferase | chr5:19836654-19838092 REVERSEmoderately similar to ( 392) HCBT2_DIACA Anthranilate N-benzoyltransferase protein 2 (EC 2.3.1.144) (Anthranilate N-hydroxycinnamoyl/benzoyltransfer…	12.022
16.2.1.1	secondary metabolism.phenylpropanoids.lignin biosynthesis.PAL	ppa002328m|pacid:17659525	nearly identical (1178) AT2G37040 | Symbols: pal1, ATPAL1 | pal1 (Phe ammonia lyase 1); phenylalanine ammonia-lyase | chr2:15557602-15560237 REVERSEnearly identical (1218) PAL2_CICAR Phenylalanine ammonia-lyase 2 (EC 4.3.1.5) - Cicer arietinum (Chickpea) (Garbanzo)nearly identical (1068) loc_os02g41650 12002.m33781 protein phenylalanine ammonia-lyase, putative, expressedPAL PAL-HAL HutH PRK09367 …	12.236
16.2.1.3	secondary metabolism.phenylpropanoids.lignin biosynthesis.4CL	ppa003747m|pacid:17647683	highly similar to ( 744) AT3G21240 | Symbols: 4CL2, AT4CL2 | 4CL2 (4-COUMARATE:COA LIGASE 2); 4-coumarate-CoA ligase | chr3:7454497-7457314 REVERSEhighly similar to ( 804) 4CL1_TOBAC 4-coumarate--CoA ligase 1 (EC 6.2.1.12) (4CL 1) (4-coumaroyl-CoA synthase 1) - Nicotiana tabacum (Common tobacco)highly similar to ( 687) loc_os02g08100 12002.m06156 protein 4-coumarate--CoA ligase 1, putative, expre…	12.141
16.4.3.1	secondary metabolism.N misc.cyanogenic glycosides.cyanase	ppa012598m|pacid:17663324	moderately similar to ( 245) AT3G23490 | Symbols: CYN | CYN (CYANASE); DNA binding / cyanate hydratase/ hydro-lyase | chr3:8423238-8424415 REVERSEmoderately similar to ( 229) CYNS_ORYSA Cyanate hydratase (EC 4.2.1.104) (Cyanase) (Cyanate lyase) (Cyanate hydrolase) - Oryza sativa (Rice)moderately similar to ( 229) loc_os10g33270 12010.m06157 protein cyanate hydratase, putative, expressedPRK02866 C…	11.92
16.8.2	secondary metabolism.flavonoids.chalcones	ppa011276m|pacid:17644259	moderately similar to ( 292) AT3G55120 | Symbols: TT5, A11, CFI | TT5 (TRANSPARENT TESTA 5); chalcone isomerase | chr3:20430248-20431415 REVERSEmoderately similar to ( 325) CFI_VITVI Chalcone--flavonone isomerase (EC 5.5.1.6) (Chalcone isomerase) - Vitis vinifera (Grape)moderately similar to ( 256) loc_os03g60509 12003.m10939 protein expressed proteinChalcone no original description	-2.518
16.8.2	secondary metabolism.flavonoids.chalcones	ppa011189m|pacid:17668204	moderately similar to ( 278) AT1G53520 | Symbols: | chalcone-flavanone isomerase-related | chr1:19976485-19977915 REVERSEweakly similar to ( 172) loc_os02g21520 12002.m07391 protein chalcone isomerase 3, putative, expressed no original description	-12.53
16.8.2	secondary metabolism.flavonoids.chalcones	ppa006899m|pacid:17650354	highly similar to ( 688) AT5G13930 | Symbols: CHS, TT4, ATCHS | TT4 (TRANSPARENT TESTA 4); naringenin-chalcone synthase | chr5:4488762-4490035 FORWARDhighly similar to ( 739) CHSJ_PETHY Chalcone synthase J (EC 2.3.1.74) (Naringenin-chalcone synthase J) - Petunia hybrida (Petunia)highly similar to ( 694) loc_os11g32650 12011.m07166 protein chalcone synthase, putative, expressedChal_sti_synt_N CHS_…	-11.52
16.8.2	secondary metabolism.flavonoids.chalcones	ppa006888m|pacid:17658940	highly similar to ( 665) AT5G13930 | Symbols: CHS, TT4, ATCHS | TT4 (TRANSPARENT TESTA 4); naringenin-chalcone synthase | chr5:4488762-4490035 FORWARDhighly similar to ( 706) CHSJ_PETHY Chalcone synthase J (EC 2.3.1.74) (Naringenin-chalcone synthase J) - Petunia hybrida (Petunia)highly similar to ( 672) loc_os11g32650 12011.m07166 protein chalcone synthase, putative, expressedChal_sti_synt_N CHS_…	-12.513
16.8.3.1	secondary metabolism.flavonoids.dihydroflavonols.dihydroflavonol 4-reductase	ppa008295m|pacid:17657667	moderately similar to ( 421) AT1G61720 | Symbols: BAN | BAN (BANYULS); oxidoreductase | chr1:22791326-22792757 REVERSEmoderately similar to ( 295) DFRA_VITVI Dihydroflavonol-4-reductase (EC 1.1.1.219) (DFR) (Dihydrokaempferol 4-reductase) - Vitis vinifera (Grape)moderately similar to ( 338) loc_os04g53920 12004.m10284 protein leucoanthocyanidin reductase, putativeWcaG Epimerase no original descri…	-11.484
16.8.3.1	secondary metabolism.flavonoids.dihydroflavonols.dihydroflavonol 4-reductase	ppa006945m|pacid:17656107	moderately similar to ( 456) AT1G15950 | Symbols: CCR1, IRX4, ATCCR1 | CCR1 (CINNAMOYL COA REDUCTASE 1); cinnamoyl-CoA reductase | chr1:5478855-5481949 FORWARDweakly similar to ( 186) DFRA_DIACA Dihydroflavonol-4-reductase (EC 1.1.1.219) (DFR) (Dihydrokaempferol 4-reductase) - Dianthus caryophyllus (Carnation) (Clove pink)moderately similar to ( 436) loc_os09g25150 12009.m22089 protein dihydrofla…	9.733
16.8.3.1	secondary metabolism.flavonoids.dihydroflavonols.dihydroflavonol 4-reductase	ppa008527m|pacid:17668817	moderately similar to ( 314) AT2G45400 | Symbols: BEN1 | BEN1; binding / catalytic/ coenzyme binding / oxidoreductase, acting on CH-OH group of donors | chr2:18703960-18706235 REVERSEmoderately similar to ( 294) DFRA_HORVU Dihydroflavonol-4-reductase (EC 1.1.1.219) (DFR) (Dihydrokaempferol 4-reductase) - Hordeum vulgare (Barley)moderately similar to ( 204) loc_os04g53920 12004.m10284 protein leuc…	12.91
16.8.3.1	secondary metabolism.flavonoids.dihydroflavonols.dihydroflavonol 4-reductase	ppa008618m|pacid:17667519	highly similar to ( 540) AT1G51410 | Symbols: | cinnamyl-alcohol dehydrogenase, putative (CAD) | chr1:19059885-19061424 FORWARDmoderately similar to ( 229) DFRA_DIACA Dihydroflavonol-4-reductase (EC 1.1.1.219) (DFR) (Dihydrokaempferol 4-reductase) - Dianthus caryophyllus (Carnation) (Clove pink)moderately similar to ( 492) loc_os01g34480 12001.m150871 protein dihydroflavonol-4-reductase, putative…	-10.742
16.8.5.1	secondary metabolism.flavonoids.isoflavones.isoflavone reductase	ppa009534m|pacid:17654178	moderately similar to ( 394) AT4G39230 | Symbols: | isoflavone reductase, putative | chr4:18266024-18267604 REVERSEmoderately similar to ( 390) IFRH_SOLTU Isoflavone reductase homolog (EC 1.3.1.-) (CP100) - Solanum tuberosum (Potato)moderately similar to ( 332) loc_os06g27770 12006.m07322 protein isoflavone reductase, putative, expressedNmrA no original description	-1.259
16.10	secondary metabolism.simple phenols	ppa003349m|pacid:17663792	highly similar to ( 872) AT2G40370 | Symbols: LAC5 | LAC5 (laccase 5); laccase | chr2:16858192-16860593 REVERSEmoderately similar to ( 239) ASO_CUCSA L-ascorbate oxidase precursor (EC 1.10.3.3) (Ascorbase) (ASO) - Cucumis sativus (Cucumber)highly similar to ( 790) loc_os01g61160 12001.m12243 protein L-ascorbate oxidase precursor, putative, expressedCu-oxidase_3 Cu-oxidase_2 Cu-oxidase SufI no ori…	10.753
16.10	secondary metabolism.simple phenols	ppa003296m|pacid:17640881	highly similar to ( 816) AT2G29130 | Symbols: LAC2, ATLAC2 | LAC2 (laccase 2); laccase | chr2:12525189-12527699 REVERSEweakly similar to ( 196) ASO_TOBAC L-ascorbate oxidase precursor (EC 1.10.3.3) (Ascorbase) (ASO) - Nicotiana tabacum (Common tobacco)highly similar to ( 787) loc_os01g62490 12001.m12371 protein L-ascorbate oxidase precursor, putative, expressedCu-oxidase_3 Cu-oxidase Cu-oxidase_2…	9.679
16.10	secondary metabolism.simple phenols	ppa003646m|pacid:17664010	highly similar to ( 855) AT2G38080 | Symbols: IRX12, LAC4 | IRX12 (IRREGULAR XYLEM 12); laccase | chr2:15934540-15937352 FORWARDmoderately similar to ( 231) ASO_CUCSA L-ascorbate oxidase precursor (EC 1.10.3.3) (Ascorbase) (ASO) - Cucumis sativus (Cucumber)highly similar to ( 776) loc_os11g48060 12011.m08604 protein monocopper oxidase-like protein SKS1 precursor, putative, expressedCu-oxidase_3 C…	10.968
17.2.3	hormone metabolism.auxin.induced-regulated-responsive-activated	ppa007985m|pacid:17650645	moderately similar to ( 409) AT1G60690 | Symbols: | aldo/keto reductase family protein | chr1:22349892-22351668 REVERSEmoderately similar to ( 373) A115_TOBAC Auxin-induced protein PCNT115 - Nicotiana tabacum (Common tobacco)highly similar to ( 507) loc_os10g28320 12010.m22021 protein auxin-induced protein PCNT115, putative, expressedTas Aldo_ket_red ARA1 COG4989 PRK10376 COG1453 PRK09912 PRK1062…	-10.656
17.2.3	hormone metabolism.auxin.induced-regulated-responsive-activated	ppa006707m|pacid:17641269	highly similar to ( 548) AT2G04850 | Symbols: | auxin-responsive protein-related | chr2:1704298-1705608 FORWARDmoderately similar to ( 437) loc_os03g09850 12003.m06440 protein dopamine beta-monooxygenase, putative, expressedB561 DUF568 no original description	12.06
17.2.3	hormone metabolism.auxin.induced-regulated-responsive-activated	ppa006341m|pacid:17665629	highly similar to ( 553) AT3G21190 | Symbols: | unknown protein | chr3:7432579-7434543 REVERSEmoderately similar to ( 442) loc_os09g32320 12009.m06320 protein expressed proteinDUF246 no original description	10.412
17.2.3	hormone metabolism.auxin.induced-regulated-responsive-activated	ppa008163m|pacid:17649144	highly similar to ( 526) AT1G60710 | Symbols: ATB2 | ATB2; oxidoreductase | chr1:22355073-22356627 REVERSEmoderately similar to ( 486) A115_TOBAC Auxin-induced protein PCNT115 - Nicotiana tabacum (Common tobacco)highly similar to ( 543) loc_os04g26910 12004.m07816 protein auxin-induced protein PCNT115, putative, expressedTas Aldo_ket_red ARA1 COG4989 PRK10376 PRK10625 COG1453 PRK09912 dkgB no ori…	1.499
17.3.1.2.2	hormone metabolism.brassinosteroid.synthesis-degradation.sterols.SMT2	ppa008084m|pacid:17659568	highly similar to ( 623) AT5G13710 | Symbols: SMT1, CPH | SMT1 (STEROL METHYLTRANSFERASE 1); sterol 24-C-methyltransferase | chr5:4424048-4426866 REVERSEhighly similar to ( 592) SMT1_ORYSA Cycloartenol-C-24-methyltransferase 1 (EC 2.1.1.41) (24-sterol C-methyltransferase 1) (Sterol C-methyltransferase 1) - Oryza sativa (Rice)highly similar to ( 595) loc_os07g10600 12007.m28956 protein cycloarteno…	2.311
17.5.1	hormone metabolism.ethylene.synthesis-degradation	ppa007636m|pacid:17664178	highly similar to ( 570) AT3G51240 | Symbols: F3H, TT6, F3'H | F3H (FLAVANONE 3-HYDROXYLASE); naringenin 3-dioxygenase | chr3:19025409-19026658 FORWARDhighly similar to ( 639) FL3H_MALDO Naringenin,2-oxoglutarate 3-dioxygenase (EC 1.14.11.9) (Flavonone-3-hydroxylase) (F3H) (FHT) - Malus domestica (Apple) (Malus sylvestris)highly similar to ( 524) loc_os04g56700 12004.m10557 protein naringenin,2-o…	1.12
17.5.1	hormone metabolism.ethylene.synthesis-degradation	ppa007738m|pacid:17656054	moderately similar to ( 476) AT4G22880 | Symbols: LDOX, TDS4, TT18, ANS | LDOX (LEUCOANTHOCYANIDIN DIOXYGENASE); leucocyanidin oxygenase | chr4:12004905-12006059 REVERSEhighly similar to ( 561) LDOX_MALDO Leucoanthocyanidin dioxygenase (EC 1.14.11.19) (LDOX) (Leucocyanidin oxygenase) (Leucoanthocyanidin hydroxylase) (Anthocyanidin synthase) - Malus domestica (Apple) (Malus sylvestris)moderately s…	1.112
17.6.3	hormone metabolism.gibberelin.induced-regulated-responsive-activated	ppa024899m|pacid:17656297	no original description	-11.42
17.7.1.2	hormone metabolism.jasmonate.synthesis-degradation.lipoxygenase	ppa001064m|pacid:17645439	nearly identical (1095) AT1G67560 | Symbols: | lipoxygenase family protein | chr1:25319926-25324117 FORWARDhighly similar to ( 887) LOX6_ORYSA Probable lipoxygenase 6 (EC 1.13.11.12) - Oryza sativa (Rice)highly similar to ( 887) loc_os03g08220 12003.m06331 protein lipoxygenase 6, putative, expressedLipoxygenase PLAT_LH2 no original description	-7.822
19.3	tetrapyrrole synthesis.GSA	ppa005378m|pacid:17657405	highly similar to ( 599) AT1G80600 | Symbols: WIN1 | WIN1 (HOPW1-1-INTERACTING 1); N2-acetyl-L-ornithine:2-oxoglutarate 5-aminotransferase/ catalytic/ pyridoxal phosphate binding / transaminase | chr1:30298675-30300513 REVERSEweakly similar to ( 103) GSA_BRANA Glutamate-1-semialdehyde 2,1-aminomutase, chloroplast precursor (EC 5.4.3.8) (GSA) (Glutamate-1-semialdehyde aminotransferase) (GSA-AT) - …	-9.653
19.3	tetrapyrrole synthesis.GSA	ppa005212m|pacid:17643766	highly similar to ( 724) AT5G46180 | Symbols: DELTA-OAT | delta-OAT; ornithine-oxo-acid transaminase | chr5:18718766-18721271 REVERSEweakly similar to ( 123) GSA_HORVU Glutamate-1-semialdehyde 2,1-aminomutase, chloroplast precursor (EC 5.4.3.8) (GSA) (Glutamate-1-semialdehyde aminotransferase) (GSA-AT) - Hordeum vulgare (Barley)highly similar to ( 712) loc_os03g44150 12003.m09454 protein ornithin…	-11.634
19.7	tetrapyrrole synthesis.uroporphyrinogen decarboxylase	ppa006864m|pacid:17649413	highly similar to ( 627) AT2G40490 | Symbols: HEME2 | HEME2; uroporphyrinogen decarboxylase | chr2:16912961-16914988 FORWARDhighly similar to ( 662) DCUP_TOBAC Uroporphyrinogen decarboxylase, chloroplast precursor (EC 4.1.1.37) (URO-D) (UPD) - Nicotiana tabacum (Common tobacco)highly similar to ( 612) loc_os03g21900 12003.m07594 protein uroporphyrinogen decarboxylase, putative, expressedhemE URO-…	-10.406
19.8	tetrapyrrole synthesis.coproporphyrinogen III oxidase	ppa006966m|pacid:17645483	highly similar to ( 591) AT1G03475 | Symbols: LIN2, HEMF1, ATCPO-I | LIN2 (LESION INITIATION 2); coproporphyrinogen oxidase | chr1:869302-871175 REVERSEhighly similar to ( 611) HEM6_SOYBN Coproporphyrinogen III oxidase, chloroplast precursor (EC 1.3.3.3) (Coproporphyrinogenase) (Coprogen oxidase) - Glycine max (Soybean)highly similar to ( 558) loc_os04g52130 12004.m101648 protein coproporphyrinog…	-8.066
20.1	stress.biotic	ppa009661m|pacid:17658012	moderately similar to ( 286) AT3G54420 | Symbols: ATEP3, ATCHITIV, CHIV | ATEP3; chitinase | chr3:20145935-20147034 FORWARDmoderately similar to ( 268) CHI4_PHAVU Endochitinase PR4 precursor (EC 3.2.1.14) - Phaseolus vulgaris (Kidney bean) (French bean)moderately similar to ( 255) loc_os04g41680 12004.m09144 protein endochitinase A precursor, putative, expressedchitinase_glyco_hydro_19 Glyco_hydr…	-12.363
20.1	stress.biotic	ppa009637m|pacid:17643856	very weakly similar to (98.6) RICI_RICCO Ricin precursor [Contains: Ricin A chain (EC 3.2.2.22) (rRNA N-glycosidase); Linker peptide; Ricin B chain] - Ricinus communis (Castor bean)RIP no original description	-9.884
20.1	stress.biotic	ppa010418m|pacid:17660154	moderately similar to ( 362) AT1G18250 | Symbols: ATLP-1 | ATLP-1 | chr1:6277024-6278005 REVERSEmoderately similar to ( 205) TLP1_PRUPE Thaumatin-like protein 1 precursor (PpAZ44) - Prunus persica (Peach)moderately similar to ( 293) loc_os06g47600 12006.m09286 protein thaumatin-like protein precursor, putative, expressedTHN Thaumatin no original description	-9.615
20.1	stress.biotic	ppa012991m|pacid:17659024	weakly similar to ( 192) AT3G04720 | Symbols: PR4, HEL, PR-4 | PR4 (PATHOGENESIS-RELATED 4); chitin binding | chr3:1285691-1286531 REVERSEmoderately similar to ( 218) PR4B_TOBAC Pathogenesis-related protein PR-4B precursor - Nicotiana tabacum (Common tobacco)weakly similar to ( 187) loc_os11g37950 12011.m07642 protein win2 precursor, putative, expressedBarwin no original description	9.494
20.1	stress.biotic	ppa010471m|pacid:17659071	moderately similar to ( 254) AT1G20030 | Symbols: | pathogenesis-related thaumatin family protein | chr1:6945850-6947017 FORWARDmoderately similar to ( 411) TLP1_PRUPE Thaumatin-like protein 1 precursor (PpAZ44) - Prunus persica (Peach)moderately similar to ( 228) loc_os09g36560 12009.m06605 protein thaumatin-like protein 1 precursor, putativeTHN Thaumatin no original description	2.181
20.1.7	stress.biotic.PR-proteins	ppa019658m|pacid:17650235	weakly similar to ( 173) AT2G21100 | Symbols: | disease resistance-responsive protein-related / dirigent protein-related | chr2:9048687-9049336 REVERSEweakly similar to ( 158) loc_os11g07830 12011.m04979 protein dirigent-like protein pDIR9, putative, expressedDirigent no original description	12.652
20.1.7	stress.biotic.PR-proteins	ppa011846m|pacid:17669324	weakly similar to ( 181) AT1G64160 | Symbols: | disease resistance-responsive family protein / dirigent family protein | chr1:23814063-23814611 FORWARDmoderately similar to ( 217) DR206_PEA Disease resistance response protein 206 - Pisum sativum (Garden pea)weakly similar to ( 151) loc_os07g44250 12007.m08647 protein disease resistance response protein 206, putative, expressedDirigent no original…	11.541
20.2	stress.abiotic	ppa002642m|pacid:17651285	highly similar to ( 747) AT4G39640 | Symbols: GGT1 | GGT1 (GAMMA-GLUTAMYL TRANSPEPTIDASE 1); gamma-glutamyltransferase/ glutathione gamma-glutamylcysteinyltransferase | chr4:18400608-18402861 FORWARDhighly similar to ( 733) loc_os04g38450 12004.m08835 protein gamma-glutamyltranspeptidase 1 precursor, putative, expressedG_glu_transpept Ggt ggt no original description	-11.855
20.2.1	stress.abiotic.heat	ppa012795m|pacid:17650965	weakly similar to ( 187) AT5G59720 | Symbols: HSP18.2 | HSP18.2 (heat shock protein 18.2) | chr5:24062632-24063117 FORWARDweakly similar to ( 184) HSP11_DAUCA 17.8 kDa class I heat shock protein (Clone DCHSP17.7) - Daucus carota (Carrot)weakly similar to ( 174) loc_os01g04380 12001.m07073 protein 16.9 kDa class I heat shock protein 2, putative, expressedHSP20 alpha-crystallin-Hsps IbpA no origina…	-9.768
20.2.1	stress.abiotic.heat	ppa000855m|pacid:17668995	nearly identical (1491) AT5G15450 | Symbols: APG6, CLPB3, CLPB-P | CLPB3 (CASEIN LYTIC PROTEINASE B3); ATP binding / ATPase/ nucleoside-triphosphatase/ nucleotide binding / protein binding | chr5:5014399-5018255 REVERSEhighly similar to ( 769) HS101_ORYSA Heat shock protein 101 - Oryza sativa (Rice)nearly identical (1461) loc_os03g31300 12003.m34888 protein chaperone clpB 1, putative, expressedcl…	12.934
20.2.3	stress.abiotic.drought/salt	ppa016740m|pacid:17651714	moderately similar to ( 320) AT3G62730 | Symbols: | unknown protein | chr3:23208003-23209436 REVERSEmoderately similar to ( 307) loc_os03g22470 12003.m07649 protein desiccation-related protein PCC13-62 precursor, putative, expressed no original description	9.771
20.2.3	stress.abiotic.drought/salt	ppa002503m|pacid:17655403	nearly identical (1014) AT2G39750 | Symbols: | dehydration-responsive family protein | chr2:16578986-16582281 REVERSEhighly similar to ( 872) loc_os01g62800 12001.m12400 protein ankyrin-like protein, putative, expressedDUF248 no original description	-10.607
20.2.3	stress.abiotic.drought/salt	ppa001471m|pacid:17662448	nearly identical (1092) AT5G64030 | Symbols: | dehydration-responsive protein-related | chr5:25624965-25628257 FORWARDhighly similar to ( 962) loc_os01g66110 12001.m42777 protein ankyrin-like protein, putative, expressedDUF248 no original description	-12.634
20.2.99	stress.abiotic.unspecified	ppa018105m|pacid:17651043	moderately similar to ( 284) AT3G05950 | Symbols: | germin-like protein, putative | chr3:1781130-1781964 REVERSEmoderately similar to ( 220) GLP1_MESCR Germin-like protein precursor - Mesembryanthemum crystallinum (Common ice plant)moderately similar to ( 264) loc_os02g29000 12002.m08044 protein germin-like protein subfamily 1 member 11 precursor, putativeCupin_1 no original description	10.515
20.2.99	stress.abiotic.unspecified	ppa011467m|pacid:17665301	moderately similar to ( 249) AT5G20630 | Symbols: GLP3, GLP3A, GLP3B, ATGER3, GER3 | GER3 (GERMIN 3); oxalate oxidase | chr5:6975315-6975950 REVERSEmoderately similar to ( 337) AB19A_PRUPE Auxin-binding protein ABP19a precursor - Prunus persica (Peach)moderately similar to ( 213) loc_os08g35760 12008.m07565 protein auxin-binding protein ABP20 precursor, putative, expressedCupin_1 no original desc…	-12.203
20.2.99	stress.abiotic.unspecified	ppa019384m|pacid:17664486	moderately similar to ( 284) AT3G62020 | Symbols: GLP10 | GLP10 (GERMIN-LIKE PROTEIN 10); manganese ion binding / nutrient reservoir | chr3:22971443-22972192 REVERSEmoderately similar to ( 255) RHRE_PEA Rhicadhesin receptor precursor (Germin-like protein) - Pisum sativum (Garden pea)moderately similar to ( 274) loc_os05g19670 12005.m06370 protein rhicadhesin receptor precursor, putative, expresse…	10.317
21.1	redox.thioredoxin	ppa008282m|pacid:17646909	moderately similar to ( 417) AT2G47470 | Symbols: ATPDIL2-1, UNE5, MEE30, PDI11, ATPDI11 | UNE5 (UNFERTILIZED EMBRYO SAC 5); protein disulfide isomerase | chr2:19481503-19483683 FORWARDmoderately similar to ( 438) PDIA6_MEDSA Probable protein disulfide-isomerase A6 precursor (EC 5.3.4.1) (P5) - Medicago sativa (Alfalfa)moderately similar to ( 408) loc_os01g23740 12001.m43001 protein OsPDIL2-2 - O…	1.195
21.1	redox.thioredoxin	ppa012298m|pacid:17667131	weakly similar to ( 170) AT2G15570 | Symbols: ATHM3, ATM3 | thioredoxin M-type 3, chloroplast (TRX-M3) | chr2:6791556-6792902 REVERSEweakly similar to ( 114) TRXM_PEA Thioredoxin M-type, chloroplast precursor (TRX-M) - Pisum sativum (Garden pea)weakly similar to ( 116) loc_os04g35150 12004.m08605 protein thioredoxin family proteinThioredoxin TRX_family trxA PRK10996 no original description	-11.077
21.2.1	redox.ascorbate and glutathione.ascorbate	ppa010038m|pacid:17652764	moderately similar to ( 352) AT5G16710 | Symbols: DHAR3 | DHAR3 (dehydroascorbate reductase 1); glutathione dehydrogenase (ascorbate) | chr5:5483312-5484926 FORWARDmoderately similar to ( 355) loc_os06g12630 12006.m091563 protein dehydroascorbate reductase, putative, expressedGST_C_DHAR Gst no original description	-12.255
21.2.1	redox.ascorbate and glutathione.ascorbate	ppa005003m|pacid:17650301	highly similar to ( 709) AT1G63940 | Symbols: MDAR6 | monodehydroascorbate reductase, putative | chr1:23730095-23733534 FORWARDmoderately similar to ( 376) MDAR_PEA Monodehydroascorbate reductase (EC 1.6.5.4) (MDAR) (Ascorbate free radical reductase) (AFR reductase) - Pisum sativum (Garden pea)highly similar to ( 663) loc_os08g05570 12008.m26579 protein monodehydroascorbate reductase, chloroplast…	-1.614
21.2.2	redox.ascorbate and glutathione.glutathione	ppa004151m|pacid:17660462	highly similar to ( 902) AT4G23100 | Symbols: RML1, PAD2, GSH1, CAD2 | GSH1 (GLUTAMATE-CYSTEINE LIGASE); glutamate-cysteine ligase | chr4:12103779-12106751 REVERSEhighly similar to ( 886) GSH1_BRAJU Glutamate--cysteine ligase, chloroplast precursor (EC 6.3.2.2) (Gamma-glutamylcysteine synthetase) (Gamma-ECS) (GCS) - Brassica juncea (Leaf mustard) (Indian mustard)highly similar to ( 816) loc_os05g…	-11.732
21.2.2	redox.ascorbate and glutathione.glutathione	ppa010584m|pacid:17646290	moderately similar to ( 317) AT2G25080 | Symbols: ATGPX1 | ATGPX1 (GLUTATHIONE PEROXIDASE 1); glutathione peroxidase | chr2:10668134-10669828 FORWARDmoderately similar to ( 302) GPX1_PEA Phospholipid hydroperoxide glutathione peroxidase, chloroplast precursor (EC 1.11.1.12) (PHGPx) - Pisum sativum (Garden pea)moderately similar to ( 301) loc_os06g08670 12006.m05586 protein phospholipid hydroperox…	-11.299
21.6	redox.dismutases and catalases	ppa008639m|pacid:17665476	moderately similar to ( 372) AT1G12520 | Symbols: ATCCS | ATCCS (COPPER CHAPERONE FOR SOD1); superoxide dismutase/ superoxide dismutase copper chaperone | chr1:4267277-4268206 REVERSEmoderately similar to ( 344) loc_os04g48410 12004.m101628 protein copper chaperone for superoxide dismutase, putative, expressed no original description	-12.459
23.1.1.1	nucleotide metabolism.synthesis.pyrimidine.carbamoyl phosphate synthetase	ppa006107m|pacid:17652244	highly similar to ( 677) AT3G27740 | Symbols: CARA | CARA (CARBAMOYL PHOSPHATE SYNTHETASE A); carbamoyl-phosphate synthase (glutamine-hydrolyzing)/ carbamoyl-phosphate synthase/ catalytic | chr3:10281470-10283792 REVERSEhighly similar to ( 662) loc_os02g47850 12002.m33834 protein carbamoyl-phosphate synthase small chain, putative, expressedPRK12564 CarA PRK12838 GATase1_CPSase CPSase_sm_chain GAT…	-10.571
23.1.1.4	nucleotide metabolism.synthesis.pyrimidine.dihydroorotate dehydrogenase	ppa005438m|pacid:17668516	highly similar to ( 708) AT5G23300 | Symbols: PYRD | PYRD (pyrimidine d); dihydroorotate dehydrogenase | chr5:7847792-7850243 REVERSEhighly similar to ( 657) loc_os04g57950 12004.m10679 protein dihydroorotate dehydrogenase, mitochondrial precursor, putative, expressedDHOD_2_like PRK05286 PyrD DHO_dh DHOD_DHPD_FMN DHOD_1B_like PRK07259 no original description	-12.204
23.1.1.5	nucleotide metabolism.synthesis.pyrimidine.orotate phosphoribosyltransferase	ppa004992m|pacid:17644515	highly similar to ( 721) AT3G54470 | Symbols: | uridine 5'-monophosphate synthase / UMP synthase (PYRE-F) (UMPS) | chr3:20168285-20170245 REVERSEhighly similar to ( 730) PYR5_TOBAC Uridine 5'-monophosphate synthase (UMP synthase) [Includes: Orotate phosphoribosyltransferase (EC 2.4.2.10) (OPRTase); Orotidine 5'-phosphate decarboxylase (EC 4.1.1.23) (OMPdecase)] (Fragment) - Nicotiana tabacum (Com…	-11.386
23.1.2.5	nucleotide metabolism.synthesis.purine.AIR synthase	ppa006639m|pacid:17643080	highly similar to ( 509) AT3G55010 | Symbols: ATPURM, PUR5 | PUR5; ATP binding / phosphoribosylformylglycinamidine cyclo-ligase | chr3:20386818-20388549 FORWARDhighly similar to ( 514) PUR5_VIGUN Phosphoribosylformylglycinamidine cyclo-ligase, chloroplast/mitochondrial precursor (EC 6.3.3.1) (AIRS) (Phosphoribosyl-aminoimidazole synthetase) (AIR synthase) (VUpur5) - Vigna unguiculata (Cowpea)mode…	1.842
23.4.10	nucleotide metabolism.phosphotransfer and pyrophosphatases.nucleoside diphosphate kinase	ppa010872m|pacid:17665179	moderately similar to ( 269) AT5G63310 | Symbols: NDPK2, NDPK1A, NDPK IA IA, NDPK IA, ATNDPK2 | NDPK2 (NUCLEOSIDE DIPHOSPHATE KINASE 2); ATP binding / nucleoside diphosphate kinase/ protein binding | chr5:25372122-25373838 REVERSEmoderately similar to ( 300) NDK2_TOBAC Nucleoside diphosphate kinase 2, chloroplast precursor (EC 2.7.4.6) (Nucleoside diphosphate kinase II) (NDK II) (NDP kinase II) (…	-12.571
23.4.10	nucleotide metabolism.phosphotransfer and pyrophosphatases.nucleoside diphosphate kinase	ppa012936m|pacid:17642600	moderately similar to ( 275) AT4G09320 | Symbols: NDPK1 | NDPK1; ATP binding / nucleoside diphosphate kinase | chr4:5923424-5924366 FORWARDmoderately similar to ( 268) NDK1_SOYBN Nucleoside diphosphate kinase 1 (EC 2.7.4.6) (Nucleoside diphosphate kinase I) (NDK I) (NDP kinase I) (NDPK I) - Glycine max (Soybean)moderately similar to ( 244) loc_os07g30970 12007.m079686 protein nucleoside diphospha…	2.465
23.4.99	nucleotide metabolism.phosphotransfer and pyrophosphatases.misc	ppa009335m|pacid:17642660	moderately similar to ( 442) AT5G09650 | Symbols: AtPPa6 | AtPPa6 (Arabidopsis thaliana pyrophosphorylase 6); inorganic diphosphatase/ pyrophosphatase | chr5:2991331-2993117 REVERSEmoderately similar to ( 305) IPYR1_CHLRE Soluble inorganic pyrophosphatase 1, chloroplast precursor (EC 3.6.1.1) (Pyrophosphate phospho-hydrolase 1) (PPase 1) - Chlamydomonas reinhardtiimoderately similar to ( 418) loc…	-1.456
23.5.5	nucleotide metabolism.deoxynucleotide metabolism.dUTP diphosphatase	ppa012327m|pacid:17641172	moderately similar to ( 248) AT3G46940 | Symbols: | deoxyuridine 5'-triphosphate nucleotidohydrolase family | chr3:17288367-17288867 REVERSEmoderately similar to ( 222) loc_os03g46640 12003.m09682 protein deoxyuridine 5-triphosphate nucleotidohydrolase, putative, expressedDut dUTPase dut no original description	-9.48
24.1	Biodegradation of Xenobiotics.hydroxyacylglutathione hydrolase	ppa009231m|pacid:17655321	moderately similar to ( 390) AT1G53580 | Symbols: GLX2-3, ETHE1, GLY3 | GLY3 (GLYOXALASE II 3); hydrolase/ hydroxyacylglutathione hydrolase | chr1:19991542-19993250 REVERSEmoderately similar to ( 386) loc_os01g47690 12001.m43132 protein hydroxyacylglutathione hydrolase 3, mitochondrial precursor, putative, expressedGloB no original description	-11.568
24.1	Biodegradation of Xenobiotics.hydroxyacylglutathione hydrolase	ppa007897m|pacid:17661515	moderately similar to ( 432) AT3G10850 | Symbols: GLX2-2, GLY2 | GLY2; hydroxyacylglutathione hydrolase | chr3:3397756-3399522 REVERSEmoderately similar to ( 426) loc_os03g21460 12003.m07550 protein hydroxyacylglutathione hydrolase, putative, expressedPRK10241 GloB no original description	-10.556
24.3	Biodegradation of Xenobiotics.3-hydroxybutyryl-CoA dehydrogenase	ppa009256m|pacid:17660301	moderately similar to ( 464) AT3G15290 | Symbols: | 3-hydroxybutyryl-CoA dehydrogenase, putative | chr3:5145054-5146613 FORWARDweakly similar to ( 124) MFPA_BRANA Glyoxysomal fatty acid beta-oxidation multifunctional protein MFP-a [Includes: Enoyl-CoA hydratase (EC 4.2.1.17); 3-2-trans-enoyl-CoA isomerase (EC 5.3.3.8); 3-hydroxybutyryl-CoA epimerase (EC 5.1.2.3); 3-hydroxyacyl-CoA dehydrogenase (…	-11.687
25	C1-metabolism	ppa006791m|pacid:17656269	highly similar to ( 613) AT5G14780 | Symbols: FDH | FDH (FORMATE DEHYDROGENASE); NAD or NADH binding / binding / catalytic/ cofactor binding / oxidoreductase, acting on the CH-OH group of donors, NAD or NADP as acceptor | chr5:4777043-4779190 FORWARDhighly similar to ( 665) FDH_SOLTU Formate dehydrogenase, mitochondrial precursor (EC 1.2.1.2) (NAD-dependent formate dehydrogenase) (FDH) - Solanum …	12.015
25	C1-metabolism	ppa002733m|pacid:17648858	nearly identical (1088) AT1G50480 | Symbols: THFS | THFS (10-FORMYLTETRAHYDROFOLATE SYNTHETASE); ATP binding / copper ion binding / formate-tetrahydrofolate ligase | chr1:18702064-18704687 FORWARDnearly identical (1094) FTHS_SPIOL Formate--tetrahydrofolate ligase (EC 6.3.4.3) (Formyltetrahydrofolate synthetase) (10-formyletrahydrofolate synthetase) (FHS) (FTHFS) - Spinacia oleracea (Spinach)nearl…	12.353
25.4	C1-metabolism.5-formyltetrahydrofolate cyclo-ligase	ppa009377m|pacid:17656071	moderately similar to ( 298) AT5G13050 | Symbols: 5-FCL | 5-FCL (5-FORMYLTETRAHYDROFOLATE CYCLOLIGASE); 5-formyltetrahydrofolate cyclo-ligase | chr5:4137262-4138711 REVERSEmoderately similar to ( 254) loc_os07g39070 12007.m08150 protein 5-formyltetrahydrofolate cyclo-ligase, putative, expressed5-FTHF_cyc-lig COG0212 no original description	-11.212
26.1	misc.misc2	ppa008785m|pacid:17644351	moderately similar to ( 375) AT4G25720 | Symbols: ATQC, QC, QCT | QC (GLUTAMINYL CYCLASE); catalytic/ glutaminyl-peptide cyclotransferase | chr4:13099929-13102470 REVERSEmoderately similar to ( 351) loc_os06g01410 12006.m04880 protein glutamine cyclotransferase precursor, putative, expressedCOG3823 Glu_cyclase_2 no original description	-12.262
26.1	misc.misc2	ppa008009m|pacid:17654652	moderately similar to ( 497) AT3G56460 | Symbols: | oxidoreductase, zinc-binding dehydrogenase family protein | chr3:20933029-20934425 REVERSEmoderately similar to ( 423) loc_os05g24880 12005.m27777 protein oxidoreductase/ zinc ion binding protein, putative, expressedQor AdhP Tdh COG2130 PRK10754 AdhC ADH_zinc_N no original description	-11.382
26.1	misc.misc2	ppa008997m|pacid:17665170	moderately similar to ( 225) AT4G02340 | Symbols: | epoxide hydrolase, putative | chr4:1035722-1037403 FORWARDmoderately similar to ( 370) loc_os10g35540 12010.m06378 protein epoxide hydrolase 2, putative, expressedMhpC PRK03592 no original description	-11.646
26.2	misc.UDP glucosyl and glucoronyl transferases	ppa005780m|pacid:17667167	moderately similar to ( 444) AT1G05680 | Symbols: | UDP-glucoronosyl/UDP-glucosyl transferase family protein | chr1:1703196-1704639 REVERSEmoderately similar to ( 307) IAAG_MAIZE Indole-3-acetate beta-glucosyltransferase (EC 2.4.1.121) (IAA-Glu synthetase) ((Uridine 5'-diphosphate-glucose:indol-3-ylacetyl)-beta-D-glucosyl transferase) - Zea mays (Maize)moderately similar to ( 359) loc_os09g34250 …	-12.377
26.2	misc.UDP glucosyl and glucoronyl transferases	ppa008207m|pacid:17641984	highly similar to ( 626) AT1G27440 | Symbols: GUT2, IRX10, ATGUT1 | GUT2; catalytic/ glucuronoxylan glucuronosyltransferase | chr1:9529265-9531213 REVERSEhighly similar to ( 619) loc_os01g70200 12001.m13068 protein secondary cell wall-related glycosyltransferase family 47, putative, expressedExostosin no original description	10.667
26.3	misc.gluco-, galacto- and mannosidases	ppa004226m|pacid:17659256	highly similar to ( 566) AT3G60130 | Symbols: BGLU16 | BGLU16 (BETA GLUCOSIDASE 16); catalytic/ cation binding / hydrolase, hydrolyzing O-glycosyl compounds | chr3:22210440-22213650 FORWARDmoderately similar to ( 452) BGLC_MAIZE Beta-glucosidase, chloroplast precursor (EC 3.2.1.21) (Gentiobiase) (Cellobiase) (Beta-D-glucoside glucohydrolase) - Zea mays (Maize)highly similar to ( 649) loc_os04g399…	-10.688
26.3.2	misc.gluco-, galacto- and mannosidases.beta-galactosidase	ppa001363m|pacid:17648004	nearly identical (1289) AT4G36360 | Symbols: BGAL3 | BGAL3 (beta-galactosidase 3); beta-galactosidase/ catalytic/ cation binding / sugar binding | chr4:17176840-17181143 REVERSEnearly identical (1083) BGAL_ASPOF Beta-galactosidase precursor (EC 3.2.1.23) (Lactase) - Asparagus officinalis (Garden asparagus)nearly identical (1265) loc_os03g06940 12003.m35030 protein beta-galactosidase precursor, pu…	-9.761
26.3.2	misc.gluco-, galacto- and mannosidases.beta-galactosidase	ppa002232m|pacid:17667695	highly similar to ( 890) AT1G72990 | Symbols: BGAL17 | BGAL17 (beta-galactosidase 17); beta-galactosidase/ catalytic/ cation binding | chr1:27457480-27461867 REVERSEweakly similar to ( 176) BGAL_BRAOL Beta-galactosidase precursor (EC 3.2.1.23) (Lactase) - Brassica oleracea (Wild cabbage)highly similar to ( 847) loc_os05g46200 12005.m27935 protein beta-galactosidase precursor, putative, expressedG…	-12.507
26.3.2	misc.gluco-, galacto- and mannosidases.beta-galactosidase	ppa001334m|pacid:17660446	nearly identical (1304) AT4G36360 | Symbols: BGAL3 | BGAL3 (beta-galactosidase 3); beta-galactosidase/ catalytic/ cation binding / sugar binding | chr4:17176840-17181143 REVERSEnearly identical (1109) BGAL_ASPOF Beta-galactosidase precursor (EC 3.2.1.23) (Lactase) - Asparagus officinalis (Garden asparagus)nearly identical (1286) loc_os03g06940 12003.m35030 protein beta-galactosidase precursor, pu…	-11.323
26.3.3	misc.gluco-, galacto- and mannosidases.alpha-mannosidase	ppa000717m|pacid:17642252	nearly identical (1527) AT5G13980 | Symbols: | glycosyl hydrolase family 38 protein | chr5:4508626-4513928 FORWARDnearly identical (1446) loc_os11g32260 12011.m28814 protein lysosomal alpha-mannosidase precursor, putative, expressedGlyco_hydro_38 Glyco_hydro_38C Alpha-mann_mid no original description	-1.489
26.4.1	misc.beta 1,3 glucan hydrolases.glucan endo-1,3-beta-glucosidase	ppa005206m|pacid:17647627	highly similar to ( 729) AT2G05790 | Symbols: | glycosyl hydrolase family 17 protein | chr2:2199450-2201293 FORWARDmoderately similar to ( 292) E13B_WHEAT Glucan endo-1,3-beta-glucosidase precursor (EC 3.2.1.39) ((1->3)-beta-glucan endohydrolase) ((1->3)-beta-glucanase) (Beta-1,3-endoglucanase) - Triticum aestivum (Wheat)highly similar to ( 531) loc_os02g53200 12002.m10349 protein glucan endo-1,3…	-11.909
26.4.1	misc.beta 1,3 glucan hydrolases.glucan endo-1,3-beta-glucosidase	ppa005160m|pacid:17654206	moderately similar to ( 466) AT3G55430 | Symbols: | glycosyl hydrolase family 17 protein / beta-1,3-glucanase, putative | chr3:20549806-20552004 REVERSEmoderately similar to ( 323) E13B_WHEAT Glucan endo-1,3-beta-glucosidase precursor (EC 3.2.1.39) ((1->3)-beta-glucan endohydrolase) ((1->3)-beta-glucanase) (Beta-1,3-endoglucanase) - Triticum aestivum (Wheat)moderately similar to ( 324) loc_os11g4…	-12.6
26.4.1	misc.beta 1,3 glucan hydrolases.glucan endo-1,3-beta-glucosidase	ppa004964m|pacid:17660386	highly similar to ( 729) AT5G58090 | Symbols: | glycosyl hydrolase family 17 protein | chr5:23505556-23507193 REVERSEmoderately similar to ( 211) E13B_WHEAT Glucan endo-1,3-beta-glucosidase precursor (EC 3.2.1.39) ((1->3)-beta-glucan endohydrolase) ((1->3)-beta-glucanase) (Beta-1,3-endoglucanase) - Triticum aestivum (Wheat)highly similar to ( 655) loc_os02g04670 12002.m05815 protein glucan endo-1…	-11.855
26.6	misc.O-methyl transferases	ppa007511m|pacid:17641028	highly similar to ( 619) AT5G54160 | Symbols: ATOMT1, OMT1 | ATOMT1 (O-METHYLTRANSFERASE 1); caffeate O-methyltransferase/ myricetin 3'-O-methyltransferase/ quercetin 3-O-methyltransferase | chr5:21982075-21984167 FORWARDhighly similar to ( 661) COMT1_MEDSA Caffeic acid 3-O-methyltransferase (EC 2.1.1.68) (S-adenosysl-L-methionine:caffeic acid 3-O-methyltransferase) (COMT) (CAOMT) - Medicago sati…	10.516
26.7	misc.oxidases - copper, flavone etc	ppa006977m|pacid:17657498	highly similar to ( 552) AT5G61510 | Symbols: | NADP-dependent oxidoreductase, putative | chr5:24737084-24738975 REVERSEmoderately similar to ( 480) loc_os03g01190 12003.m05670 protein quinone oxidoreductase, putative, expressedPRK10754 Qor AdhP COG2130 AdhC Tdh ADH_zinc_N PRK09422 no original description	4.032
26.7	misc.oxidases - copper, flavone etc	ppa003540m|pacid:17660643	highly similar to ( 634) AT4G29720 | Symbols: ATPAO5 | ATPAO5 (Polyamine oxidase 5); amine oxidase/ electron carrier/ oxidoreductase | chr4:14553456-14555057 REVERSEmoderately similar to ( 401) loc_os01g51320 12001.m11313 protein peroxisomal N1-acetyl-spermine/spermidine oxidase, putative, expressedAmino_oxidase no original description	-11.903
26.7	misc.oxidases - copper, flavone etc	ppa009475m|pacid:17656511	moderately similar to ( 454) AT5G66060 | Symbols: | iron ion binding / oxidoreductase/ oxidoreductase, acting on paired donors, with incorporation or reduction of molecular oxygen, 2-oxoglutarate as one donor, and incorporation of one atom each of oxygen into both donors | chr5:26419481-26421118 FORWARDmoderately similar to ( 390) loc_os02g58070 12002.m10828 protein prolyl 4-hydroxylase alpha-2 s…	10.658
26.7	misc.oxidases - copper, flavone etc	ppa003926m|pacid:17653682	highly similar to ( 780) AT5G66920 | Symbols: sks17 | sks17 (SKU5 Similar 17); copper ion binding / oxidoreductase | chr5:26722963-26725370 FORWARDhighly similar to ( 573) NTP3_TOBAC Pollen-specific protein NTP303 precursor - Nicotiana tabacum (Common tobacco)highly similar to ( 654) loc_os07g02810 12007.m04753 protein L-ascorbate oxidase homolog precursor, putative, expressedCu-oxidase_3 Cu-oxid…	-9.86
26.7	misc.oxidases - copper, flavone etc	ppa003877m|pacid:17667033	highly similar to ( 764) AT1G76160 | Symbols: sks5 | sks5 (SKU5 Similar 5); copper ion binding / oxidoreductase | chr1:28578211-28581020 REVERSEhighly similar to ( 538) ASO_BRANA L-ascorbate oxidase homolog precursor (EC 1.10.3.3) (Ascorbase) - Brassica napus (Rape)highly similar to ( 788) loc_os06g46500 12006.m09176 protein L-ascorbate oxidase homolog precursor, putative, expressedCu-oxidase_3 C…	-11.491
26.7	misc.oxidases - copper, flavone etc	ppa006298m|pacid:17655692	moderately similar to ( 490) AT5G67290 | Symbols: | FAD-dependent oxidoreductase family protein | chr5:26848419-26849755 REVERSEmoderately similar to ( 390) loc_os07g06080 12007.m05071 protein D-amino acid oxidase, putative, expressedDadA DAO no original description	-11.81
26.7	misc.oxidases - copper, flavone etc	ppa008491m|pacid:17668236	moderately similar to ( 461) AT4G13010 | Symbols: | oxidoreductase, zinc-binding dehydrogenase family protein | chr4:7600682-7602567 FORWARDmoderately similar to ( 457) QORH_SPIOL Chloroplastic quinone-oxidoreductase homolog (EC 1.-.-.-) (ceQORH) - Spinacia oleracea (Spinach)moderately similar to ( 366) loc_os04g30420 12004.m08147 protein chloroplastic quinone-oxidoreductase, putative, expressedQ…	-11.946
26.7	misc.oxidases - copper, flavone etc	ppa008142m|pacid:17645196	highly similar to ( 512) AT5G16990 | Symbols: | NADP-dependent oxidoreductase, putative | chr5:5581831-5583849 REVERSEmoderately similar to ( 471) loc_os04g41960 12004.m09170 protein NADP-dependent oxidoreductase P1, putative, expressedCOG2130 Qor no original description	-9.342
26.7	misc.oxidases - copper, flavone etc	ppa003219m|pacid:17652643	highly similar to ( 852) AT4G25240 | Symbols: SKS1 | SKS1 (SKU5 SIMILAR 1); copper ion binding / oxidoreductase | chr4:12930539-12933563 FORWARDmoderately similar to ( 476) ASO_BRANA L-ascorbate oxidase homolog precursor (EC 1.10.3.3) (Ascorbase) - Brassica napus (Rape)highly similar to ( 781) loc_os06g01490 12006.m04887 protein monocopper oxidase precursor, putative, expressedCu-oxidase_3 Cu-oxi…	-10.478
26.8	misc.nitrilases, *nitrile lyases, berberine bridge enzymes, reticuline oxidases, troponine reductases	ppa001555m|pacid:17661083	nearly identical (1211) AT5G13690 | Symbols: | alpha-N-acetylglucosaminidase family / NAGLU family | chr5:4415808-4420159 FORWARDhighly similar to ( 505) loc_os04g55730 12004.m10464 protein alpha-N-acetylglucosaminidase precursor, putative, expressedNAGLU no original description	-12.217
26.8	misc.nitrilases, *nitrile lyases, berberine bridge enzymes, reticuline oxidases, troponine reductases	ppa003414m|pacid:17661875	moderately similar to ( 490) AT1G73050 | Symbols: | (R)-mandelonitrile lyase, putative / (R)-oxynitrilase, putative | chr1:27476565-27478534 REVERSEmoderately similar to ( 402) loc_os06g44540 12006.m08981 protein protein HOTHEAD precursor, putative, expressedPRK02106 BetA GMC_oxred_C no original description	1.689
26.8	misc.nitrilases, *nitrile lyases, berberine bridge enzymes, reticuline oxidases, troponine reductases	ppa007102m|pacid:17668201	moderately similar to ( 491) AT5G12040 | Symbols: | carbon-nitrogen hydrolase family protein | chr5:3885162-3887772 FORWARDmoderately similar to ( 427) loc_os03g07910 12003.m06302 protein expressed proteinCOG0388 CN_hydrolase nadE no original description	-4.478
26.8	misc.nitrilases, *nitrile lyases, berberine bridge enzymes, reticuline oxidases, troponine reductases	ppa017360m|pacid:17641919	moderately similar to ( 456) AT1G73050 | Symbols: | (R)-mandelonitrile lyase, putative / (R)-oxynitrilase, putative | chr1:27476565-27478534 REVERSEmoderately similar to ( 380) loc_os09g19930 12009.m05200 protein protein HOTHEAD precursor, putative, expressedBetA PRK02106 GMC_oxred_C GMC_oxred_N no original description	-10.405
26.8	misc.nitrilases, *nitrile lyases, berberine bridge enzymes, reticuline oxidases, troponine reductases	ppa008090m|pacid:17661414	highly similar to ( 549) AT5G22300 | Symbols: NIT4 | NIT4 (NITRILASE 4); 3-cyanoalanine hydratase/ cyanoalanine nitrilase/ indole-3-acetonitrile nitrilase/ nitrilase/ nitrile hydratase | chr5:7379401-7381764 FORWARDhighly similar to ( 608) NRL4_TOBAC Nitrilase 4 (EC 3.5.5.1) - Nicotiana tabacum (Common tobacco)highly similar to ( 553) loc_os02g42350 12002.m100293 protein nitrilase 4, putative, ex…	10.832
26.8	misc.nitrilases, *nitrile lyases, berberine bridge enzymes, reticuline oxidases, troponine reductases	ppa001642m|pacid:17666712	highly similar to ( 937) AT5G13690 | Symbols: | alpha-N-acetylglucosaminidase family / NAGLU family | chr5:4415808-4420159 FORWARDhighly similar to ( 572) loc_os04g55730 12004.m10464 protein alpha-N-acetylglucosaminidase precursor, putative, expressedNAGLU no original description	-11.542
26.9	misc.glutathione S transferases	ppa009087m|pacid:17647969	moderately similar to ( 300) AT3G55040 | Symbols: GSTL2 | GSTL2 | chr3:20398718-20400305 REVERSEmoderately similar to ( 257) IN21_MAIZE IN2-1 protein - Zea mays (Maize)moderately similar to ( 306) loc_os03g17470 12003.m07174 protein IN2-1 protein, putative, expressedGST_C_Lambda Gst no original description	-11.195
26.9	misc.glutathione S transferases	ppa011153m|pacid:17656439	weakly similar to ( 200) AT2G47730 | Symbols: ATGSTF8, ATGSTF5, GST6, GSTF8 | ATGSTF8 (ARABIDOPSIS THALIANA GLUTATHIONE S-TRANSFERASE PHI 8); glutathione binding / glutathione transferase | chr2:19558213-19559266 FORWARDmoderately similar to ( 202) GSTF1_TOBAC Glutathione S-transferase PARB (EC 2.5.1.18) (GST class-phi) - Nicotiana tabacum (Common tobacco)moderately similar to ( 277) loc_os03g042…	-9.794
26.9	misc.glutathione S transferases	ppa010831m|pacid:17660979	moderately similar to ( 252) AT1G10370 | Symbols: GST30, ATGSTU17, GST30B, ERD9 | ERD9 (EARLY-RESPONSIVE TO DEHYDRATION 9); glutathione transferase | chr1:3397274-3398273 REVERSEweakly similar to ( 191) GSTU6_ORYSA Probable glutathione S-transferase GSTU6 (EC 2.5.1.18) (28 kDa cold-induced protein) - Oryza sativa (Rice)moderately similar to ( 216) loc_os10g38140 12010.m06597 protein glutathione S…	1.98
26.10	misc.cytochrome P450	ppa004433m|pacid:17668474	highly similar to ( 684) AT5G07990 | Symbols: TT7, CYP75B1, D501 | TT7 (TRANSPARENT TESTA 7); flavonoid 3'-monooxygenase/ oxygen binding | chr5:2560437-2562859 FORWARDhighly similar to ( 728) F3PH_PETHY Flavonoid 3'-monooxygenase (EC 1.14.13.21) (Flavonoid 3'-hydroxylase) (Cytochrome P450 75B2) - Petunia hybrida (Petunia)highly similar to ( 597) loc_os10g17260 12010.m04813 protein flavonoid 3-mon…	12.306
26.10	misc.cytochrome P450	ppa004544m|pacid:17643196	highly similar to ( 812) AT2G30490 | Symbols: ATC4H, C4H, CYP73A5 | C4H (CINNAMATE-4-HYDROXYLASE); trans-cinnamate 4-monooxygenase | chr2:12993861-12995683 REVERSEhighly similar to ( 868) TCMO_PHAAU Trans-cinnamate 4-monooxygenase (EC 1.14.13.11) (Cinnamic acid 4-hydroxylase) (CA4H) (C4H) (P450C4H) (Cytochrome P450 73) - Phaseolus aureus (Mung bean) (Vigna radiata)highly similar to ( 707) loc_os0…	12.204
26.12	misc.peroxidases	ppa007654m|pacid:17667650	moderately similar to ( 370) AT5G06720 | Symbols: | peroxidase, putative | chr5:2077567-2078857 REVERSEmoderately similar to ( 341) PERX_TOBAC Lignin-forming anionic peroxidase precursor (EC 1.11.1.7) (TOPA) - Nicotiana tabacum (Common tobacco)moderately similar to ( 353) loc_os03g13200 12003.m06766 protein peroxidase 53 precursor, putative, expressedsecretory_peroxidase plant_peroxidase peroxida…	-10.646
26.12	misc.peroxidases	ppa008831m|pacid:17656907	moderately similar to ( 447) AT5G42180 | Symbols: | peroxidase 64 (PER64) (P64) (PRXR4) | chr5:16852702-16854021 FORWARDmoderately similar to ( 261) PER1_ORYSA Peroxidase 1 precursor (EC 1.11.1.7) - Oryza sativa (Rice)moderately similar to ( 354) loc_os02g58720 12002.m100428 protein peroxidase 64 precursor, putative, expressedsecretory_peroxidase plant_peroxidase peroxidase ascorbate_peroxidase n…	10.759
26.12	misc.peroxidases	ppa007748m|pacid:17651918	moderately similar to ( 452) AT1G71695 | Symbols: | peroxidase 12 (PER12) (P12) (PRXR6) | chr1:26964359-26966557 FORWARDmoderately similar to ( 241) PER1_ORYSA Peroxidase 1 precursor (EC 1.11.1.7) - Oryza sativa (Rice)moderately similar to ( 389) loc_os01g73220 12001.m13351 protein peroxidase 12 precursor, putative, expressedsecretory_peroxidase plant_peroxidase peroxidase no original description	-11.325
26.12	misc.peroxidases	ppa008550m|pacid:17659738	moderately similar to ( 409) AT2G18980 | Symbols: | peroxidase, putative | chr2:8233419-8235294 REVERSEmoderately similar to ( 218) PER1_ORYSA Peroxidase 1 precursor (EC 1.11.1.7) - Oryza sativa (Rice)moderately similar to ( 360) loc_os07g02440 12007.m04716 protein peroxidase 50 precursor, putative, expressedsecretory_peroxidase plant_peroxidase peroxidase no original description	-11.835
26.12	misc.peroxidases	ppa008503m|pacid:17648336	highly similar to ( 531) AT4G21960 | Symbols: PRXR1 | PRXR1; electron carrier/ heme binding / peroxidase | chr4:11646613-11648312 REVERSEweakly similar to ( 180) PER1_ORYSA Peroxidase 1 precursor (EC 1.11.1.7) - Oryza sativa (Rice)moderately similar to ( 334) loc_os07g49360 12007.m09145 protein peroxidase 21 precursor, putative, expressedsecretory_peroxidase plant_peroxidase peroxidase ascorbate_…	9.2
26.12	misc.peroxidases	ppa008577m|pacid:17645385	moderately similar to ( 440) AT3G28200 | Symbols: | peroxidase, putative | chr3:10518082-10519032 FORWARDmoderately similar to ( 229) PER2_ARAHY Cationic peroxidase 2 precursor (EC 1.11.1.7) (PNPC2) - Arachis hypogaea (Peanut)moderately similar to ( 360) loc_os02g50770 12002.m10111 protein peroxidase 65 precursor, putative, expressedsecretory_peroxidase plant_peroxidase peroxidase ascorbate_perox…	-11.742
26.13	misc.acid and other phosphatases	ppa004955m|pacid:17653696	highly similar to ( 769) AT5G34850 | Symbols: ATPAP26, PAP26 | PAP26 (PURPLE ACID PHOSPHATASE 26); acid phosphatase/ protein serine/threonine phosphatase | chr5:13108475-13111217 REVERSEhighly similar to ( 540) PPAF_SOYBN Purple acid phosphatase precursor (EC 3.1.3.2) (Manganese(II) purple acid phosphatase) - Glycine max (Soybean)highly similar to ( 700) loc_os06g43640 12006.m31909 protein purple…	-1.021
26.13	misc.acid and other phosphatases	ppa005293m|pacid:17652645	highly similar to ( 675) AT2G27190 | Symbols: PAP1, ATPAP1, PAP12, ATPAP12 | PAP12 (PURPLE ACID PHOSPHATASE 12); acid phosphatase/ protein serine/threonine phosphatase | chr2:11621400-11623438 REVERSEhighly similar to ( 672) PPAF_SOYBN Purple acid phosphatase precursor (EC 3.1.3.2) (Manganese(II) purple acid phosphatase) - Glycine max (Soybean)highly similar to ( 636) loc_os01g56880 12001.m43218 …	-10.164
26.13	misc.acid and other phosphatases	ppa010268m|pacid:17653337	moderately similar to ( 275) AT4G29260 | Symbols: | acid phosphatase class B family protein | chr4:14422310-14423409 REVERSEweakly similar to ( 180) VSPA_SOYBN Stem 28 kDa glycoprotein precursor (Vegetative storage protein A) - Glycine max (Soybean)moderately similar to ( 244) loc_os06g36400 12006.m08176 protein acid phosphatase 1 precursor, putative, expressedAcid_phosphat_B no original descript…	1.02
26.16	misc.myrosinases-lectin-jacalin	ppa005448m|pacid:17652943	highly similar to ( 529) AT1G78830 | Symbols: | curculin-like (mannose-binding) lectin family protein | chr1:29637141-29638508 REVERSEmoderately similar to ( 289) EP1G_DAUCA Epidermis-specific secreted glycoprotein EP1 precursor (52/54 kDa medium protein) - Daucus carota (Carrot)weakly similar to ( 125) loc_os04g23640 12004.m07505 protein ATP binding protein, putative, expressedB_lectin B_lectin …	-10.415
26.18	misc.invertase/pectin methylesterase inhibitor family protein	ppa011318m|pacid:17646513	weakly similar to ( 189) AT1G14890 | Symbols: | enzyme inhibitor/ pectinesterase/ pectinesterase inhibitor | chr1:5137045-5137704 FORWARDweakly similar to ( 137) 21KD_DAUCA 21 kDa protein precursor (1.2 protein) - Daucus carota (Carrot)weakly similar to ( 108) loc_os06g49760 12006.m09500 protein ripening-related protein, putative, expressedPMEI no original description	-9.061
26.19	misc.plastocyanin-like	ppa017323m|pacid:17665387	weakly similar to ( 152) AT3G27200 | Symbols: | plastocyanin-like domain-containing protein | chr3:10043738-10044340 REVERSEvery weakly similar to (84.0) BCP_PEA Blue copper protein precursor - Pisum sativum (Garden pea)very weakly similar to (96.3) loc_os08g04360 12008.m04580 protein uclacyanin-2 precursor, putative, expressedCu_bind_like no original description	-11.071
26.19	misc.plastocyanin-like	ppa023338m|pacid:17660053	weakly similar to ( 105) AT5G07475 | Symbols: | plastocyanin-like domain-containing protein | chr5:2364827-2365536 REVERSEweakly similar to ( 125) BCP_PEA Blue copper protein precursor - Pisum sativum (Garden pea)weakly similar to ( 103) loc_os06g11490 12006.m05866 protein blue copper protein precursor, putative, expressedCu_bind_like no original description	11.028
26.19	misc.plastocyanin-like	ppa008113m|pacid:17647418	weakly similar to ( 151) AT4G32490 | Symbols: | plastocyanin-like domain-containing protein | chr4:15678811-15679556 REVERSEweakly similar to ( 120) loc_os01g54430 12001.m11607 protein early nodulin-like protein 3 precursor, putative, expressedCu_bind_like no original description	-10.054
26.21	misc.protease inhibitor/seed storage/lipid transfer protein (LTP) family protein	ppa012060m|pacid:17641514	weakly similar to ( 157) AT1G55260 | Symbols: | lipid binding | chr1:20614663-20616158 FORWARDweakly similar to ( 130) loc_os03g07100 12003.m06227 protein lipid transfer protein, putative, expressed no original description	-1.917
26.22	misc.short chain dehydrogenase/reductase (SDR)	ppa008803m|pacid:17644982	moderately similar to ( 359) AT1G24360 | Symbols: | 3-oxoacyl-(acyl-carrier protein) reductase, chloroplast / 3-ketoacyl-acyl carrier protein reductase | chr1:8640820-8643283 FORWARDmoderately similar to ( 386) FABG2_BRANA 3-oxoacyl-[acyl-carrier-protein] reductase 2, chloroplast precursor (EC 1.1.1.100) (3-ketoacyl-acyl carrier protein reductase 2) - Brassica napus (Rape)moderately similar to ( …	12.174
26.24	misc.GCN5-related N-acetyltransferase	ppa012597m|pacid:17648597	moderately similar to ( 267) AT5G11340 | Symbols: | GCN5-related N-acetyltransferase (GNAT) family protein | chr5:3619226-3621068 FORWARDmoderately similar to ( 256) loc_os01g42470 12001.m150648 protein pre-mRNA-splicing factor cwc24, putative, expressed no original description	-10.363
26.26.1	misc.aminotransferases.aminotransferase class IV family protein	ppa006695m|pacid:17647900	moderately similar to ( 477) AT5G57850 | Symbols: | aminotransferase class IV family protein | chr5:23435548-23437287 REVERSEmoderately similar to ( 470) loc_os02g17330 12002.m06976 protein 4-amino-4-deoxychorismate lyase, putative, expressedADCL_like PLPDE_IV D-AAT_like PRK08320 IlvE PRK06680 Aminotran_4 PRK12479 BCAT_beta_family PRK06606 PRK07650 PRK07849 PRK06092 no original description	-11.447
26.28	misc.GDSL-motif lipase	ppa023347m|pacid:17658350	moderately similar to ( 375) AT1G29660 | Symbols: | GDSL-motif lipase/hydrolase family protein | chr1:10371955-10373624 FORWARDweakly similar to ( 139) APG_BRANA Anter-specific proline-rich protein APG (Protein CEX) (Fragment) - Brassica napus (Rape)moderately similar to ( 357) loc_os01g54470 12001.m11611 protein anther-specific proline-rich protein APG, putative, expressedSGNH_plant_lipase_like …	-12.34
26.28	misc.GDSL-motif lipase	ppa007107m|pacid:17643233	highly similar to ( 563) AT5G14450 | Symbols: | GDSL-motif lipase/hydrolase family protein | chr5:4658488-4660034 FORWARDmoderately similar to ( 339) EST_HEVBR Esterase precursor (EC 3.1.1.-) (Early nodule-specific protein homolog) (Latex allergen Hev b 13) - Hevea brasiliensis (Para rubber tree)moderately similar to ( 348) loc_os07g39740 12007.m08216 protein esterase precursor, putative, express…	-11.367
26.28	misc.GDSL-motif lipase	ppa007546m|pacid:17664259	highly similar to ( 509) AT5G45670 | Symbols: | GDSL-motif lipase/hydrolase family protein | chr5:18528600-18530164 FORWARDweakly similar to ( 160) APG_BRANA Anter-specific proline-rich protein APG (Protein CEX) (Fragment) - Brassica napus (Rape)moderately similar to ( 466) loc_os01g54470 12001.m11611 protein anther-specific proline-rich protein APG, putative, expressedSGNH_plant_lipase_like fatt…	-10.721
26.30	misc. other Ferredoxins and Rieske domain	ppa012568m|pacid:17663927	moderately similar to ( 245) AT4G21090 | Symbols: | adrenodoxin-like ferredoxin 1 | chr4:11256663-11258269 REVERSEmoderately similar to ( 238) loc_os07g01930 12007.m29041 protein 2Fe-2S ferredoxin, putative, expressed no original description	-11.575
27.1	RNA.processing	ppa002618m|pacid:17647141	highly similar to ( 760) AT4G34110 | Symbols: PAB2, PABP2, ATPAB2 | PAB2 (POLY(A) BINDING 2); RNA binding / translation initiation factor | chr4:16336732-16339892 FORWARDvery weakly similar to (81.3) ROC5_NICSY 33 kDa ribonucleoprotein, chloroplast precursor - Nicotiana sylvestris (Wood tobacco)highly similar to ( 758) loc_os09g02700 12009.m03642 protein polyadenylate-binding protein 2, putative,…	-11.238
27.1.2	RNA.processing.RNA helicase	ppa004123m|pacid:17667010	moderately similar to ( 437) AT3G53110 | Symbols: LOS4 | LOS4 (LOW EXPRESSION OF OSMOTICALLY RESPONSIVE GENES 4); ATP-dependent helicase/ RNA helicase/ RNA-dependent ATPase | chr3:19687968-19690423 FORWARDweakly similar to ( 128) IF411_TOBAC Eukaryotic initiation factor 4A-11 (EC 3.6.1.-) (ATP-dependent RNA helicase eIF4A-11) (eIF-4A-11) - Nicotiana tabacum (Common tobacco)moderately similar to (…	12.3
27.1.2	RNA.processing.RNA helicase	ppa006077m|pacid:17665018	highly similar to ( 754) AT5G11170 | Symbols: | ATP binding / ATP-dependent helicase/ helicase/ nucleic acid binding | chr5:3553334-3556646 FORWARDmoderately similar to ( 247) IF4A_ORYSA Eukaryotic initiation factor 4A (EC 3.6.1.-) (ATP-dependent RNA helicase eIF4A) (eIF-4A) - Oryza sativa (Rice)highly similar to ( 740) loc_os01g36890 12001.m42662 protein spliceosome RNA helicase BAT1, putative, …	-9.119
27.1.19	RNA.processing.ribonucleases	ppa012651m|pacid:17642469	moderately similar to ( 254) MAL12_MALDO Major allergen Mal d 1 (Mal d I) (AP15) - Malus domestica (Apple) (Malus sylvestris)very weakly similar to (97.8) loc_os03g18850 12003.m07305 protein pathogenesis-related protein 1, putative, expressedBet_v_I no original description	8.242
27.1.19	RNA.processing.ribonucleases	ppa012000m|pacid:17656371	moderately similar to ( 215) AT3G20390 | Symbols: | endoribonuclease L-PSP family protein | chr3:7110227-7111695 REVERSEmoderately similar to ( 203) loc_os07g33240 12007.m07585 protein expressed proteinRibonuc_L-PSP YjgH YjgF_like TdcF PRK11401 no original description	2.353
27.1.19	RNA.processing.ribonucleases	ppa012063m|pacid:17648528	weakly similar to ( 167) AT1G24450 | Symbols: NFD2 | NFD2 (NUCLEAR FUSION DEFECTIVE 2); RNA binding / ribonuclease III | chr1:8664201-8665077 FORWARDvery weakly similar to (89.4) loc_os03g63740 12003.m11242 protein RNA binding protein, putative, expressed no original description	-11.71
27.3.36	RNA.regulation of transcription.Argonaute	ppa000990m|pacid:17642606	nearly identical (1413) AT2G27040 | Symbols: AGO4, OCP11 | AGO4 (ARGONAUTE 4); nucleic acid binding | chr2:11536795-11541503 REVERSEnearly identical (1358) loc_os01g16870 12001.m150417 protein argonaute-like protein, putative, expressedPiwi_ago-like Piwi Piwi_piwi-like_Euk Piwi-like PAZ PAZ_argonaute_like DUF1785 no original description	-11.367
27.3.67	RNA.regulation of transcription.putative transcription regulator	ppa008806m|pacid:17645686	moderately similar to ( 220) AT4G12080 | Symbols: | DNA-binding family protein | chr4:7239466-7241246 FORWARDweakly similar to ( 175) loc_os08g02490 12008.m04393 protein DNA-binding protein, putative, expressedDUF296 no original description	10.736
27.3.99	RNA.regulation of transcription.unclassified	ppa005040m|pacid:17641577	highly similar to ( 538) AT1G79720 | Symbols: | aspartyl protease family protein | chr1:29997259-29998951 REVERSEvery weakly similar to (85.1) ASP1_ORYSA Aspartic proteinase Asp1 precursor (EC 3.4.23.-) (OsAsp1) (OSAP1) (Nucellin-like protein) - Oryza sativa (Rice)moderately similar to ( 431) loc_os09g25570 12009.m05709 protein aspartic proteinase nepenthesin-2 precursor, putative, expressedAsp n…	2.343
27.3.99	RNA.regulation of transcription.unclassified	ppa014553m|pacid:17651711	moderately similar to ( 424) AT5G10770 | Symbols: | chloroplast nucleoid DNA-binding protein, putative | chr5:3403331-3405331 REVERSEmoderately similar to ( 327) loc_os09g30414 12009.m06195 protein aspartic proteinase nepenthesin-2 precursor, putative, expressedAsp no original description	-10.081
27.4	RNA.RNA binding	ppa005857m|pacid:17662116	moderately similar to ( 307) AT3G15010 | Symbols: | RNA recognition motif (RRM)-containing protein | chr3:5052844-5054058 FORWARDmoderately similar to ( 254) loc_os01g42820 12001.m150655 protein heterogeneous nuclear ribonucleoprotein A3 homolog 2, putative, expressed no original description	-1.822
27.4	RNA.RNA binding	ppa013208m|pacid:17658959	weakly similar to ( 137) AT4G13850 | Symbols: ATGRP2 | GR-RBP2 (GLYCINE-RICH RNA-BINDING PROTEIN 2); ATP binding / RNA binding / double-stranded DNA binding / single-stranded DNA binding | chr4:8021314-8022065 FORWARDvery weakly similar to (88.2) GRP1_DAUCA Glycine-rich RNA-binding protein - Daucus carota (Carrot)weakly similar to ( 125) loc_os07g41120 12007.m08349 protein RNA recognition motif f…	-10.779
28.1	DNA.synthesis/chromatin structure	ppa004123m|pacid:17667010	moderately similar to ( 437) AT3G53110 | Symbols: LOS4 | LOS4 (LOW EXPRESSION OF OSMOTICALLY RESPONSIVE GENES 4); ATP-dependent helicase/ RNA helicase/ RNA-dependent ATPase | chr3:19687968-19690423 FORWARDweakly similar to ( 128) IF411_TOBAC Eukaryotic initiation factor 4A-11 (EC 3.6.1.-) (ATP-dependent RNA helicase eIF4A-11) (eIF-4A-11) - Nicotiana tabacum (Common tobacco)moderately similar to (…	12.3
28.1	DNA.synthesis/chromatin structure	ppa006077m|pacid:17665018	highly similar to ( 754) AT5G11170 | Symbols: | ATP binding / ATP-dependent helicase/ helicase/ nucleic acid binding | chr5:3553334-3556646 FORWARDmoderately similar to ( 247) IF4A_ORYSA Eukaryotic initiation factor 4A (EC 3.6.1.-) (ATP-dependent RNA helicase eIF4A) (eIF-4A) - Oryza sativa (Rice)highly similar to ( 740) loc_os01g36890 12001.m42662 protein spliceosome RNA helicase BAT1, putative, …	-9.119
28.1	DNA.synthesis/chromatin structure	ppa007328m|pacid:17662776	moderately similar to ( 397) AT2G19480 | Symbols: NFA02, NFA2 | NAP1;2 (NUCLEOSOME ASSEMBLY PROTEIN 1;2); DNA binding / binding | chr2:8438601-8441040 FORWARDmoderately similar to ( 375) loc_os05g46230 12005.m083791 protein expressed proteinNAP no original description	9.341
28.1	DNA.synthesis/chromatin structure	ppa010080m|pacid:17654785	moderately similar to ( 288) AT1G74560 | Symbols: NRP1 | NRP1 (NAP1-RELATED PROTEIN 1); DNA binding / chromatin binding / histone binding | chr1:28017763-28019900 REVERSEmoderately similar to ( 260) loc_os02g36710 12002.m08758 protein protein SET, putative, expressedNAP no original description	11.641
28.1.3	DNA.synthesis/chromatin structure.histone	ppa013146m|pacid:17662769	weakly similar to ( 184) AT3G54560 | Symbols: HTA11 | HTA11; DNA binding | chr3:20196532-20197466 FORWARDweakly similar to ( 183) H2AV1_ORYSA Probable histone H2A variant 1 - Oryza sativa (Rice)weakly similar to ( 183) loc_os03g06670 12003.m06185 protein histone H2A variant 1, putative, expressedH2A H2A HTA1 no original description	3.624
28.99	DNA.unspecified	ppa012047m|pacid:17641544	moderately similar to ( 288) AT4G35220 | Symbols: | cyclase family protein | chr4:16752636-16753966 FORWARDmoderately similar to ( 287) loc_os08g23100 12008.m080125 protein cyclase, putative, expressedCyclase COG1878 no original description	-11.006
29.1	protein.aa activation	ppa012165m|pacid:17642498	moderately similar to ( 292) AT1G09150 | Symbols: | pseudouridine synthase and archaeosine transglycosylase (PUA) domain-containing protein | chr1:2946599-2948908 FORWARDmoderately similar to ( 282) loc_os01g21180 12001.m150570 protein ligatin, putative, expressedCOG2016 no original description	-10.756
29.1.1	protein.aa activation.tyrosine-tRNA ligase	ppa007046m|pacid:17648869	highly similar to ( 577) AT2G33840 | Symbols: | tRNA synthetase class I (W and Y) family protein | chr2:14315011-14317329 FORWARDhighly similar to ( 567) loc_os08g05490 12008.m04692 protein tyrosyl-tRNA synthetase, putative, expressedPRK08560 tRNA-synt_1b TyrRS_core Tyr_Trp_RS_core TyrS TrpS TrpRS_core no original description	-8.27
29.1.16	protein.aa activation.cysteine-tRNA ligase	ppa004241m|pacid:17644209	highly similar to ( 679) AT5G38830 | Symbols: | tRNA synthetase class I (C) family protein | chr5:15545764-15548094 REVERSEhighly similar to ( 595) loc_os09g38420 12009.m060064 protein cysteinyl-tRNA synthetase, putative, expressedcysS CysS tRNA-synt_1e PRK12418 CysRS_core no original description	-11.457
29.1.21	protein.aa activation.histidine-tRNA ligase	ppa003021m|pacid:17660184	highly similar to ( 721) AT3G02760 | Symbols: | ATP binding / aminoacyl-tRNA ligase/ histidine-tRNA ligase/ nucleotide binding | chr3:597588-600650 REVERSEhighly similar to ( 665) SYH_ORYSA Histidyl-tRNA synthetase (EC 6.1.1.21) (Histidine--tRNA ligase) (HisRS) - Oryza sativa (Rice)highly similar to ( 669) loc_os05g05840 12005.m05111 protein histidyl-tRNA synthetase, putative, expressedHisS hisS …	11.235
29.2.1.2.1.9	protein.synthesis.ribosomal protein.eukaryotic.40S subunit.S9	ppa011733m|pacid:17642487	moderately similar to ( 298) AT5G39850 | Symbols: | 40S ribosomal protein S9 (RPS9C) | chr5:15950053-15951171 FORWARDweakly similar to ( 103) RS9_TOBAC 40S ribosomal protein S9 (S4) (Fragment) - Nicotiana tabacum (Common tobacco)moderately similar to ( 300) loc_os11g38959 12011.m80083 protein 40S ribosomal protein S9, putative, expressedrps4p RpsD no original description	-9.285
29.2.1.2.1.10	protein.synthesis.ribosomal protein.eukaryotic.40S subunit.S10	ppa012085m|pacid:17661810	weakly similar to ( 173) AT4G25740 | Symbols: | 40S ribosomal protein S10 (RPS10A) | chr4:13107488-13108751 REVERSEweakly similar to ( 176) RS10_ORYSA 40S ribosomal protein S10 - Oryza sativa (Rice)weakly similar to ( 176) loc_os04g35090 12004.m08600 protein 40S ribosomal protein S10, putative, expressedS10_plectin COG5045 no original description	9.192
29.2.1.2.1.16	protein.synthesis.ribosomal protein.eukaryotic.40S subunit.S16	ppa012998m|pacid:17643470	moderately similar to ( 250) AT2G09990 | Symbols: | 40S ribosomal protein S16 (RPS16A) | chr2:3781442-3781882 FORWARDmoderately similar to ( 254) RS16_GOSHI 40S ribosomal protein S16 - Gossypium hirsutum (Upland cotton)moderately similar to ( 219) loc_os12g03090 12012.m04307 protein 40S ribosomal protein S16, putative, expressedRibosomal_S9 rps9p RpsI no original description	-10.501
29.2.1.2.1.21	protein.synthesis.ribosomal protein.eukaryotic.40S subunit.S21	ppa014202m|pacid:17664320	weakly similar to ( 149) AT5G27700 | Symbols: | structural constituent of ribosome | chr5:9807541-9808048 REVERSEweakly similar to ( 138) RS21_ORYSA 40S ribosomal protein S21 - Oryza sativa (Rice)weakly similar to ( 141) loc_os03g46490 12003.m09669 protein 40S ribosomal protein S21, putativeRibosomal_S21e no original description	9.408
29.2.1.2.1.26	protein.synthesis.ribosomal protein.eukaryotic.40S subunit.S26	ppa013316m|pacid:17668787	weakly similar to ( 115) AT2G40590 | Symbols: | 40S ribosomal protein S26 (RPS26B) | chr2:16945215-16946345 REVERSEvery weakly similar to ( 100) RS26_ORYSA 40S ribosomal protein S26 (S31) - Oryza sativa (Rice)weakly similar to ( 102) loc_os05g39960 12005.m27888 protein 40S ribosomal protein S26, putative, expressedRibosomal_S26e RPS26B no original description	-9.347
29.2.1.2.1.28	protein.synthesis.ribosomal protein.eukaryotic.40S subunit.S28	ppa013411m|pacid:17642089	Ribosomal_S28e no original description	-10.74
29.2.1.2.2.9	protein.synthesis.ribosomal protein.eukaryotic.60S subunit.L9	ppa011825m|pacid:17640577	moderately similar to ( 321) AT1G33140 | Symbols: PGY2 | PGY2 (PIGGYBACK2); structural constituent of ribosome | chr1:12023360-12024502 FORWARDmoderately similar to ( 317) RL9_PEA 60S ribosomal protein L9 (Gibberellin-regulated protein GA) - Pisum sativum (Garden pea)moderately similar to ( 310) loc_os09g31180 12009.m060014 protein 60S ribosomal protein L9, putative, expressedrpl6p RplF no origin…	-11.001
29.2.1.2.2.9	protein.synthesis.ribosomal protein.eukaryotic.60S subunit.L9	ppa011819m|pacid:17646328	moderately similar to ( 278) AT1G33140 | Symbols: PGY2 | PGY2 (PIGGYBACK2); structural constituent of ribosome | chr1:12023360-12024502 FORWARDmoderately similar to ( 276) RL9_ORYSA 60S ribosomal protein L9 - Oryza sativa (Rice)moderately similar to ( 277) loc_os02g01332 12002.m77755 protein 60S ribosomal protein L9, putative, expressedrpl6p RplF no original description	-11.254
29.2.1.2.2.14	protein.synthesis.ribosomal protein.eukaryotic.60S subunit.L14	ppa013222m|pacid:17652268	weakly similar to ( 177) AT4G27090 | Symbols: | 60S ribosomal protein L14 (RPL14B) | chr4:13594104-13595187 REVERSEweakly similar to ( 167) RL14_PEA Probable 60 ribosomal protein L14 (Hydroxyproline-rich glycoprotein HRGP1) - Pisum sativum (Garden pea)weakly similar to ( 186) loc_os04g43540 12004.m09314 protein 60 ribosomal protein L14, putative, expressedRibosomal_L14e no original description	-9.63
29.2.1.2.2.14	protein.synthesis.ribosomal protein.eukaryotic.60S subunit.L14	ppa013223m|pacid:17661976	weakly similar to ( 194) AT2G20450 | Symbols: | 60S ribosomal protein L14 (RPL14A) | chr2:8813923-8815071 FORWARDweakly similar to ( 186) RL14_PEA Probable 60 ribosomal protein L14 (Hydroxyproline-rich glycoprotein HRGP1) - Pisum sativum (Garden pea)moderately similar to ( 207) loc_os04g43540 12004.m09314 protein 60 ribosomal protein L14, putative, expressedRibosomal_L14e no original description	-10.05
29.2.1.2.2.81	protein.synthesis.ribosomal protein.eukaryotic.60S subunit.P1	ppa013661m|pacid:17647188	very weakly similar to (97.8) AT5G24510 | Symbols: | 60s acidic ribosomal protein P1, putative | chr5:8369295-8369866 REVERSEvery weakly similar to (95.1) RLA1_MAIZE 60S acidic ribosomal protein P1 (L12) - Zea mays (Maize)weakly similar to ( 102) loc_os08g02340 12008.m080029 protein 60S acidic ribosomal protein P1, putative, expressed no original description	12.459
29.2.3	protein.synthesis.initiation	ppa005923m|pacid:17642324	highly similar to ( 768) AT3G57290 | Symbols: EIF3E, TIF3E1, ATEIF3E-1, INT-6, ATINT6, INT6 | EIF3E (EUKARYOTIC TRANSLATION INITIATION FACTOR 3E); translation initiation factor | chr3:21196786-21199073 REVERSEhighly similar to ( 649) loc_os07g12110 12007.m05664 protein eukaryotic translation initiation factor 3 subunit 6, putative, expressedeIF3_N no original description	10.922
29.2.3	protein.synthesis.initiation	ppa012654m|pacid:17668778	moderately similar to ( 274) AT1G13950 | Symbols: EIF-5A, ELF5A-1, ATELF5A-1, EIF5A | ELF5A-1 (EUKARYOTIC ELONGATION FACTOR 5A-1); translation initiation factor | chr1:4773631-4774668 FORWARDmoderately similar to ( 298) IF5A2_NICPL Eukaryotic translation initiation factor 5A-2 (eIF-5A-2) (eIF-4D) - Nicotiana plumbaginifolia (Leadwort-leaved tobacco)moderately similar to ( 297) loc_os12g32240 1201…	-9.671
29.2.3	protein.synthesis.initiation	ppa001554m|pacid:17656842	highly similar to ( 838) AT5G57870 | Symbols: | eukaryotic translation initiation factor 4F, putative / eIF-4F, putative | chr5:23439755-23443433 FORWARDhighly similar to ( 823) IF41_WHEAT Eukaryotic initiation factor iso-4F subunit p82-34 (eIF-(iso)4F p82-34) - Triticum aestivum (Wheat)highly similar to ( 827) loc_os04g42140 12004.m09187 protein eukaryotic initiation factor iso-4F subunit p82-34…	9.709
29.2.3	protein.synthesis.initiation	ppa009390m|pacid:17642785	moderately similar to ( 382) AT3G11400 | Symbols: EIF3G1, ATEIF3G1 | eukaryotic translation initiation factor 3G / eIF3g | chr3:3578536-3580366 FORWARDmoderately similar to ( 377) loc_os02g54700 12002.m10498 protein eukaryotic translation initiation factor 3 subunit 4, putative, expressed no original description	-8.631
29.2.4	protein.synthesis.elongation	ppa011177m|pacid:17647931	moderately similar to ( 216) AT5G12110 | Symbols: | elongation factor 1B alpha-subunit 1 (eEF1Balpha1) | chr5:3914483-3915732 FORWARDweakly similar to ( 197) EF1B_ORYSA Elongation factor 1-beta (EF-1-beta) (Elongation factor 1B-alpha 2) (eEF-1B alpha) (Elongation factor 1-beta') (EF-1-beta') - Oryza sativa (Rice)weakly similar to ( 199) loc_os07g46750 12007.m08892 protein elongation factor 1-beta…	2.631
29.2.4	protein.synthesis.elongation	ppa005718m|pacid:17649114	highly similar to ( 860) AT5G60390 | Symbols: | elongation factor 1-alpha / EF-1-alpha | chr5:24289226-24290675 FORWARDhighly similar to ( 864) EF1A_MAIZE Elongation factor 1-alpha (EF-1-alpha) - Zea mays (Maize)highly similar to ( 863) loc_os03g08050 12003.m78808 protein elongation factor 1-alpha, putative, expressedTEF1 PRK12317 EF1_alpha CysN PRK05506 cysN CysN_ATPS TufB GTP_EFTU tufA PRK00049…	-10.786
29.2.4	protein.synthesis.elongation	ppa005717m|pacid:17653464	highly similar to ( 853) AT5G60390 | Symbols: | elongation factor 1-alpha / EF-1-alpha | chr5:24289226-24290675 FORWARDhighly similar to ( 857) EF1A_ORYSA Elongation factor 1-alpha (EF-1-alpha) - Oryza sativa (Rice)highly similar to ( 857) loc_os03g08050 12003.m78808 protein elongation factor 1-alpha, putative, expressedTEF1 PRK12317 EF1_alpha CysN PRK05506 cysN TufB GTP_EFTU CysN_ATPS tufA PRK00…	4.62
29.2.4	protein.synthesis.elongation	ppa005707m|pacid:17667468	highly similar to ( 731) AT4G02930 | Symbols: | elongation factor Tu, putative / EF-Tu, putative | chr4:1295751-1298354 REVERSEhighly similar to ( 501) EFTUB_NICSY Elongation factor TuB, chloroplast precursor (EF-TuB) - Nicotiana sylvestris (Wood tobacco)highly similar to ( 694) loc_os03g63410 12003.m34958 protein elongation factor Tu, mitochondrial precursor, putative, expressedPRK00049 PRK12735…	11.075
29.2.4	protein.synthesis.elongation	ppa010719m|pacid:17649546	moderately similar to ( 322) AT3G08740 | Symbols: | elongation factor P (EF-P) family protein | chr3:2654788-2656154 REVERSEmoderately similar to ( 322) loc_os12g02380 12012.m04239 protein elongation factor P, putative, expressedPRK00529 Efp PRK04542 PRK12426 Elong-fact-P_C EFP_N no original description	-12.096
29.3.1	protein.targeting.nucleus	ppa000601m|pacid:17656740	nearly identical (1888) AT5G17020 | Symbols: XPO1A, ATCRM1, ATXPO1, XPO1 | XPO1A; protein binding / protein transporter/ receptor | chr5:5594904-5602467 FORWARDnearly identical (1760) loc_os03g64080 12003.m11273 protein retrotransposon protein, putative, unclassifiedCRM1 CRM1_C Xpo1 no original description	11.406
29.3.1	protein.targeting.nucleus	ppa001259m|pacid:17646475	nearly identical (1445) AT5G53480 | Symbols: | importin beta-2, putative | chr5:21714016-21716709 FORWARDnearly identical (1375) loc_os12g38110 12012.m07597 protein importin beta-1 subunit, putative, expressedKAP95 no original description	12.606
29.3.1	protein.targeting.nucleus	ppa004091m|pacid:17651856	highly similar to ( 885) AT3G06720 | Symbols: AT-IMP, ATKAP ALPHA, AIMP ALPHA | IMPA-1 (IMPORTIN ALPHA ISOFORM 1); binding / protein transporter | chr3:2120559-2123555 FORWARDhighly similar to ( 878) IMA1B_ORYSA Importin alpha-1b subunit - Oryza sativa (Rice)highly similar to ( 878) loc_os05g06350 12005.m05162 protein importin alpha-1b subunit, putative, expressedSRP1 ARM IBB no original descript…	9.691
29.3.1	protein.targeting.nucleus	ppa001244m|pacid:17660856	nearly identical (1217) AT3G08947 | Symbols: | binding / protein transporter | chr3:2724007-2726722 FORWARDnearly identical (1104) loc_os03g18350 12003.m07258 protein importin beta-1 subunit, putative, expressedKAP95 no original description	10.437
29.3.1	protein.targeting.nucleus	ppa001250m|pacid:17653170	nearly identical (1413) AT5G53480 | Symbols: | importin beta-2, putative | chr5:21714016-21716709 FORWARDnearly identical (1335) loc_os12g38110 12012.m07597 protein importin beta-1 subunit, putative, expressedKAP95 no original description	11.919
29.3.1	protein.targeting.nucleus	ppa001178m|pacid:17661525	nearly identical (1315) AT2G16950 | Symbols: TRN1, ATTRN1 | TRN1 (TRANSPORTIN 1); protein transporter | chr2:7353939-7360637 FORWARDnearly identical (1247) loc_os04g59494 12004.m35538 protein transportin-2, putative, expressedKAP95 no original description	11.706
29.3.2	protein.targeting.mitochondria	ppa004446m|pacid:17658857	highly similar to ( 560) AT1G51980 | Symbols: | mitochondrial processing peptidase alpha subunit, putative | chr1:19323929-19326771 REVERSEhighly similar to ( 626) MPPA_SOLTU Mitochondrial-processing peptidase alpha subunit, mitochondrial precursor (EC 3.4.24.64) (Alpha-MPP) (Ubiquinol-cytochrome-c reductase subunit II) (EC 1.10.2.2) - Solanum tuberosum (Potato)highly similar to ( 603) loc_os01g5…	11.215
29.3.2	protein.targeting.mitochondria	ppa011665m|pacid:17662068	moderately similar to ( 236) AT1G27390 | Symbols: TOM20-2 | TOM20-2 (TRANSLOCASE OUTER MEMBRANE 20-2); P-P-bond-hydrolysis-driven protein transmembrane transporter/ metal ion binding | chr1:9513469-9514912 REVERSEmoderately similar to ( 270) TOM20_SOLTU Mitochondrial import receptor subunit TOM20 (Translocase of outer membrane 20 kDa subunit) - Solanum tuberosum (Potato)weakly similar to ( 199) l…	12.401
29.3.3	protein.targeting.chloroplast	ppa023049m|pacid:17642570	moderately similar to ( 321) AT3G23710 | Symbols: | chloroplast inner membrane import protein Tic22, putative | chr3:8534061-8536148 FORWARDmoderately similar to ( 220) loc_os07g19030 12007.m06342 protein protein translocase, putative, expressedTic22 no original description	-11.911
29.3.4.2	protein.targeting.secretory pathway.golgi	ppa001742m|pacid:17650653	nearly identical (1277) AT3G23660 | Symbols: | transport protein, putative | chr3:8513666-8517729 REVERSEnearly identical (1143) loc_os11g24560 12011.m06382 protein protein transport protein Sec23A, putative, expressedSEC23 Sec23-like Sec23_trunk trunk_domain Sec23_helical COG5028 Sec23_BS no original description	11.056
29.3.4.2	protein.targeting.secretory pathway.golgi	ppa013434m|pacid:17645281	weakly similar to ( 182) AT3G58170 | Symbols: ATBS14A, ATBET11, BET11, BS14A | BS14A (BET1P/SFT1P-LIKE PROTEIN 14A); SNAP receptor/ protein transporter | chr3:21542632-21543775 REVERSEweakly similar to ( 173) loc_os02g57510 12002.m100413 protein BS14b, putative, expressed no original description	11.917
29.3.4.2	protein.targeting.secretory pathway.golgi	ppa001686m|pacid:17644861	nearly identical (1214) AT1G73430 | Symbols: | sec34-like family protein | chr1:27604096-27610829 FORWARDnearly identical (1095) loc_os08g34970 12008.m07486 protein conserved oligomeric Golgi complex component 3, putative, expressedSec34 no original description	12.896
29.3.4.3	protein.targeting.secretory pathway.vacuole	ppa002822m|pacid:17657263	nearly identical (1033) AT2G14740 | Symbols: ATVSR3 | ATVSR3 (ARABIDOPSIS THALIANA VACULOLAR SORTING RECEPTOR 3); calcium ion binding | chr2:6308895-6312303 FORWARDnearly identical (1031) VSR1_PEA Vacuolar sorting receptor 1 precursor (BP-80) (80 kDa proaleurein-binding protein) - Pisum sativum (Garden pea)highly similar to ( 947) loc_os10g20630 12010.m05084 protein vacuolar sorting receptor 3 pr…	-4.304
29.3.4.3	protein.targeting.secretory pathway.vacuole	ppa002849m|pacid:17646355	highly similar to ( 965) AT4G20110 | Symbols: | vacuolar sorting receptor, putative | chr4:10875567-10878545 FORWARDhighly similar to ( 838) VSR1_PEA Vacuolar sorting receptor 1 precursor (BP-80) (80 kDa proaleurein-binding protein) - Pisum sativum (Garden pea)highly similar to ( 901) loc_os06g45380 12006.m32269 protein vacuolar sorting receptor 7 precursor, putative, expressedPA_VSR PA_subtilisi…	12.9
29.3.4.4	protein.targeting.secretory pathway.plasma membrane	ppa009252m|pacid:17658889	moderately similar to ( 490) AT2G30050 | Symbols: | transducin family protein / WD-40 repeat family protein | chr2:12825540-12826448 FORWARDmoderately similar to ( 479) loc_os02g04320 12002.m33334 protein SEC13-related protein, putative, expressedWD40 COG2319 no original description	11.947
29.3.4.99	protein.targeting.secretory pathway.unspecified	ppa012073m|pacid:17647749	moderately similar to ( 337) AT3G49870 | Symbols: ATARLA1C | ATARLA1C (ADP-ribosylation factor-like A1C); GTP binding | chr3:18492674-18494021 REVERSEweakly similar to ( 102) ARF_VIGUN ADP-ribosylation factor - Vigna unguiculata (Cowpea)moderately similar to ( 332) loc_os03g10370 12003.m06490 protein ADP-ribosylation factor-like protein 8B, putative, expressedArl10_like Arf_Arl Arf Sar1 Arl1 Arl3…	10.807
29.3.4.99	protein.targeting.secretory pathway.unspecified	ppa012151m|pacid:17666950	moderately similar to ( 363) AT3G62290 | Symbols: ATARFA1E | ATARFA1E (ADP-ribosylation factor A1E); GTP binding / phospholipase activator/ protein binding | chr3:23052287-23053545 FORWARDmoderately similar to ( 361) ARF2_ORYSA ADP-ribosylation factor 2 - Oryza sativa (Rice)moderately similar to ( 363) loc_os05g41060 12005.m083767 protein ADP-ribosylation factor, putative, expressedARF Arf1_5_lik…	1.375
29.3.4.99	protein.targeting.secretory pathway.unspecified	ppa009762m|pacid:17657339	moderately similar to ( 338) AT5G05670 | Symbols: | signal recognition particle binding | chr5:1695916-1697534 REVERSEmoderately similar to ( 288) loc_os08g41250 12008.m26756 protein signal recognition particle receptor beta subunit, putative, expressedSR_beta SRPRB no original description	-10.857
29.4	protein.postranslational modification	ppa005983m|pacid:17664717	highly similar to ( 718) AT5G57020 | Symbols: NMT1, ATNMT1 | NMT1 (MYRISTOYL-COA:PROTEIN N-MYRISTOYLTRANSFERASE); glycylpeptide N-tetradecanoyltransferase/ myristoyltransferase | chr5:23075451-23076755 FORWARDhighly similar to ( 657) loc_os01g51170 12001.m11298 protein glycylpeptide N-tetradecanoyltransferase 1, putative, expressedNMT1 NMT NMT_C no original description	-10.517
29.4	protein.postranslational modification	ppa003291m|pacid:17643962	nearly identical (1047) AT3G25800 | Symbols: PDF1, PR 65, PP2AA2 | PP2AA2 (PROTEIN PHOSPHATASE 2A SUBUNIT A2); protein phosphatase type 2A regulator | chr3:9423036-9425783 REVERSEhighly similar to ( 682) 2AAA_PEA Protein phosphatase PP2A regulatory subunit A (PR65) (Fragment) - Pisum sativum (Garden pea)nearly identical (1032) loc_os09g07510 12009.m22048 protein serine/threonine-protein phosphata…	11.513
29.4	protein.postranslational modification	ppa005969m|pacid:17640462	highly similar to ( 777) AT5G57020 | Symbols: NMT1, ATNMT1 | NMT1 (MYRISTOYL-COA:PROTEIN N-MYRISTOYLTRANSFERASE); glycylpeptide N-tetradecanoyltransferase/ myristoyltransferase | chr5:23075451-23076755 FORWARDhighly similar to ( 671) loc_os01g51170 12001.m11298 protein glycylpeptide N-tetradecanoyltransferase 1, putative, expressedNMT1 NMT NMT_C no original description	-12.308
29.4	protein.postranslational modification	ppa004162m|pacid:17642953	highly similar to ( 770) AT4G23650 | Symbols: CDPK6, CPK3 | CDPK6 (CALCIUM-DEPENDENT PROTEIN KINASE 6); ATP binding / calcium ion binding / calmodulin-dependent protein kinase/ kinase/ protein kinase/ protein serine/threonine kinase | chr4:12324967-12327415 REVERSEhighly similar to ( 664) CDPK2_ORYSA Calcium-dependent protein kinase, isoform 2 (EC 2.7.11.1) (CDPK 2) - Oryza sativa (Rice)highly si…	10.954
29.5	protein.degradation	ppa004322m|pacid:17658975	highly similar to ( 728) AT3G61540 | Symbols: | peptidase family protein | chr3:22773399-22775699 FORWARDhighly similar to ( 595) loc_os06g06820 12006.m05406 protein proline iminopeptidase, putative, expressed no original description	-11.502
29.5	protein.degradation	ppa006186m|pacid:17651836	moderately similar to ( 335) AT4G15410 | Symbols: PUX5 | PUX5 (Arabidopsis thaliana serine/threonine protein phosphatase 2A 55 kDa regulatory subunit B prime gamma); protein binding | chr4:8814868-8816596 FORWARDmoderately similar to ( 293) loc_os04g39040 12004.m08893 protein UBA and UBX domain-containing protein, putative, expressedSEP SEP p47_UBX no original description	-12.722
29.5	protein.degradation	ppa002173m|pacid:17666490	nearly identical (1050) AT3G05350 | Symbols: | aminopeptidase/ hydrolase | chr3:1527103-1533843 REVERSEhighly similar to ( 934) loc_os07g10540 12007.m05509 protein aminopeptidase/ metalloexopeptidase, putative, expressedAPP PepP APP-like APP_MetAP Peptidase_M24 Prolidase no original description	-9.186
29.5	protein.degradation	ppa005445m|pacid:17659425	highly similar to ( 652) AT5G65760 | Symbols: | serine carboxypeptidase S28 family protein | chr5:26308289-26310891 FORWARDhighly similar to ( 545) loc_os01g56150 12001.m11771 protein lysosomal Pro-X carboxypeptidase precursor, putative, expressedPeptidase_S28 no original description	-11.686
29.5	protein.degradation	ppa003434m|pacid:17666494	highly similar to ( 779) AT4G30920 | Symbols: | cytosol aminopeptidase family protein | chr4:15046589-15049304 REVERSEhighly similar to ( 761) AMPL2_ORYSA Leucine aminopeptidase 2, chloroplast precursor (EC 3.4.11.1) (LAP 2) (Leucyl aminopeptidase 2) (Proline aminopeptidase 2) (EC 3.4.11.5) (Prolyl aminopeptidase 2) - Oryza sativa (Rice)highly similar to ( 761) loc_os02g55140 12002.m10540 protein…	2.243
29.5	protein.degradation	ppa001441m|pacid:17660582	nearly identical (1236) AT1G76140 | Symbols: | serine-type endopeptidase/ serine-type peptidase | chr1:28571187-28574852 FORWARDnearly identical (1141) loc_os01g01830 12001.m06826 protein prolyl endopeptidase, putative, expressedCOG1505 Peptidase_S9_N PtrB Peptidase_S9 PRK10115 DAP2 no original description	-11.921
29.5.1	protein.degradation.subtilases	ppa001661m|pacid:17647103	nearly identical (1106) AT3G14240 | Symbols: | subtilase family protein | chr3:4741637-4743964 REVERSEhighly similar to ( 921) loc_os08g35090 12008.m07498 protein subtilisin-like protease precursor, putative, expressedPA_subtilisin_like PA no original description	-11.368
29.5.1	protein.degradation.subtilases	ppa001798m|pacid:17667323	nearly identical (1072) AT2G05920 | Symbols: | subtilase family protein | chr2:2269831-2272207 REVERSEhighly similar to ( 781) loc_os09g26920 12009.m05844 protein subtilisin-like protease precursor, putative, expressedPA_subtilisin_like PA no original description	-10.936
29.5.1	protein.degradation.subtilases	ppa001469m|pacid:17654080	nearly identical (1286) AT2G19170 | Symbols: SLP3 | SLP3; serine-type peptidase | chr2:8314154-8317620 REVERSEnearly identical (1135) loc_os06g48650 12006.m091776 protein SLP3, putative, expressed no original description	-10.85
29.5.1	protein.degradation.subtilases	ppa001355m|pacid:17654358	nearly identical (1069) AT4G20430 | Symbols: | subtilase family protein | chr4:11017656-11021105 REVERSEnearly identical (1052) loc_os01g56320 12001.m11788 protein peptidase/ subtilase, putative, expressedPeptidase_S8 no original description	-12.279
29.5.1	protein.degradation.subtilases	ppa001918m|pacid:17648444	highly similar to ( 608) AT1G20160 | Symbols: ATSBT5.2 | ATSBT5.2; identical protein binding / serine-type endopeptidase | chr1:6990852-6993737 REVERSEhighly similar to ( 590) loc_os09g30458 12009.m06202 protein subtilisin-like protein, putative, expressedPA_subtilisin_like no original description	-11.633
29.5.1	protein.degradation.subtilases	ppa001956m|pacid:17663038	highly similar to ( 595) AT4G10550 | Symbols: | subtilase family protein | chr4:6516613-6519513 REVERSEhighly similar to ( 780) loc_os09g36110 12009.m06561 protein subtilisin-like protease precursor, putative, expressedPA_subtilisin_like no original description	-11.357
29.5.3	protein.degradation.cysteine protease	ppa007891m|pacid:17660686	highly similar to ( 540) AT4G35350 | Symbols: XCP1 | XCP1 (XYLEM CYSTEINE PEPTIDASE 1); cysteine-type endopeptidase/ cysteine-type peptidase | chr4:16810529-16811578 FORWARDmoderately similar to ( 373) ORYA_ORYSA Oryzain alpha chain precursor (EC 3.4.22.-) - Oryza sativa (Rice)moderately similar to ( 469) loc_os05g01810 12005.m04717 protein xylem cysteine proteinase 2 precursor, putative, express…	-12.505
29.5.3	protein.degradation.cysteine protease	ppa013935m|pacid:17642645	weakly similar to ( 125) AT3G12490 | Symbols: ATCYSB | cysteine protease inhibitor, putative / cystatin, putative | chr3:3960523-3961777 REVERSEweakly similar to ( 115) CYTI_VIGUN Cysteine proteinase inhibitor (Cystatin) - Vigna unguiculata (Cowpea)weakly similar to ( 114) loc_os01g16430 12001.m08239 protein multidomain cystatin, putative, expressed no original description	-2.329
29.5.4	protein.degradation.aspartate protease	ppa003924m|pacid:17643416	highly similar to ( 770) AT1G11910 | Symbols: | aspartyl protease family protein | chr1:4017119-4019874 REVERSEhighly similar to ( 699) ASPR_HORVU Phytepsin precursor (EC 3.4.23.40) (Aspartic proteinase) [Contains: Phytepsin 32 kDa subunit; Phytepsin 29 kDa subunit; Phytepsin 16 kDa subunit; Phytepsin 11 kDa subunit] - Hordeum vulgare (Barley)highly similar to ( 693) loc_os05g49200 12005.m27639 p…	11.234
29.5.5	protein.degradation.serine protease	ppa005652m|pacid:17663086	highly similar to ( 504) AT1G15000 | Symbols: scpl50 | scpl50 (serine carboxypeptidase-like 50); serine-type carboxypeptidase | chr1:5168613-5169947 FORWARDmoderately similar to ( 213) CBPX_ORYSA Serine carboxypeptidase-like precursor (EC 3.4.16.-) - Oryza sativa (Rice)moderately similar to ( 460) loc_os05g50600 12005.m09129 protein serine carboxypeptidase CPVL precursor, putative, expressedPepti…	-9.88
29.5.5	protein.degradation.serine protease	ppa000773m|pacid:17656814	nearly identical (1357) AT5G26860 | Symbols: LON_ARA_ARA, LON1 | LON1 (LON PROTEASE 1); ATP binding / ATP-dependent peptidase/ serine-type peptidase | chr5:9451048-9456631 FORWARDnearly identical (1377) LONH2_MAIZE Lon protease homolog 2, mitochondrial precursor (EC 3.4.21.-) - Zea mays (Maize)nearly identical (1376) loc_os07g48960 12007.m09105 protein lon protease homolog 2, mitochondrial precur…	10.635
29.5.5	protein.degradation.serine protease	ppa004242m|pacid:17643118	highly similar to ( 613) AT5G08260 | Symbols: scpl35 | scpl35 (serine carboxypeptidase-like 35); serine-type carboxypeptidase | chr5:2657236-2661272 FORWARDmoderately similar to ( 410) CBP23_HORVU Serine carboxypeptidase II-3 precursor (EC 3.4.16.6) (CP-MII.3) [Contains: Serine carboxypeptidase II-3 chain A; Serine carboxypeptidase II-3 chain B] - Hordeum vulgare (Barley)highly similar to ( 509) …	-10.62
29.5.5	protein.degradation.serine protease	ppa008715m|pacid:17655161	moderately similar to ( 269) AT1G63120 | Symbols: ATRBL2 | ATRBL2 (Arabidopsis thaliana Rhomboid-like 2); serine-type endopeptidase | chr1:23409054-23410725 REVERSEmoderately similar to ( 249) loc_os03g02530 12003.m05794 protein membrane protein, putative, expressedRhomboid COG0705 no original description	10.035
29.5.5	protein.degradation.serine protease	ppa004656m|pacid:17665507	highly similar to ( 710) AT4G36195 | Symbols: | serine carboxypeptidase S28 family protein | chr4:17127202-17129787 FORWARDhighly similar to ( 683) loc_os10g36760 12010.m06482 protein prolyl carboxypeptidase like protein, putative, expressedPeptidase_S28 no original description	-1.008
29.5.5	protein.degradation.serine protease	ppa001062m|pacid:17658486	nearly identical (1352) AT5G50920 | Symbols: CLPC, ATHSP93-V, HSP93-V, DCA1, CLPC1 | CLPC1; ATP binding / ATP-dependent peptidase/ ATPase | chr5:20715710-20719800 REVERSEnearly identical (1414) CLPC_PEA ATP-dependent Clp protease ATP-binding subunit clpC homolog, chloroplast precursor - Pisum sativum (Garden pea)nearly identical (1325) loc_os04g32560 12004.m101433 protein ATP-dependent Clp protea…	7.815
29.5.5	protein.degradation.serine protease	ppa009510m|pacid:17654916	moderately similar to ( 409) AT1G12410 | Symbols: CLPR2, NCLPP2, CLP2 | CLP2 (CLP PROTEASE PROTEOLYTIC SUBUNIT 2); serine-type endopeptidase | chr1:4223099-4224954 FORWARDweakly similar to ( 188) CLPP_CHLVU ATP-dependent Clp protease proteolytic subunit (EC 3.4.21.92) (Endopeptidase Clp) - Chlorella vulgaris (Green alga)moderately similar to ( 358) loc_os06g04530 12006.m05183 protein ATP-dependen…	11.647
29.5.5	protein.degradation.serine protease	ppa009129m|pacid:17668702	moderately similar to ( 419) AT4G17040 | Symbols: | ATP-dependent Clp protease proteolytic subunit, putative | chr4:9586740-9589297 REVERSEweakly similar to ( 114) CLPP_CHLVU ATP-dependent Clp protease proteolytic subunit (EC 3.4.21.92) (Endopeptidase Clp) - Chlorella vulgaris (Green alga)moderately similar to ( 321) loc_os01g16530 12001.m08249 protein ATP-dependent Clp protease proteolytic subun…	11.198
29.5.5	protein.degradation.serine protease	ppa004507m|pacid:17651919	highly similar to ( 713) AT3G45010 | Symbols: scpl48 | scpl48 (serine carboxypeptidase-like 48); serine-type carboxypeptidase | chr3:16466328-16468845 FORWARDhighly similar to ( 663) CBP3_ORYSA Serine carboxypeptidase 3 precursor (EC 3.4.16.5) (Serine carboxypeptidase III) - Oryza sativa (Rice)highly similar to ( 663) loc_os02g02320 12002.m05581 protein serine carboxypeptidase 3 precursor, putati…	-11.291
29.5.5	protein.degradation.serine protease	ppa005605m|pacid:17644061	highly similar to ( 608) AT3G27925 | Symbols: DEGP1, Deg1 | DEGP1 (DegP protease 1); serine-type endopeptidase/ serine-type peptidase | chr3:10366659-10368864 REVERSEhighly similar to ( 587) loc_os05g49380 12005.m083815 protein protease Do-like 1, chloroplast precursor, putative, expressedDegQ PRK10942 PRK10139 PRK10898 no original description	-10.831
29.5.7	protein.degradation.metalloprotease	ppa025698m|pacid:17645634	nearly identical (1676) AT3G19170 | Symbols: ATPREP1, ATZNMP | ATPREP1 (PRESEQUENCE PROTEASE 1); metalloendopeptidase | chr3:6625578-6631874 REVERSEnearly identical (1607) loc_os02g52390 12002.m77746 protein protein hypA, putative, expressedCOG1026 M16C_assoc PqqL Peptidase_M16_C no original description	-12.154
29.5.9	protein.degradation.AAA type	ppa003039m|pacid:17640340	highly similar to ( 749) AT3G03060 | Symbols: | ATP binding / ATPase/ nucleoside-triphosphatase/ nucleotide binding | chr3:692188-695424 FORWARDhighly similar to ( 645) loc_os02g46990 12002.m09735 protein ATPase family AAA domain-containing protein 3, putative, expressedAAA COG1223 SpoVK RPT1 PRK03992 no original description	11.3
29.5.11	protein.degradation.ubiquitin	ppa006553m|pacid:17646186	moderately similar to ( 395) AT4G38630 | Symbols: RPN10, MCB1, ATMCB1, MBP1 | RPN10 (REGULATORY PARTICLE NON-ATPASE 10); peptide receptor | chr4:18057357-18059459 REVERSEmoderately similar to ( 419) loc_os03g13970 12003.m34816 protein 26S proteasome non-ATPase regulatory subunit 4, putative, expressedVWA_26S_proteasome_subunit RPN10 no original description	10.413
29.5.11.4.2	protein.degradation.ubiquitin.E3.RING	ppa001500m|pacid:17656717	highly similar to ( 944) AT1G76390 | Symbols: | armadillo/beta-catenin repeat family protein / U-box domain-containing protein | chr1:28655914-28658531 FORWARDhighly similar to ( 961) loc_os12g17900 12012.m05746 protein ubiquitin-protein ligase, putative, expressedUbox no original description	12.079
29.5.11.20	protein.degradation.ubiquitin.proteasom	ppa010747m|pacid:17665546	moderately similar to ( 410) AT4G31300 | Symbols: PBA1 | PBA1; endopeptidase/ peptidase/ threonine-type endopeptidase | chr4:15188927-15190935 FORWARDmoderately similar to ( 381) PSB6_TOBAC Proteasome subunit beta type 6 precursor (EC 3.4.25.1) (Proteasome delta chain) (Tobacco cryptogein-induced protein 7) (tcI 7) - Nicotiana tabacum (Common tobacco)moderately similar to ( 375) loc_os06g04800 12…	9.423
29.5.11.20	protein.degradation.ubiquitin.proteasom	ppa007016m|pacid:17660993	highly similar to ( 617) AT4G19006 | Symbols: | 26S proteasome regulatory subunit, putative (RPN9) | chr4:10409349-10411347 REVERSEhighly similar to ( 572) loc_os01g32800 12001.m43033 protein 26S proteasome non-ATPase regulatory subunit 13, putative, expressed no original description	12.688
29.5.11.20	protein.degradation.ubiquitin.proteasom	ppa004821m|pacid:17650013	highly similar to ( 701) AT1G20200 | Symbols: EMB2719, HAP15 | EMB2719 (EMBRYO DEFECTIVE 2719); enzyme regulator | chr1:7001409-7004154 REVERSEhighly similar to ( 716) PSMD3_TOBAC Probable 26S proteasome non-ATPase regulatory subunit 3 (26S proteasome subunit S3) (Nuclear antigen 21D7) - Nicotiana tabacum (Common tobacco)highly similar to ( 662) loc_os08g43640 12008.m080046 protein 26S proteasome…	9.995
29.5.11.20	protein.degradation.ubiquitin.proteasom	ppa009004m|pacid:17665348	highly similar to ( 523) AT5G05780 | Symbols: RPN8A, AE3, ATHMOV34 | RPN8A (RP NON-ATPASE SUBUNIT 8A) | chr5:1735862-1738176 FORWARDmoderately similar to ( 258) loc_os04g56646 12004.m10553 protein expressed proteinMov34 JAB_MPN no original description	11.504
29.5.11.20	protein.degradation.ubiquitin.proteasom	ppa006266m|pacid:17647575	moderately similar to ( 410) AT3G15180 | Symbols: | proteasome-related | chr3:5111952-5115803 FORWARDmoderately similar to ( 350) loc_os05g48340 12005.m27964 protein expressed protein no original description	1.654
29.5.11.20	protein.degradation.ubiquitin.proteasom	ppa005826m|pacid:17667280	highly similar to ( 679) AT5G09900 | Symbols: EMB2107, RPN5A, MSA | EMB2107 (EMBRYO DEFECTIVE 2107) | chr5:3089406-3092434 REVERSEhighly similar to ( 695) loc_os03g63430 12003.m101139 protein 26S proteasome non-ATPase regulatory subunit 12, putative, expressedRPN5 no original description	10.885
29.6	protein.folding	ppa003903m|pacid:17644295	highly similar to ( 872) AT3G03960 | Symbols: | chaperonin, putative | chr3:1024432-1027604 FORWARDweakly similar to ( 186) TCPE2_AVESA T-complex protein 1 subunit epsilon (TCP-1-epsilon) (CCT-epsilon) (TCP-K36) - Avena sativa (Oat)highly similar to ( 906) loc_os03g59020 12003.m10803 protein T-complex protein 1 subunit theta, putative, expressedTCP1_theta chaperonin_type_I_II Cpn60_TCP1 cpn60 Gro…	11.697
29.6	protein.folding	ppa026770m|pacid:17641944	highly similar to ( 852) AT3G03960 | Symbols: | chaperonin, putative | chr3:1024432-1027604 FORWARDweakly similar to ( 181) TCPE2_AVESA T-complex protein 1 subunit epsilon (TCP-1-epsilon) (CCT-epsilon) (TCP-K36) - Avena sativa (Oat)highly similar to ( 876) loc_os03g59020 12003.m10803 protein T-complex protein 1 subunit theta, putative, expressedTCP1_theta chaperonin_type_I_II Cpn60_TCP1 cpn60 Gro…	12.656
29.6	protein.folding	ppa004060m|pacid:17648282	highly similar to ( 845) AT3G11830 | Symbols: | chaperonin, putative | chr3:3732734-3736156 FORWARDmoderately similar to ( 228) TCPE2_AVESA T-complex protein 1 subunit epsilon (TCP-1-epsilon) (CCT-epsilon) (TCP-K36) - Avena sativa (Oat)highly similar to ( 832) loc_os06g47320 12006.m09258 protein T-complex protein 1 subunit eta, putative, expressedTCP1_eta chaperonin_type_I_II cpn60 GroL Cpn60_TCP…	9.914
29.6	protein.folding	ppa008162m|pacid:17644956	moderately similar to ( 274) AT5G17710 | Symbols: EMB1241 | EMB1241 (embryo defective 1241); adenyl-nucleotide exchange factor/ chaperone binding / protein binding / protein homodimerization | chr5:5839560-5841639 REVERSEmoderately similar to ( 258) loc_os02g39870 12002.m09073 protein protein grpE, putative, expressedGrpE GrpE GrpE no original description	10.905
29.7	protein.glycosylation	ppa002999m|pacid:17642517	highly similar to ( 785) AT1G76400 | Symbols: | ribophorin I family protein | chr1:28658713-28661672 REVERSEhighly similar to ( 738) loc_os05g23600 12005.m27570 protein dolichyl-diphosphooligosaccharide--protein glycosyltransferase 67 kDasubunit precursor, putative, expressedRibophorin_I no original description	-2.848
29.7.5	protein.glycosylation.alpha-1,3-mannosyl-glycoprotein-beta-1,2-N-acetylglucosaminyltransferase(GnTI)	ppa002753m|pacid:17642631	highly similar to ( 750) AT1G05590 | Symbols: HEXO2, ATHEX3 | HEXO2 (BETA-HEXOSAMINIDASE 2); beta-N-acetylhexosaminidase/ hexosaminidase/ hydrolase, hydrolyzing O-glycosyl compounds | chr1:1669871-1671686 FORWARDhighly similar to ( 655) loc_os07g38790 12007.m08124 protein beta-hexosaminidase precursor, putative, expressedGlyco_hydro_20 Chb no original description	-9.45
29.7.8	protein.glycosylation.alpha-1,6-mannosyl-glycoprotein-beta-1,2-N-acetylglucosaminyltransferase(GnTII)	ppa002753m|pacid:17642631	highly similar to ( 750) AT1G05590 | Symbols: HEXO2, ATHEX3 | HEXO2 (BETA-HEXOSAMINIDASE 2); beta-N-acetylhexosaminidase/ hexosaminidase/ hydrolase, hydrolyzing O-glycosyl compounds | chr1:1669871-1671686 FORWARDhighly similar to ( 655) loc_os07g38790 12007.m08124 protein beta-hexosaminidase precursor, putative, expressedGlyco_hydro_20 Chb no original description	-9.45
29.8	protein.assembly and cofactor ligation	ppa006376m|pacid:17642383	highly similar to ( 559) AT5G23120 | Symbols: HCF136 | HCF136; protein binding | chr5:7778154-7780463 FORWARDhighly similar to ( 552) P2SAF_ORYSA Photosystem II stability/assembly factor HCF136, chloroplast precursor - Oryza sativa (Rice)COG4447 no original description	-10.745
29.8	protein.assembly and cofactor ligation	ppa009781m|pacid:17651110	moderately similar to ( 362) AT3G20970 | Symbols: NFU4, ATNFU2 | NFU4; structural molecule | chr3:7348277-7349627 FORWARDmoderately similar to ( 365) loc_os05g06330 12005.m05160 protein HIRA-interacting protein 5, putative, expressedNfu_N COG0694 NifU no original description	-11.459
30.2.3	signalling.receptor kinases.leucine rich repeat III	ppa002123m|pacid:17647936	highly similar to ( 958) AT1G67510 | Symbols: | leucine-rich repeat family protein | chr1:25297477-25300184 REVERSEweakly similar to ( 166) PSKR_DAUCA Phytosulfokine receptor precursor (EC 2.7.11.1) (Phytosulfokine LRR receptor kinase) - Daucus carota (Carrot)highly similar to ( 503) loc_os01g33090 12001.m09626 protein ATP binding protein, putative, expressedPTKc Pkinase Pkinase_Tyr TyrKc S_TKc S…	11.36
30.2.3	signalling.receptor kinases.leucine rich repeat III	ppa002536m|pacid:17661766	highly similar to ( 704) AT1G48480 | Symbols: RKL1 | RKL1; ATP binding / kinase/ protein serine/threonine kinase | chr1:17918475-17920743 FORWARDweakly similar to ( 169) PSKR_DAUCA Phytosulfokine receptor precursor (EC 2.7.11.1) (Phytosulfokine LRR receptor kinase) - Daucus carota (Carrot)highly similar to ( 520) loc_os04g38910 12004.m08880 protein atypical receptor-like kinase MARK, putative, ex…	11.342
30.2.11	signalling.receptor kinases.leucine rich repeat XI	ppa005241m|pacid:17669321	highly similar to ( 587) AT1G33590 | Symbols: | disease resistance protein-related / LRR protein-related | chr1:12177788-12179221 FORWARDweakly similar to ( 130) RPK1_IPONI Receptor-like protein kinase precursor (EC 2.7.11.1) - Ipomoea nil (Japanese morning glory) (Pharbitis nil)weakly similar to ( 166) loc_os04g52780 12004.m10171 protein leucine-rich repeat receptor protein kinase EXS precursor,…	-9.995
30.2.11	signalling.receptor kinases.leucine rich repeat XI	ppa000739m|pacid:17664294	nearly identical (1508) AT5G65700 | Symbols: BAM1 | BAM1 (BARELY ANY MERISTEM 1); ATP binding / kinase/ protein serine/threonine kinase | chr5:26281826-26284945 FORWARDmoderately similar to ( 458) RPK1_IPONI Receptor-like protein kinase precursor (EC 2.7.11.1) - Ipomoea nil (Japanese morning glory) (Pharbitis nil)nearly identical (1311) loc_os03g56270 12003.m35431 protein receptor protein kinase …	-10.609
30.2.11	signalling.receptor kinases.leucine rich repeat XI	ppa007530m|pacid:17668903	moderately similar to ( 441) AT3G20820 | Symbols: | leucine-rich repeat family protein | chr3:7280930-7282027 FORWARDweakly similar to ( 144) PGIP1_PHAVU Polygalacturonase inhibitor 1 precursor (Polygalacturonase-inhibiting protein) (PGIP-1) - Phaseolus vulgaris (Kidney bean) (French bean)moderately similar to ( 419) loc_os08g39550 12008.m07936 protein polygalacturonase inhibitor 2 precursor, put…	-10.546
30.2.17	signalling.receptor kinases.DUF 26	ppa000742m|pacid:17655689	highly similar to ( 953) AT1G07650 | Symbols: | leucine-rich repeat transmembrane protein kinase, putative | chr1:2359817-2366423 REVERSEmoderately similar to ( 235) NORK_PEA Nodulation receptor kinase precursor (EC 2.7.11.1) - Pisum sativum (Garden pea)highly similar to ( 937) loc_os09g17630 12009.m05021 protein receptor-like protein kinase 2, putative, expressedTyrKc Pkinase PTKc S_TKc S_TKc Pk…	11.18
30.2.17	signalling.receptor kinases.DUF 26	ppa005448m|pacid:17652943	highly similar to ( 529) AT1G78830 | Symbols: | curculin-like (mannose-binding) lectin family protein | chr1:29637141-29638508 REVERSEmoderately similar to ( 289) EP1G_DAUCA Epidermis-specific secreted glycoprotein EP1 precursor (52/54 kDa medium protein) - Daucus carota (Carrot)weakly similar to ( 125) loc_os04g23640 12004.m07505 protein ATP binding protein, putative, expressedB_lectin B_lectin …	-10.415
30.2.99	signalling.receptor kinases.misc	ppa001029m|pacid:17652589	nearly identical (1241) AT1G67720 | Symbols: | leucine-rich repeat family protein / protein kinase family protein | chr1:25386494-25390856 FORWARDmoderately similar to ( 289) NORK_MEDTR Nodulation receptor kinase precursor (EC 2.7.11.1) (Does not make infections protein 2) (Symbiosis receptor-like kinase) (MtSYMRK) - Medicago truncatula (Barrel medic)highly similar to ( 800) loc_os12g01200 12012.…	-12.236
[truncated: 154 more rows]

## Sheet: C. Mesocarp E1-S1
Supplementary Table 3. Proteins differentially expressed during very early peach development. Proteins fold changes are expressed in a log2 basis and were calculated using the Perseus software and the date presented in Supplementary Table 2.
[truncated: 420 more rows]

[truncated: 4 more sheets: D. Mesocarp S1-S2, E. StageE Endocarp-Mesocarp, F. StageS1 Endocarp-Mesocarp, G. StageS2 Endocarp-Mesocarp]
